# Supplementary material for: Ceftriaxone-resistant Salmonella Panama ST48 detected in poultry food chain: A phylogeographical analysis
Source: One Health. 2025 May 12;20:101073. doi: 10.1016/j.onehlt.2025.101073 (PMC12142536; doi:10.1016/j.onehlt.2025.101073)
Supplement: Supplementary file 1 — Supplementary material 1 [file mmc1.xlsx]

## Sheet: Table S1
Table S1 - Virulence associated genes identified in S. Panama PN2 strain
ID	CONTIG	START	END	STRAND	GENE	COVERAGE	COVERAGE_MAP	%COVERAGE	%IDENTITY	DATABASE	ACCESSION	PRODUCT	RESISTANCE
PN2	1	435203	436156	-	sopD	1-954/954	===============	100.00	98.32	vfdb	NP_461866	(sopD) type III secretion system effector SopD [TTSS(SPI-1 encode) (VF0116)] [Salmonella enterica subsp. enterica serovar Typhimurium str. LT2]
PN2	1	468264	468707	-	invH	1-444/444	===============	100.00	99.32	vfdb	NP_461821	(invH) type III secretion system pilotin invG [TTSS(SPI-1 encode) (VF0116)] [Salmonella enterica subsp. enterica serovar Typhimurium str. LT2]
PN2	1	469164	469814	+	invF	1-651/651	===============	100.00	99.39	vfdb	NP_461820	(invF) type III secretion system regulatory protein InvF [TTSS(SPI-1 encode) (VF0116)] [Salmonella enterica subsp. enterica serovar Typhimurium str. LT2]
PN2	1	469811	471499	+	invG	1-1689/1689	===============	100.00	99.53	vfdb	NP_461819	(invG) type III secretion system secretin invG [TTSS(SPI-1 encode) (VF0116)] [Salmonella enterica subsp. enterica serovar Typhimurium str. LT2]
PN2	1	471496	472614	+	invE	1-1119/1119	===============	100.00	99.46	vfdb	NP_461818	(invE) type III secretion system gatekeeper invE [TTSS(SPI-1 encode) (VF0116)] [Salmonella enterica subsp. enterica serovar Typhimurium str. LT2]
PN2	1	472639	474696	+	invA	1-2058/2058	===============	100.00	99.37	vfdb	NP_461817	(invA) type III secretion system major export apparatus protein InvA [TTSS(SPI-1 encode) (VF0116)] [Salmonella enterica subsp. enterica serovar Typhimurium str. LT2]
PN2	1	474720	475127	+	invB	1-408/408	===============	100.00	99.27	vfdb	NP_461816	(invB) type III secretion system protein InvB [TTSS(SPI-1 encode) (VF0116)] [Salmonella enterica subsp. enterica serovar Typhimurium str. LT2]
PN2	1	475124	476419	+	invC	1-1296/1296	===============	100.00	99.00	vfdb	NP_461815	(invC) type III secretion system ATPase InvC [TTSS(SPI-1 encode) (VF0116)] [Salmonella enterica subsp. enterica serovar Typhimurium str. LT2]
PN2	1	476397	476840	+	invI	1-444/444	===============	100.00	99.55	vfdb	NP_461814	(invI) type III secretion system stalk protein InvI [TTSS(SPI-1 encode) (VF0116)] [Salmonella enterica subsp. enterica serovar Typhimurium str. LT2]
PN2	1	476840	477850	+	invJ	1-1011/1011	===============	100.00	98.81	vfdb	NP_461813	(invJ) type III secretion system needle length regulator InvJ [TTSS(SPI-1 encode) (VF0116)] [Salmonella enterica subsp. enterica serovar Typhimurium str. LT2]
PN2	1	477850	478761	+	spaO	1-912/912	===============	100.00	98.90	vfdb	NP_461812	(spaO) type III secretion system C ring protein SpaO [TTSS(SPI-1 encode) (VF0116)] [Salmonella enterica subsp. enterica serovar Typhimurium str. LT2]
PN2	1	478751	479425	+	spaP	1-675/675	===============	100.00	98.81	vfdb	NP_461811	(spaP) type III secretion system minor export apparatus protein SpaP [TTSS(SPI-1 encode) (VF0116)] [Salmonella enterica subsp. enterica serovar Typhimurium str. LT2]
PN2	1	479451	479711	+	spaQ	1-261/261	===============	100.00	99.62	vfdb	NP_461810	(spaQ) type III secretion system minor export apparatus protein SpaQ [TTSS(SPI-1 encode) (VF0116)] [Salmonella enterica subsp. enterica serovar Typhimurium str. LT2]
PN2	1	479715	480506	+	spaR	1-792/792	===============	100.00	98.99	vfdb	NP_461809	(spaR) type III secretion system minor export apparatus protein SpaR [TTSS(SPI-1 encode) (VF0116)] [Salmonella enterica subsp. enterica serovar Typhimurium str. LT2]
PN2	1	480493	481563	+	spaS	1-1071/1071	===============	100.00	98.97	vfdb	NP_461808	(spaS) type III secretion system export apparatus switch protein SpaS [TTSS(SPI-1 encode) (VF0116)] [Salmonella enterica subsp. enterica serovar Typhimurium str. LT2]
PN2	1	481701	482198	+	sicA	1-498/498	===============	100.00	99.40	vfdb	NP_461807	(sicA) chaparone for SipC and SipB [TTSS(SPI-1 encode) (VF0116)] [Salmonella enterica subsp. enterica serovar Typhimurium str. LT2]
PN2	1	482201	483982	+	sipB/sspB	1-1782/1782	===============	100.00	99.38	vfdb	NP_461806	(sipB/sspB) type III secretion system hydrophilic translocator pore protein SipB [TTSS(SPI-1 encode) (VF0116)] [Salmonella enterica subsp. enterica serovar Typhimurium str. LT2]
PN2	1	484010	485239	+	sipC/sspC	1-1230/1230	===============	100.00	99.27	vfdb	NP_461805	(sipC/sspC) type III secretion system hydrophilic translocator pore protein SipC [TTSS(SPI-1 encode) (VF0116)] [Salmonella enterica subsp. enterica serovar Typhimurium str. LT2]
PN2	1	485310	486332	+	sipD	1-1032/1032	========/======	99.03	90.22	vfdb	NP_461804	(sipD) type III secretion system hydrophilic translocator needle tip protein SipD [TTSS(SPI-1 encode) (VF0116)] [Salmonella enterica subsp. enterica serovar Typhimurium str. LT2]
PN2	1	486351	488408	+	sipA/sspA	1-2058/2058	===============	100.00	98.30	vfdb	NP_461803	(sipA/sspA) type III secretion system effector SipA actin polymerizing activity [TTSS(SPI-1 encode) (VF0116)] [Salmonella enterica subsp. enterica serovar Typhimurium str. LT2]
PN2	1	489006	489398	+	sicP	1-393/393	===============	100.00	99.24	vfdb	NP_461800	(sicP) chaparone for SptP [TTSS(SPI-1 encode) (VF0116)] [Salmonella enterica subsp. enterica serovar Typhimurium str. LT2]
PN2	1	489385	491016	+	sptP	1-1632/1632	===============	100.00	97.55	vfdb	NP_461799	(sptP) type III secretion system effector SptP tyrosine phosphatase and GTPase-activating protein [TTSS(SPI-1 encode) (VF0116)] [Salmonella enterica subsp. enterica serovar Typhimurium str. LT2]
PN2	1	495566	496744	+	prgH	1-1179/1179	===============	100.00	99.24	vfdb	NP_461795	(prgH) type III secretion system outer MS ring protein PrgH [TTSS(SPI-1 encode) (VF0116)] [Salmonella enterica subsp. enterica serovar Typhimurium str. LT2]
PN2	1	496769	497011	+	prgI	1-243/243	===============	100.00	100.00	vfdb	NP_461794	(prgI) type III secretion system needle filament protein PrgI [TTSS(SPI-1 encode) (VF0116)] [Salmonella enterica subsp. enterica serovar Typhimurium str. LT2]
PN2	1	497030	497335	+	prgJ	1-306/306	===============	100.00	99.67	vfdb	NP_461793	(prgJ) type III secretion system inner rod protein PrgJ [TTSS(SPI-1 encode) (VF0116)] [Salmonella enterica subsp. enterica serovar Typhimurium str. LT2]
PN2	1	497332	498090	+	prgK	1-759/759	===============	100.00	99.61	vfdb	NP_461792	(prgK) type III secretion system inner MS ring protein PrgK [TTSS(SPI-1 encode) (VF0116)] [Salmonella enterica subsp. enterica serovar Typhimurium str. LT2]
PN2	1	498062	498661	+	orgA	1-600/600	===============	100.00	99.50	vfdb	NP_461791	(orgA) type III secretion system accessory cytosolic protein OrgA [SPI-1 encoded T3SS (SS010)] [Salmonella enterica subsp. enterica serovar Typhimurium str. LT2]
PN2	1	498618	499308	+	orgB	1-681/681	========/======	100.00	97.83	vfdb	NP_461790	(orgB) type III secretion system stator OrgB [TTSS(SPI-1 encode) (VF0116)] [Salmonella enterica subsp. enterica serovar Typhimurium str. LT2]
PN2	1	499305	499757	+	orgC	1-453/453	===============	100.00	98.23	vfdb	NP_461789	(orgC) type III secretion system effector OrgC [SPI-1 encoded T3SS (SS010)] [Salmonella enterica subsp. enterica serovar Typhimurium str. LT2]
PN2	1	502289	503197	+	avrA	1-909/909	===============	100.00	99.01	vfdb	NP_461786	(avrA) type III secretion system effector AvrA acetyltransferease [TTSS(SPI-1 encode) (VF0116)] [Salmonella enterica subsp. enterica serovar Typhimurium str. LT2]
PN2	16	96029	98221	+	sinH	1-2193/2193	===============	100.00	96.12	vfdb	NP_461452	(sinH) intimin-like protein [SinH (VF0400)] [Salmonella enterica subsp. enterica serovar Typhimurium str. LT2]
PN2	16	105096	112401	+	ratB	1-7308/7308	========/======	99.90	90.78	vfdb	NP_461449	(ratB) putative outer membrane protein [RatB (VF0399)] [Salmonella enterica subsp. enterica serovar Typhimurium str. LT2]
PN2	2	17947	18756	+	cdtB	1-810/810	===============	100.00	99.75	vfdb	NP_456275	(cdtB) cytolethal distending toxin B [CdtB (VF0407)] [Salmonella enterica subsp. enterica serovar Typhi str. CT18]
PN2	2	37698	38708	+	sifA	1-1011/1011	===============	100.00	96.14	vfdb	NP_460194	(sifA) type III secretion system effector SifA N-terminal SKIP-binding domain C-terminal guanine nucleotide exchange factor activity [TTSS(SPI-2 encode) (VF0321)] [Salmonella enterica subsp. enterica serovar Typhimurium str. LT2]
PN2	2	121081	121407	-	csgC	1-327/327	===============	100.00	99.69	vfdb	NP_460116	(csgC) curli assembly protein CsgC [Agf (VF0103)] [Salmonella enterica subsp. enterica serovar Typhimurium str. LT2]
PN2	2	121469	121924	-	csgA	1-456/456	===============	100.00	98.90	vfdb	NP_460115	(csgA) curlin major subunit CsgA [Agf (VF0103)] [Salmonella enterica subsp. enterica serovar Typhimurium str. LT2]
PN2	2	121966	122421	-	csgB	1-456/456	===============	100.00	99.34	vfdb	NP_460114	(csgB) minor curlin subunit precursor curli nucleator protein CsgB [Agf (VF0103)] [Salmonella enterica subsp. enterica serovar Typhimurium str. LT2]
PN2	2	123176	123826	+	csgD	1-651/651	===============	100.00	99.23	vfdb	NP_460113	(csgD) DNA-binding transcriptional regulator CsgD [curli fibers/thin aggregative fimbriae (AGF) (AI094)] [Salmonella enterica subsp. enterica serovar Typhimurium str. LT2]
PN2	2	123831	124226	+	csgE	1-396/396	===============	100.00	99.75	vfdb	NP_460112	(csgE) curli production assembly/transport protein CsgE [Agf (VF0103)] [Salmonella enterica subsp. enterica serovar Typhimurium str. LT2]
PN2	2	124253	124669	+	csgF	1-417/417	===============	100.00	99.76	vfdb	NP_460111	(csgF) curli production assembly/transport protein CsgF [Agf (VF0103)] [Salmonella enterica subsp. enterica serovar Typhimurium str. LT2]
PN2	2	124696	125529	+	csgG	1-834/834	===============	100.00	99.52	vfdb	NP_460110	(csgG) curli production assembly/transport protein CsgG [Agf (VF0103)] [Salmonella enterica subsp. enterica serovar Typhimurium str. LT2]
PN2	2	173349	175034	+	sopB/sigD	1-1686/1686	===============	100.00	98.40	vfdb	NP_460064	(sopB/sigD) type III secretion system effector SopB phosphoinositide phosphatase [TTSS(SPI-1 encode) (VF0116)] [Salmonella enterica subsp. enterica serovar Typhimurium str. LT2]
PN2	2	175941	176816	+	pipB	1-876/876	===============	100.00	98.97	vfdb	NP_460061	(pipB) type III secretion system effector PipB [SPI-2 encoded T3SS (SS021)] [Salmonella enterica subsp. enterica serovar Typhimurium str. LT2]
PN2	2	248215	249174	-	sopD2	1-960/960	===============	100.00	93.12	vfdb	NP_459947	(sopD2) type III secretion system effector SopD2 [SPI-2 encoded T3SS (SS021)] [Salmonella enterica subsp. enterica serovar Typhimurium str. LT2]
PN2	2	386244	388511	-	slrP	1-2298/2298	========/======	98.69	94.56	vfdb	NP_459778	(slrP) type III secretion system effector SlrP E3 ubiquitin ligase [TTSS(SPI-1 encode) (VF0116)] [Salmonella enterica subsp. enterica serovar Typhimurium str. LT2]
PN2	25	11062	12114	-	pipB2	1-1053/1053	===============	100.00	95.54	vfdb	NP_461706	(pipB2) type III secretion system effector PipB3 [SPI-2 encoded T3SS (SS021)] [Salmonella enterica subsp. enterica serovar Typhimurium str. LT2]
PN2	25	13855	14751	+	mig-14	1-897/897	===============	100.00	97.55	vfdb	NP_461708	(mig-14) antimicrobial peptide resistance protein Mig-14 [Mig-14 (VF0395)] [Salmonella enterica subsp. enterica serovar Typhimurium str. LT2]
PN2	3	26274	27500	-	sseJ	1-1227/1227	===============	100.00	96.74	vfdb	NP_460590	(sseJ) type III secretion system effector SseJ glycerophospholipid:cholesterol acyltransferase [TTSS(SPI-2 encode) (VF0321)] [Salmonella enterica subsp. enterica serovar Typhimurium str. LT2]
PN2	3	28771	29172	-	steB	1-402/402	===============	100.00	95.52	vfdb	AAL20547	(steB) type III secretion system effector SteB [SPI-1 encoded T3SS (SS010)] [Salmonella enterica subsp. enterica serovar Typhimurium str. LT2]
PN2	3	55664	56614	-	sifB	1-951/951	===============	100.00	95.90	vfdb	NP_460561	(sifB) type III secretion system effector SifB [SPI-2 encoded T3SS (SS021)] [Salmonella enterica subsp. enterica serovar Typhimurium str. LT2]
PN2	3	78644	79276	+	steA	1-633/633	===============	100.00	94.63	vfdb	NP_460542	(steA) type III secretion system effector SteA [SPI-1 encoded T3SS (SS010)] [Salmonella enterica subsp. enterica serovar Typhimurium str. LT2]
PN2	3	257625	258683	-	ssaU	1-1059/1059	===============	100.00	98.21	vfdb	NP_460387	(ssaU) type III secretion system export apparatus switch protein SsaU [TTSS(SPI-2 encode) (VF0321)] [Salmonella enterica subsp. enterica serovar Typhimurium str. LT2]
PN2	3	258680	259459	-	ssaT	1-780/780	===============	100.00	97.56	vfdb	NP_460386	(ssaT) type III secretion system minor export apparatus protein SsaT [TTSS(SPI-2 encode) (VF0321)] [Salmonella enterica subsp. enterica serovar Typhimurium str. LT2]
PN2	3	259460	259726	-	ssaS	1-267/267	===============	100.00	99.25	vfdb	NP_460385	(ssaS) type III secretion system minor export apparatus protein SsaS [TTSS(SPI-2 encode) (VF0321)] [Salmonella enterica subsp. enterica serovar Typhimurium str. LT2]
PN2	3	259723	260370	-	ssaR	1-648/648	===============	100.00	99.07	vfdb	NP_460384	(ssaR) type III secretion system minor export apparatus protein SsaR [TTSS(SPI-2 encode) (VF0321)] [Salmonella enterica subsp. enterica serovar Typhimurium str. LT2]
PN2	3	260438	261406	-	ssaQ	1-969/969	===============	100.00	98.04	vfdb	NP_460383	(ssaQ) type III secretion system C ring protein SsaQ [TTSS(SPI-2 encode) (VF0321)] [Salmonella enterica subsp. enterica serovar Typhimurium str. LT2]
PN2	3	261387	261761	-	ssaP	1-375/375	===============	100.00	99.47	vfdb	NP_460382	(ssaP) type III secretion system needle length regulator SsaP [TTSS(SPI-2 encode) (VF0321)] [Salmonella enterica subsp. enterica serovar Typhimurium str. LT2]
PN2	3	261742	262119	-	ssaO	1-378/378	===============	100.00	98.94	vfdb	NP_460381	(ssaO) type III secretion system stalk protein SsaO [TTSS(SPI-2 encode) (VF0321)] [Salmonella enterica subsp. enterica serovar Typhimurium str. LT2]
PN2	3	262122	263423	-	ssaN	1-1302/1302	===============	100.00	98.77	vfdb	NP_460380	(ssaN) type III secretion system ATPase SsaN [TTSS(SPI-2 encode) (VF0321)] [Salmonella enterica subsp. enterica serovar Typhimurium str. LT2]
PN2	3	263413	265458	-	ssaV	1-2046/2046	===============	100.00	98.83	vfdb	NP_460379	(ssaV) type III secretion system major export apparatus protein ssaV [TTSS(SPI-2 encode) (VF0321)] [Salmonella enterica subsp. enterica serovar Typhimurium str. LT2]
PN2	3	265443	265811	-	ssaM	1-369/369	===============	100.00	97.02	vfdb	NP_460378	(ssaM) type III secretion system protein SsaM [TTSS(SPI-2 encode) (VF0321)] [Salmonella enterica subsp. enterica serovar Typhimurium str. LT2]
PN2	3	265869	266885	-	ssaL	1-1017/1017	===============	100.00	99.11	vfdb	NP_460377	(ssaL) type III secretion system gatekeeper SsaL [TTSS(SPI-2 encode) (VF0321)] [Salmonella enterica subsp. enterica serovar Typhimurium str. LT2]
PN2	3	266851	267525	-	ssaK	1-675/675	===============	100.00	98.52	vfdb	NP_460376	(ssaK) type III secretion system stator SsaK [TTSS(SPI-2 encode) (VF0321)] [Salmonella enterica subsp. enterica serovar Typhimurium str. LT2]
PN2	3	268088	268837	-	ssaJ	1-750/750	===============	100.00	97.20	vfdb	NP_460374	(ssaJ) type III secretion system inner MS ring protein SsaJ [TTSS(SPI-2 encode) (VF0321)] [Salmonella enterica subsp. enterica serovar Typhimurium str. LT2]
PN2	3	268834	269082	-	ssaI	1-249/249	===============	100.00	98.80	vfdb	NP_460373	(ssaI) type III secretion system inner rod protein SsaI [TTSS(SPI-2 encode) (VF0321)] [Salmonella enterica subsp. enterica serovar Typhimurium str. LT2]
PN2	3	269094	269321	-	ssaH	1-228/228	===============	100.00	99.56	vfdb	NP_460372	(ssaH) type III secretion system protein SsaH [TTSS(SPI-2 encode) (VF0321)] [Salmonella enterica subsp. enterica serovar Typhimurium str. LT2]
PN2	3	269362	269577	-	ssaG	1-216/216	===============	100.00	100.00	vfdb	NP_460371	(ssaG) type III secretion system needle filament protein SsaG [TTSS(SPI-2 encode) (VF0321)] [Salmonella enterica subsp. enterica serovar Typhimurium str. LT2]
PN2	3	269671	270360	-	sseG	1-690/690	===============	100.00	97.68	vfdb	NP_460370	(sseG) type III secretion system effector SseG [TTSS(SPI-2 encode) (VF0321)] [Salmonella enterica subsp. enterica serovar Typhimurium str. LT2]
PN2	3	270357	271139	-	sseF	1-783/783	===============	100.00	99.49	vfdb	NP_460369	(sseF) type III secretion system effector SseF [TTSS(SPI-2 encode) (VF0321)] [Salmonella enterica subsp. enterica serovar Typhimurium str. LT2]
PN2	3	271155	271589	-	sscB	1-435/435	===============	100.00	100.00	vfdb	NP_460368	(sscB) chaperone for sseF [SPI-2 encoded T3SS (SS021)] [Salmonella enterica subsp. enterica serovar Typhimurium str. LT2]
PN2	3	271641	272057	-	sseE	1-417/417	===============	100.00	99.76	vfdb	NP_460367	(sseE) type III secretion system effector SseE [TTSS(SPI-2 encode) (VF0321)] [Salmonella enterica subsp. enterica serovar Typhimurium str. LT2]
PN2	3	272060	272647	-	sseD	1-588/588	===============	100.00	100.00	vfdb	NP_460366	(sseD) type III secretion system hydrophilic translocator pore protein SseD [TTSS(SPI-2 encode) (VF0321)] [Salmonella enterica subsp. enterica serovar Typhimurium str. LT2]
PN2	3	272663	274117	-	sseC	1-1455/1455	===============	100.00	99.04	vfdb	NP_460365	(sseC) type III secretion system hydrophilic translocator pore protein SseC [TTSS(SPI-2 encode) (VF0321)] [Salmonella enterica subsp. enterica serovar Typhimurium str. LT2]
PN2	3	274120	274593	-	sscA	1-474/474	===============	100.00	98.94	vfdb	NP_460364	(sscA) chaperone for sseC [SPI-2 encoded T3SS (SS021)] [Salmonella enterica subsp. enterica serovar Typhimurium str. LT2]
PN2	3	274590	275180	-	sseB	1-591/591	===============	100.00	98.82	vfdb	NP_460363	(sseB) type III secretion system effector SseB [TTSS(SPI-2 encode) (VF0321)] [Salmonella enterica subsp. enterica serovar Typhimurium str. LT2]
PN2	3	275187	275513	-	sseA	1-327/327	===============	100.00	99.08	vfdb	NP_460362	(sseA) chaperone for sseB and sseD [TTSS(SPI-2 encode) (VF0321)] [Salmonella enterica subsp. enterica serovar Typhimurium str. LT2]
PN2	3	275777	276019	-	ssaE	1-243/243	===============	100.00	99.18	vfdb	NP_460361	(ssaE) chaperone for sseB [TTSS(SPI-2 encode) (VF0321)] [Salmonella enterica subsp. enterica serovar Typhimurium str. LT2]
PN2	3	276027	277238	-	ssaD	1-1212/1212	===============	100.00	98.68	vfdb	NP_460360	(ssaD) type III secretion system outer MS ring protein SsaD [TTSS(SPI-2 encode) (VF0321)] [Salmonella enterica subsp. enterica serovar Typhimurium str. LT2]
PN2	3	277219	278712	-	ssaC	1-1494/1494	===============	100.00	98.39	vfdb	NP_460359	(ssaC) type III secretion system secretin SsaC [TTSS(SPI-2 encode) (VF0321)] [Salmonella enterica subsp. enterica serovar Typhimurium str. LT2]
PN2	3	278714	279115	-	spiC/ssaB	1-402/402	===============	100.00	99.50	vfdb	NP_460358	(spiC/ssaB) type III secretion system protein SsaB [TTSS(SPI-2 encode) (VF0321)] [Salmonella enterica subsp. enterica serovar Typhimurium str. LT2]
PN2	4	331559	334426	+	misL	1-2868/2868	===============	100.00	98.33	vfdb	NP_462656	(misL) putative autotransporter [MisL (VF0397)] [Salmonella enterica subsp. enterica serovar Typhimurium str. LT2]
PN2	4	343969	346695	-	mgtB	1-2727/2727	===============	100.00	98.57	vfdb	NP_462662	(mgtB) Mg2+ transport protein [MgtBC (VF0106)] [Salmonella enterica subsp. enterica serovar Typhimurium str. LT2]
PN2	4	346913	347608	-	mgtC	1-696/696	===============	100.00	98.56	vfdb	NP_462663	(mgtC) Mg2+ transport protein [MgtBC (VF0106)] [Salmonella enterica subsp. enterica serovar Typhimurium str. LT2]
PN2	5	220953	221906	-	sseL	1-954/954	===============	100.00	94.97	vfdb	NP_461229	(sseL) type III secretion system effector SseL deubiquitinase [SPI-2 encoded T3SS (SS021)] [Salmonella enterica subsp. enterica serovar Typhimurium str. LT2]
PN2	6	110979	111497	-	fimF	1-519/519	===============	100.00	98.46	vfdb	NP_459543	(fimF) type I fimbriae adaptor protein FimF [Type 1 fimbriae (VF0102)] [Salmonella enterica subsp. enterica serovar Typhimurium str. LT2]
PN2	6	111507	112514	-	fimH	1-1008/1008	===============	100.00	98.11	vfdb	NP_459542	(fimH) type I fimbriae minor fimbrial subunit FimH adhesin [Type 1 fimbriae (VF0102)] [Salmonella enterica subsp. enterica serovar Typhimurium str. LT2]
PN2	6	112529	115141	-	fimD	1-2613/2613	===============	100.00	98.74	vfdb	NP_459541	(fimD) usher protein FimD [Type 1 fimbriae (VF0102)] [Salmonella enterica subsp. enterica serovar Typhimurium str. LT2]
PN2	6	115172	115864	-	fimC	1-693/693	===============	100.00	97.83	vfdb	NP_459540	(fimC) chaperone protein FimC [Type 1 fimbriae (VF0102)] [Salmonella enterica subsp. enterica serovar Typhimurium str. LT2]
PN2	6	115908	116441	-	fimI	1-534/534	===============	100.00	98.69	vfdb	NP_459539	(fimI) fimbrial protein internal segment [Type 1 fimbriae (VF0102)] [Salmonella enterica subsp. enterica serovar Typhimurium str. LT2]
PN2	8	18271	19644	-	steC	1-1374/1374	===============	100.00	94.91	vfdb	NP_460656	(steC) type III secretion system effector SteC [SPI-2 encoded T3SS (SS021)] [Salmonella enterica subsp. enterica serovar Typhimurium str. LT2]
PN2	8	177968	178690	-	sopE2	1-723/723	===============	100.00	96.96	vfdb	NP_460811	(sopE2) type III secretion system effector SopE2 guanine nucleotide exchange factor [TTSS(SPI-1 encode) (VF0116)] [Salmonella enterica subsp. enterica serovar Typhimurium str. LT2]
PN2	9	174758	177106	+	sopA	1-2349/2349	===============	100.00	97.32	vfdb	NP_461011	(sopA) type III secretion system effector SopA E3 ubiquitin ligase [TTSS(SPI-1 encode) (VF0116)] [Salmonella enterica subsp. enterica serovar Typhimurium str. LT2]
