# Supplementary material for: Ceftriaxone-resistant Salmonella Panama ST48 detected in poultry food chain: A phylogeographical analysis
Source: One Health. 2025 May 12;20:101073. doi: 10.1016/j.onehlt.2025.101073 (PMC12142536; doi:10.1016/j.onehlt.2025.101073)
Supplement: Supplementary file 2 — Supplementary material 2 [file mmc2.xlsx]

## Sheet: Suplementary Table S2
#Assembly	BioSample	Strain	Isolate identifiers	UN Geographical region	Location	Origin	Isolation source	Isolation type	Food origin	Collection date	BAPS Clade	BAPS Subclade	Antimicrobial resistance genes	Point Mutation	Computed types	Sequence Type	SNP cluster	Isolate
GCA_043673855.1	SAMN41107065	PN2	PN2	Latin America & the Caribbean	Brazil	Poultry	cloacal swab	environmental/other		2013	C4	12	blaCTX-M-8,blaTEM-1	gyrA (S83F), parC (T57S)	antigen_formula=9:l,v:1,5,serotype=Panama	48		PDT002429052.1
GCA_002064145.1	SAMN02368632	BCW_2755	BCW_2755,"SH1710/03","SRS528748"	Asia	Thailand	Human	human	clinical		2003	C1	1	aadA1,aadA2,aph(3'')-Ib,aph(6)-Id,blaTEM-1,bleO,cmlA1,dfrA12,oqxA,oqxB,sul3,tet(A)	parC (T57S)	antigen_formula=2:l,v:1,5,serotype=Panama	48	PDS000077377.3	PDT000197374.1
GCA_003885835.1	SAMN09388779	538360	538360,"538360.biosample","SRS3401540"	Europe	United Kingdom	Human	human	clinical		2018	C2	6	-	parC (T57S)	antigen_formula=9:l,v:1,5,serotype=Panama	48	PDS000023185.2	PDT000327480.1
GCA_003902955.1	SAMN10165242	FSIS11814465	FSIS11814465,"SRS3868994"	Northern America	USA:MI	Swine	animal-swine-sow	environmental/other	USA:MI	2018	C1	2	-	parC (T57S)	antigen_formula=9:l,v:1,5,serotype=Panama	48	PDS000005120.306	PDT000387511.1
GCA_003910155.1	SAMN09484587	243883	243883,"243883.biosample","SRS3460847"	Europe	United Kingdom	Human	human	clinical		2016	C3	7	-	parC (T57S)	antigen_formula=9:l,v:1,5,serotype=Panama	48	PDS000011006.86	PDT000336541.1
GCA_003911575.1	SAMN09601686	142465	142465,"142465.biosample","SRS3501468"	Europe	United Kingdom	Human	human	clinical		2015	C3	8	-	parC (T57S)	antigen_formula=9:l,v:1,5,serotype=Panama	48		PDT000341429.1
GCA_003922155.1	SAMN10260901	CFSAN043213	CFSAN043213,"SRS3954807"	Northern America	USA	Environment	water	environmental/other	Chile	2012	C2	6	-	parC (T57S)	antigen_formula=9:l,v:1,5,serotype=Panama	48	PDS000037695.11	PDT000393213.1
GCA_004120555.1	SAMN09869826	192_17	192_17,"BarCode15C6_192_17_500VC"	Latin America & the Caribbean	Brazil	Human	urine	clinical		2017	C4	11	-	parC (T57S)	antigen_formula=9:l,v:1,5,serotype=Panama	48		PDT000459385.1
GCA_004156815.1	SAMN08951142	NC_SP263	CFSAN079928,"NC_SP263","SRS3319316"	Latin America & the Caribbean	Brazil	Swine	porcine tongue	environmental/other		2016	C2	6	-	parC (T57S)	antigen_formula=9:l,v:1,5,serotype=Panama	48		PDT000316810.1
GCA_004157035.1	SAMN09225691	440130	440130,"440130.biosample","SRS3317411"	Europe	United Kingdom	Human	human	clinical		2017	C3	7	-	parC (T57S)	antigen_formula=9:l,v:1,5,serotype=Panama	48	PDS000011006.86	PDT000316695.1
GCA_004174655.1	SAMN09396943	392891	392891,"392891.biosample","SRS3406364"	Europe	United Kingdom	Human	human	clinical		2017	C3	7	-	parC (T57S)	antigen_formula=9:l,v:1,5,serotype=Panama	48	PDS000011006.86	PDT000328387.1
GCA_004187535.1	SAMN09492378	535317	535317,"535317.biosample","SRS3466842"	Europe	United Kingdom	Human	human	clinical		2018	C3	7	aph(3'')-Ib,aph(6)-Id,blaTEM-1,dfrA14,sul2,tet(A)	parC (T57S)	antigen_formula=9:l,v:1,5,serotype=Panama	48	PDS000011006.86	PDT000337328.1
GCA_004187835.1	SAMN09504750	307252	307252,"307252.biosample","SRS3477859"	Europe	United Kingdom	Human	human	clinical		2016	C3	7	-	parC (T57S)	antigen_formula=9:l,v:1,5,serotype=Panama	48	PDS000011006.86	PDT000338173.1
GCA_004225185.1	SAMN02845682	FDA339652 1-1 #1	CFSAN015863,"FDA00002298","FDA339652 1-1 #1","SRS966074"	Northern America	USA	Food	cantaloupe	environmental/other	Mexico	2006	C2	6	-	parC (T57S)	antigen_formula=9:l,v:1,5,serotype=Panama	48	PDS000031952.1	PDT000067808.2
GCA_004226485.1	SAMN03842276	CVM-N15256	CFSAN035453,"CVM N15256","CVM-N15256","SRS1092648"	Northern America	USA:TN	Poultry	ground turkey	environmental/other	Not Provided	2007	C1	2	-	parC (T57S)	antigen_formula=9:l,v:1,5,serotype=Panama	48	PDS000030763.1	PDT000085160.2
GCA_004229665.1	SAMN10440502	FSIS21822634	FSIS21822634,"SRS4057140"	Northern America	USA:IL	Bovine	comminuted beef	environmental/other	USA:IL	2018	C1	3	-	parC (T57S)	antigen_formula=9:l,v:1,5,serotype=Panama	48	PDS000005120.306	PDT000408974.1
GCA_004254505.1	SAMN09624373	565136	565136,"565136.biosample","SRS3509413"	Europe	United Kingdom	Human	human	clinical		2018	C3	7	aph(3'')-Ib,aph(6)-Id,blaTEM-1,dfrA14,sul2,tet(A)	parC (T57S)	antigen_formula=9:l,v:1,5,serotype=Panama	48	PDS000011006.86	PDT000342505.1
GCA_004263645.1	SAMN10282737	625740	625740,"625740.biosample","SRS3970409"	Europe	United Kingdom	Human	human	clinical		2018	C4	12	-	parC (T57S)	antigen_formula=9:l,v:1,5,serotype=Panama	48	PDS000037815.6	PDT000395738.1
GCA_004271925.1	SAMN09684027	278638	278638,"278638.biosample","SRS3555979"	Europe	United Kingdom	Human	human	clinical		2016	C1	4	aadA1,aadA2,blaTEM-103,cmlA1,dfrA12,sul3,tet(A),tet(M)	parC (T57S)	antigen_formula=9:l,v:1,5,serotype=Panama	48	PDS000042483.37	PDT000351224.1
GCA_004280955.1	SAMN09683665	528552	528552,"528552.biosample","SRS3555803"	Europe	United Kingdom	Human	human	clinical		2018	C3	8	aadA5,blaTEM-1,dfrA17,	parC (T57S)	antigen_formula=9:l,v:1,5,serotype=Panama	48	PDS000025804.3	PDT000351137.1
GCA_004288975.1	SAMN10349547	607808	607808,"607808.biosample","SRS3998282"	Europe	United Kingdom	Human	human	clinical		2018	C3	9	-	parC (T57S)	antigen_formula=9:l,v:1,5,serotype=Panama	48	PDS000026538.17	PDT000399739.1
GCA_005605875.1	SAMN02345504	FDN0026	FDN0026,"SRS524006"	Northern America	USA	Food	red chili pepper	environmental/other	USA:NM	2012	C2	6	-	parC (T57S)	antigen_formula=9:l,v:1,5,serotype=Panama	48	PDS000027144.1	PDT000002144.2
GCA_005742455.1	SAMN10395601	CFSAN087622	CFSAN087622,"SRS4535231"	Northern America	USA:NE	Swine	raw pork	environmental/other	USA:NE	2017	C4	13	-	parC (T57S)	antigen_formula=9:l,v:1,5,serotype=Panama	48		PDT000482303.1
GCA_005775625.1	SAMN09279945	OH-18-7120	CFSAN081862,"OH-18-7120","SRS3927060"	Northern America	USA:OH	Swine	Sus scofra domesticulus pooled tissue	environmental/other		2018	C1	3	-	parC (T57S)	antigen_formula=9:l,v:1,5,serotype=Panama	48	PDS000005120.306	PDT000390676.1
GCA_005931395.1	SAMN02265308	CFSAN005681	CFSAN005681,"SRS468539"	Northern America	USA:SD	Bovine	bovine carcass	environmental/other	USA:SD	2007	C1	3	-	parC (T57S)	antigen_formula=9:l,v:1,5,serotype=Panama	48	PDS000005120.306	PDT000000475.2
GCA_005933975.1	SAMN02345476	FDN0030	FDN0030,"SRS580831"	Northern America	USA	Environment	environmental swab	environmental/other	USA:NM	2012	C2	6	-	parC (T57S)	antigen_formula=9:l,v:1,5,serotype=Panama	48	PDS000027144.1	PDT000024307.2
GCA_005985185.1	SAMN06008971	PNUSAS005223	PNUSAS005223,"SRS1954121"	Northern America	USA	Human	stool	clinical		2016	C2	6	-	parC (T57S)	antigen_formula=9:l,v:1,5,serotype=Panama	48	PDS000145614.1	PDT000184660.2
GCA_006008345.1	SAMN02345481	FDN0035	FDN0035,"SRS580856"	Northern America	USA	Environment	environmental swab	environmental/other	USA:NM	2012	C2	6	-	parC (T57S)	antigen_formula=9:l,v:1,5,serotype=Panama	48	PDS000027144.1	PDT000024312.2
GCA_006011145.1	SAMN03002073	CFSAN023651	CFSAN023651,"SRS701614"	Northern America	USA:SD	Environment	environmental	environmental/other	USA:SD	2008	C1	3	-	parC (T57S)	antigen_formula=9:l,v:1,5,serotype=Panama	48	PDS000005120.306	PDT000039046.2
GCA_006052555.1	SAMN06909672	PNUSAS013086	,"SRS2207917"	Northern America	USA	Human	human	clinical		2017	C2	6	-	parC (T57S)	antigen_formula=9:l,v:1,5,serotype=Panama	48		PDT000209332.2
GCA_006076515.1	SAMN10883368	NC_WHO_S019	CFSAN082845,"NC_WHO_S019","SRS4338288"	Asia	Lebanon	Human	stool	clinical		2012	C3	8	-	parC (T57S)	antigen_formula=9:l,v:1,5,serotype=Panama	48		PDT000464008.1
GCA_006197845.1	SAMN08388661	PNUSAS030363	PNUSAS030363,"SRS2958748"	Northern America	USA	Human		clinical		-	C2	6	-	parC (T57S)	antigen_formula=9:l,v:1,5,serotype=Panama	48		PDT000287120.2
GCA_006212515.1	SAMN08225175	CFSAN043215	CFSAN043215,"SRS3954808"	Northern America	USA	Environment	water	environmental/other	Chile	2012	C2	6	-	parC (T57S)	antigen_formula=9:l,v:1,5,serotype=Panama	48	PDS000037695.11	PDT000393215.1
GCA_006272695.1	SAMN08824570	PNUSAS036132	PNUSAS036132,"SRS3111830"	Northern America	USA	Human	stool	clinical		2017	C2	6	-	parC (T57S)	antigen_formula=9:l,v:1,5,serotype=Panama	48		PDT000301008.2
GCA_006402675.1	SAMN12009568	753222	753222,"753222.biosample","SRS4935107"	Europe	United Kingdom	Human	human	clinical		2019	C3	7	-	parC (T57S)	antigen_formula=9:l,v:1,5,serotype=Panama	48	PDS000011006.86	PDT000519495.1
GCA_006403055.1	SAMN12009219	748890	748890,"748890.biosample","SRS4935383"	Europe	United Kingdom	Human	human	clinical		2019	C3	7	-	parC (T57S)	antigen_formula=9:l,v:1,5,serotype=Panama	48	PDS000011006.86	PDT000519619.1
GCA_006417445.1	SAMN12019791	PNUSAS078350	PNUSAS078350,"SRS4946469"	Northern America	USA	Human	stool	clinical		2015	C1	2	bleO,lnu(G),tet(B)	parC (T57S)	antigen_formula=9:l,v:1,5,serotype=Panama	48	PDS000046368.17	PDT000520327.1
GCA_006419035.1	SAMN12023673	738693	738693,"738693.biosample","SRS4947242"	Europe	United Kingdom	Human	human	clinical		2019	C3	7	-	parC (T57S)	antigen_formula=9:l,v:1,5,serotype=Panama	48	PDS000011006.86	PDT000520486.1
GCA_006420015.1	SAMN12023924	746762	746762,"746762.biosample","SRS4947478"	Europe	United Kingdom	Human	human	clinical		2019	C5	17	floR,qnrB19,tet(A)	parC (T57S)	antigen_formula=9:l,v:1,5,serotype=Panama	48	PDS000046056.4	PDT000520549.1
GCA_006431815.1	SAMN12039590	734509	734509,"734509.biosample","SRS4956735"	Europe	United Kingdom	Human	human	clinical		2019	C4	13	-	parC (T57S)	antigen_formula=9:l,v:1,5,serotype=Panama	48		PDT000522103.1
GCA_006463025.1	SAMN12059945	758918	758918,"758918.biosample","SRS4975274"	Europe	United Kingdom	Human	human	clinical		2019	C3	7	-	parC (T57S)	antigen_formula=9:l,v:1,5,serotype=Panama	48	PDS000011006.86	PDT000523380.1
GCA_006681465.1	SAMN10260897	CFSAN043214	CFSAN043214,"SRS3954811"	Northern America	USA	Environment	water	environmental/other	Chile	2012	C2	6	-	parC (T57S)	antigen_formula=9:l,v:1,5,serotype=Panama	48	PDS000037695.11	PDT000393214.2
GCA_006681585.1	SAMN10367148	FSIS11815393	FSIS11815393,"SRS4015988"	Northern America	USA:IL	Bovine	comminuted beef	environmental/other		2018	C1	3	qnrB	parC (T57S)	antigen_formula=9:l,v:1,5,serotype=Panama	48	PDS000005120.306	PDT000403151.2
GCA_006804865.1	SAMN10392889	FSIS11815535	FSIS11815535,"SRS4028919"	Northern America	USA:IL	Swine	animal-swine-market swine	environmental/other	USA:IL	2018	C1	3	-	parC (T57S)	antigen_formula=9:l,v:1,5,serotype=Panama	48	PDS000005120.306	PDT000404709.2
GCA_006840785.1	SAMN02253034	FL_FLDACS-97668	FL_FLDACS-97668,"SRS500555"	Northern America	USA:FL	Food	white cheese	environmental/other		2010	C2	6	-	parC (T57S)	antigen_formula=9:l,v:1,5,serotype=Panama	48		PDT000001279.2
GCA_006841425.1	SAMN02345382	FSE0038	FSE0038,"SRS585724"	Northern America	USA	Environment	environmental swab sponge	environmental/other	Mexico	2011	C2	6	-	parC (T57S)	antigen_formula=9:l,v:1,5,serotype=Panama	48		PDT000025201.2
GCA_006855285.1	SAMN03195942	FDA885320 1-1	CFSAN027049,"FDA00008592","FDA885320 1-1","SRS747915"	Northern America	USA	Food	pumpkin seed	environmental/other	Mexico	2014	C4	13	-	parC (T57S)	antigen_formula=9:l,v:1,5,serotype=Panama	48		PDT000044021.2
GCA_006886185.1	SAMN03838171	POR1-0131	CFSAN035247,"POR1-0131","SRS1180183"	Northern America	USA:TX	Swine	feces	environmental/other		2014	C2	6	-	parC (T57S)	antigen_formula=9:l,v:1,5,serotype=Panama	48	PDS000075182.1	PDT000095261.2
GCA_006904305.1	SAMN05271598	PNUSAS002577	PNUSAS002577,"SRS1572794"	Northern America	USA	Human	stool	clinical		2016	C2	6	-	parC (T57S)	antigen_formula=9:l,v:1,5,serotype=Panama	48	PDS000118514.4	PDT000139312.2
GCA_006915765.1	SAMN05956050	PNUSAS004990	PNUSAS004990,"SRS1789898"	Northern America	USA	Human	stool	clinical		2016	C1	2	-	parC (T57S)	antigen_formula=9:l,v:1,5,serotype=Panama	48	PDS000005120.306	PDT000157570.2
GCA_006917515.1	SAMN07180771	346615	346615,"346615.biosample","SRS2243206"	Europe	United Kingdom	Human	human	clinical		2017	C2	6	-	parC (T57S)	antigen_formula=9:l,v:1,5,serotype=Panama	48	PDS000038317.8	PDT000214695.2
GCA_006919735.1	SAMN05933977	PNUSAS004876	PNUSAS004876,"SRS1902092"	Northern America	USA	Human	stool	clinical		2016	C1	3	-	parC (T57S)	antigen_formula=9:l,v:1,5,serotype=Panama	48	PDS000005120.306	PDT000176511.2
GCA_006935345.1	SAMN09380981	190565	190565,"190565.biosample","SRS3393224"	Europe	United Kingdom	Human	human	clinical		2015	C2	6	-	parC (T57S)	antigen_formula=9:l,v:1,5,serotype=Panama	48	PDS000020275.4	PDT000325325.1
GCA_006974725.1	SAMN09388794	471187	471187,"471187.biosample","SRS3401550"	Europe	United Kingdom	Human	human	clinical		2018	C4	14	-	parC (T57S)	antigen_formula=9:l,v:1,5,serotype=Panama	48	PDS000027331.4	PDT000327490.1
GCA_006976305.1	SAMN09404253	449454	449454,"449454.biosample","SRS3411053"	Europe	United Kingdom	Human	human	clinical		2017	C4	14	-	parC (T57S)	antigen_formula=9:l,v:1,5,serotype=Panama	48	PDS000027331.4	PDT000328859.1
GCA_006981005.1	SAMN10080043	335321	335321,"335321.biosample","SRS3791730"	Europe	United Kingdom	Human	human	clinical		2017	C2	6	-	parC (T57S)	antigen_formula=9:l,v:1,5,serotype=Panama	48	PDS000037036.1	PDT000379834.1
GCA_006983705.1	SAMN10080244	595653	595653,"595653.biosample","SRS3792063"	Europe	United Kingdom	Human	human	clinical		2018	C4	12	-	parC (T57S)	antigen_formula=9:l,v:1,5,serotype=Panama	48	PDS000037815.6	PDT000379983.1
GCA_006994505.1	SAMN09521900	431415	431415,"431415.biosample","SRS3490536"	Europe	United Kingdom	Human	human	clinical		2017	C3	7	aph(3'')-Ib,aph(6)-Id,blaTEM-1,dfrA14,sul2,tet(A)	parC (T57S)	antigen_formula=9:l,v:1,5,serotype=Panama	48	PDS000011006.86	PDT000339485.1
GCA_006996865.1	SAMN09530962	420533	420533,"420533.biosample","SRS3491128"	Europe	United Kingdom	Human	human	clinical		2017	C3	7	aph(3'')-Ib,aph(6)-Id,blaTEM-1,dfrA14,sul2,tet(A)	parC (T57S)	antigen_formula=9:l,v:1,5,serotype=Panama	48	PDS000011006.86	PDT000340179.1
GCA_007008465.1	SAMN09475621	298944	298944,"298944.biosample","SRS3450914"	Europe	United Kingdom	Human	human	clinical		2016	C2	6	-	parC (T57S)	antigen_formula=9:l,v:1,5,serotype=Panama	48	PDS000017282.25	PDT000334924.1
GCA_007017205.1	SAMN10058577	598071	598071,"598071.biosample","SRS3773039"	Europe	United Kingdom	Human	human	clinical		2018	C2	6	-	parC (T57S)	antigen_formula=9:l,v:1,5,serotype=Panama	48	PDS000036750.9	PDT000376521.1
GCA_007017565.1	SAMN10067722	592626	592626,"592626.biosample","SRS3785591"	Europe	United Kingdom	Human	human	clinical		2018	C5	17	-	parC (T57S)	antigen_formula=9:l,v:1,5,serotype=Panama	48		PDT000377526.1
GCA_007093725.1	SAMN09381266	Sal-4070	Sal-4070	Asia	Taiwan	Human	blood	clinical		2016	C4	15	-	parC (T57S)	antigen_formula=9:l,v:1,5,serotype=Panama	48	PDS000048222.1	PDT000545815.1
GCA_007093735.1	SAMN09381263	Sal-4045	Sal-4045	Asia	Taiwan	Human	blood	clinical		2016	C4	15	-	parC (T57S)	antigen_formula=9:l,v:1,5,serotype=Panama	48	PDS000048222.1	PDT000545814.1
GCA_007093745.1	SAMN09381264	Sal-4046	Sal-4046	Asia	Taiwan	Human	blood	clinical		2016	C4	15	-	parC (T57S)	antigen_formula=9:l,v:1,5,serotype=Panama	48	PDS000048222.1	PDT000545817.1
GCA_007093755.1	SAMN09381265	Sal-4047	Sal-4047	Asia	Taiwan	Human	blood	clinical		2016	C4	15	-	parC (T57S)	antigen_formula=9:l,v:1,5,serotype=Panama	48	PDS000048222.1	PDT000545816.1
GCA_007093765.1	SAMN09381267	Sal-4164	Sal-4164	Asia	Taiwan	Human	blood	clinical		2016	C2	6	aadA2,blaTEM-1,bleO,dfrA12,floR,lnu(F),qnrS1,sul3	parC (T57S)	antigen_formula=9:l,v:1,5,serotype=Panama	48	PDS000048230.3	PDT000545818.1
GCA_007093825.1	SAMN09381259	Sal-4040	Sal-4040	Asia	Taiwan	Human	blood	clinical		2016	C4	15	-	parC (T57S)	antigen_formula=9:l,v:1,5,serotype=Panama	48	PDS000048222.1	PDT000545819.1
GCA_007093835.1	SAMN09381261	Sal-4042	Sal-4042	Asia	Taiwan	Human	blood	clinical		2016	C4	15	-	parC (T57S)	antigen_formula=9:l,v:1,5,serotype=Panama	48	PDS000048222.1	PDT000545820.1
GCA_007093845.1	SAMN09381262	Sal-4044	Sal-4044	Asia	Taiwan	Human	blood	clinical		2016	C4	15	-	parC (T57S)	antigen_formula=9:l,v:1,5,serotype=Panama	48	PDS000048222.1	PDT000545821.1
GCA_007093855.1	SAMN09381260	Sal-4041	Sal-4041	Asia	Taiwan	Human	blood	clinical		2016	C4	15	-	parC (T57S)	antigen_formula=9:l,v:1,5,serotype=Panama	48	PDS000048222.1	PDT000545822.1
GCA_007093895.1	SAMN09381258	Sal-3971	Sal-3971	Asia	Taiwan	Human	stool	clinical		2016	C4	15	-	parC (T57S)	antigen_formula=9:l,v:1,5,serotype=Panama	48	PDS000048222.1	PDT000545823.1
GCA_007093925.1	SAMN09381256	Sal-3788	Sal-3788	Asia	Taiwan	Human	blood	clinical		2015	C4	15	-	parC (T57S)	antigen_formula=9:l,v:1,5,serotype=Panama	48	PDS000048222.1	PDT000545824.1
GCA_007093935.1	SAMN09381255	Sal-3786	Sal-3786	Asia	Taiwan	Human	blood	clinical		2015	C4	15	-	parC (T57S)	antigen_formula=9:l,v:1,5,serotype=Panama	48	PDS000048222.1	PDT000545827.1
GCA_007093945.1	SAMN09381257	Sal-3898	Sal-3898	Asia	Taiwan	Human	stool	clinical		2016	C4	15	-	parC (T57S)	antigen_formula=9:l,v:1,5,serotype=Panama	48	PDS000048222.1	PDT000545825.1
GCA_007093965.1	SAMN09381254	Sal-3781	Sal-3781	Asia	Taiwan	Human	blood	clinical		2015	C4	15	-	parC (T57S)	antigen_formula=9:l,v:1,5,serotype=Panama	48	PDS000048222.1	PDT000545826.1
GCA_007093985.1	SAMN09381253	Sal-3776	Sal-3776	Asia	Taiwan	Human	blood	clinical		2015	C4	15	-	parC (T57S)	antigen_formula=9:l,v:1,5,serotype=Panama	48	PDS000048222.1	PDT000545828.1
GCA_007094015.1	SAMN09381252	Sal-3739	Sal-3739	Asia	Taiwan	Human	stool	clinical		2016	C4	15	-	parC (T57S)	antigen_formula=9:l,v:1,5,serotype=Panama	48	PDS000048222.1	PDT000545829.1
GCA_007094035.1	SAMN09381251	Sal-3691	Sal-3691	Asia	Taiwan	Human	blood	clinical		2015	C4	15	-	parC (T57S)	antigen_formula=9:l,v:1,5,serotype=Panama	48	PDS000048222.1	PDT000545830.1
GCA_007094065.1	SAMN09381250	Sal-3685	Sal-3685	Asia	Taiwan	Human	blood	clinical		2015	C4	15	-	parC (T57S)	antigen_formula=9:l,v:1,5,serotype=Panama	48	PDS000048222.1	PDT000545832.1
GCA_007094075.1	SAMN09381249	Sal-3681	Sal-3681	Asia	Taiwan	Human	blood	clinical		2015	C4	15	-	parC (T57S)	antigen_formula=9:l,v:1,5,serotype=Panama	48	PDS000048222.1	PDT000545831.1
GCA_007094085.1	SAMN09381248	Sal-3677	Sal-3677	Asia	Taiwan	Human	blood	clinical		2015	C4	15	-	parC (T57S)	antigen_formula=9:l,v:1,5,serotype=Panama	48	PDS000048222.1	PDT000545833.1
GCA_007094115.1	SAMN09381247	Sal-3551	Sal-3551	Asia	Taiwan	Human	blood	clinical		2015	C4	15	-	parC (T57S)	antigen_formula=9:l,v:1,5,serotype=Panama	48	PDS000048222.1	PDT000545834.1
GCA_007094135.1	SAMN09381246	Sal-3549	Sal-3549	Asia	Taiwan	Human	blood	clinical		2015	C4	15	-	parC (T57S)	antigen_formula=9:l,v:1,5,serotype=Panama	48	PDS000048222.1	PDT000545835.1
GCA_007094155.1	SAMN09381245	Sal-3543	Sal-3543	Asia	Taiwan	Human	blood	clinical		2015	C4	15	-	parC (T57S)	antigen_formula=9:l,v:1,5,serotype=Panama	48	PDS000048222.1	PDT000545836.1
GCA_007094175.1	SAMN09381244	Sal-3537	Sal-3537	Asia	Taiwan	Human	blood	clinical		2015	C4	15	-	parC (T57S)	antigen_formula=9:l,v:1,5,serotype=Panama	48	PDS000048222.1	PDT000545837.1
GCA_007094195.1	SAMN09381243	Sal-3533	Sal-3533	Asia	Taiwan	Human	blood	clinical		2015	C4	15	-	parC (T57S)	antigen_formula=9:l,v:1,5,serotype=Panama	48	PDS000048222.1	PDT000545838.1
GCA_007094225.1	SAMN09381242	Sal-3298	Sal-3298	Asia	Taiwan	Human	stool	clinical		2015	C4	15	-	parC (T57S)	antigen_formula=9:l,v:1,5,serotype=Panama	48	PDS000048222.1	PDT000545839.1
GCA_007094235.1	SAMN09381241	Sal-3290	Sal-3290	Asia	Taiwan	Human	stool	clinical		2015	C4	15	-	parC (T57S)	antigen_formula=9:l,v:1,5,serotype=Panama	48	PDS000048222.1	PDT000545840.1
GCA_007094255.1	SAMN09381240	Sal-3285	Sal-3285	Asia	Taiwan	Human	stool	clinical		2015	C4	15	-	parC (T57S)	antigen_formula=9:l,v:1,5,serotype=Panama	48	PDS000048222.1	PDT000545841.1
GCA_007094265.1	SAMN09381239	Sal-3246	Sal-3246	Asia	Taiwan	Human	stool	clinical		2015	C4	15	-	parC (T57S)	antigen_formula=9:l,v:1,5,serotype=Panama	48	PDS000048222.1	PDT000545842.1
GCA_007094285.1	SAMN09381237	Sal-3176	Sal-3176	Asia	Taiwan	Human	stool	clinical		2015	C4	15	-	parC (T57S)	antigen_formula=9:l,v:1,5,serotype=Panama	48	PDS000048222.1	PDT000545843.1
GCA_007094305.1	SAMN09381238	Sal-3233	Sal-3233	Asia	Taiwan	Human	stool	clinical		2015	C4	15	-	parC (T57S)	antigen_formula=9:l,v:1,5,serotype=Panama	48	PDS000048222.1	PDT000545844.1
GCA_007094345.1	SAMN09381236	Sal-3126	Sal-3126	Asia	Taiwan	Human	stool	clinical		2015	C4	15	-	parC (T57S)	antigen_formula=9:l,v:1,5,serotype=Panama	48	PDS000048222.1	PDT000545845.1
GCA_007094355.1	SAMN09381235	Sal-3090	Sal-3090	Asia	Taiwan	Human	stool	clinical		2015	C4	15	-	parC (T57S)	antigen_formula=9:l,v:1,5,serotype=Panama	48	PDS000048222.1	PDT000545846.1
GCA_007094365.1	SAMN09381234	Sal-3045	Sal-3045	Asia	Taiwan	Human	stool	clinical		2015	C4	15	-	parC (T57S)	antigen_formula=9:l,v:1,5,serotype=Panama	48	PDS000048222.1	PDT000545847.1
GCA_007094385.1	SAMN09381232	Sal-3005	Sal-3005	Asia	Taiwan	Human	stool	clinical		2015	C4	15	-	parC (T57S)	antigen_formula=9:l,v:1,5,serotype=Panama	48	PDS000048222.1	PDT000545849.1
GCA_007094395.1	SAMN09381233	Sal-3043	Sal-3043	Asia	Taiwan	Human	stool	clinical		2015	C4	15	-	parC (T57S)	antigen_formula=9:l,v:1,5,serotype=Panama	48	PDS000048222.1	PDT000545848.1
GCA_007094445.1	SAMN09381231	NO-73	NO-73	Asia	Taiwan	Human	blood	clinical		1998	C1	5	aadA1,blaTEM-1,bleO,catA1,dfrA14,sul2,tet(B)	parC (T57S)	antigen_formula=9:l,v:1,5,serotype=Panama	48		PDT000545850.1
GCA_007094455.1	SAMN09381229	NO-34	NO-34	Asia	Taiwan	Human	blood	clinical		1998	C1	5	aac(3)-IVa,aadA1,aadA2,aph(3'')-Ib,aph(3')-Ia,aph(4)-Ia,aph(6)-Id,blaTEM-1,bleO,catA1,dfrA12,sul1,sul2,tet(B)	gyrA (D87G), parC (T57S)	antigen_formula=9:l,v:1,5,serotype=Panama	48		PDT000545851.1
GCA_007094465.1	SAMN09381230	NO-48	NO-48	Asia	Taiwan	Human	blood	clinical		2002	C1	5	aadA1,aph(3'')-Ib,aph(3')-Ia,aph(6)-Id,blaTEM-1,bleO,catA1,dfrA14,sul2,tet(B)	parC (T57S)	antigen_formula=9:l,v:1,5,serotype=Panama	48	PDS000048225.2	PDT000545853.1
GCA_007094475.1	SAMN09381227	NO-30	NO-30	Asia	Taiwan	Human	stool	clinical		2002	C1	5	aadA1,aph(3'')-Ib,aph(3')-Ia,aph(6)-Id,blaTEM-1,bleO,catA1,dfrA14,sul2,tet(B)	parC (T57S)	antigen_formula=9:l,v:1,5,serotype=Panama	48	PDS000048225.2	PDT000545854.1
GCA_007094485.1	SAMN09381228	NO-33	NO-33	Asia	Taiwan	Human	blood	clinical		2001	C1	5	aac(3)-IVa,aadA1,aadA2,aph(3'')-Ib,aph(3')-Ia,aph(4)-Ia,aph(6)-Id,blaTEM-1,bleO,catA1,dfrA12,sul1,sul2,tet(B)	gyrA (D87G), parC (T57S)	antigen_formula=9:l,v:1,5,serotype=Panama	48		PDT000545852.1
GCA_007094545.1	SAMN09381226	CDC9	CDC9	Asia	Taiwan	Human		clinical		2015	C4	15	-	parC (T57S)	antigen_formula=9:l,v:1,5,serotype=Panama	48	PDS000048222.1	PDT000545855.1
GCA_007094555.1	SAMN09381225	CDC7	CDC7	Asia	Taiwan	Human		clinical		2007	C1	5	-	parC (T57S)	antigen_formula=9:l,v:1,5,serotype=Panama	48		PDT000545856.1
GCA_007094565.1	SAMN09381224	CDC6	CDC6	Asia	Taiwan	Human		clinical		2007	C1	5	aac(3)-IVa,aadA1,aph(3'')-Ib,aph(3')-Ia,aph(4)-Ia,aph(6)-Id,blaTEM-1,bleO,catA1,sul2,tet(B)	gyrA (D87G), parC (T57S)	antigen_formula=9:l,v:1,5,serotype=Panama	48	PDS000065619.1	PDT000545857.1
GCA_007094575.1	SAMN09381223	CDC5	CDC5	Asia	Taiwan	Human		clinical		2006	C1	5	aadA1,aadA2,aph(3'')-Ib,aph(3')-Ia,aph(4)-Ia,aph(6)-Id,blaTEM-1,bleO,catA1,dfrA12,sul1,sul2,tet(B)	gyrA (D87G), parC (T57S)	antigen_formula=9:l,v:1,5,serotype=Panama	48	PDS000048225.2	PDT000545858.1
GCA_007094605.1	SAMN09381222	CDC4	CDC4	Asia	Taiwan	Human		clinical		2010	C1	5	-	parC (T57S)	antigen_formula=9:l,v:1,5,serotype=Panama	48		PDT000545859.1
GCA_007094645.1	SAMN09381220	CDC34	CDC34	Asia	Taiwan	Human		clinical		2016	C2	6	aadA2,blaTEM-1,bleO,dfrA12,floR,lnu(F),qnrS1,sul3	parC (T57S)	antigen_formula=9:l,v:1,5,serotype=Panama	48	PDS000048230.3	PDT000545860.1
GCA_007094655.1	SAMN09381221	CDC35	CDC35	Asia	Taiwan	Human		clinical		2016	C2	6	aadA2,blaTEM-1,bleO,dfrA12,floR,lnu(F),qnrS1,sul3	parC (T57S)	antigen_formula=9:l,v:1,5,serotype=Panama	48	PDS000048230.3	PDT000545861.1
GCA_007094665.1	SAMN09381219	CDC33	CDC33	Asia	Taiwan	Human		clinical		2016	C2	6	aadA2,blaTEM-1,bleO,dfrA12,floR,lnu(F),qnrS1,sul3	parC (T57S)	antigen_formula=9:l,v:1,5,serotype=Panama	48	PDS000048230.3	PDT000545862.1
GCA_007094685.1	SAMN09381218	CDC32	CDC32	Asia	Taiwan	Human		clinical		2016	C2	6	aadA2,blaTEM-1,bleO,dfrA12,floR,lnu(F),qnrS1,sul3	parC (T57S)	antigen_formula=9:l,v:1,5,serotype=Panama	48	PDS000048230.3	PDT000545863.1
GCA_007094715.1	SAMN09381217	CDC31	CDC31	Asia	Taiwan	Human		clinical		2016	C4	15	-	parC (T57S)	antigen_formula=9:l,v:1,5,serotype=Panama	48	PDS000048222.1	PDT000545864.1
GCA_007094745.1	SAMN09381215	CDC3	CDC3	Asia	Taiwan	Human		clinical		2004	C1	5	aadA1,aph(3'')-Ib,aph(3')-Ia,aph(6)-Id,blaTEM-1,bleO,catA1,dfrA14,sul2,tet(B)	parC (T57S)	antigen_formula=9:l,v:1,5,serotype=Panama	48	PDS000048225.2	PDT000545866.1
GCA_007094755.1	SAMN09381216	CDC30	CDC30	Asia	Taiwan	Human		clinical		2016	C4	15	-	parC (T57S)	antigen_formula=9:l,v:1,5,serotype=Panama	48	PDS000048222.1	PDT000545867.1
GCA_007094765.1	SAMN09381214	CDC29	CDC29	Asia	Taiwan	Human		clinical		2016	C4	15	-	parC (T57S)	antigen_formula=9:l,v:1,5,serotype=Panama	48	PDS000048222.1	PDT000545865.1
GCA_007094775.1	SAMN09381213	CDC28	CDC28	Asia	Taiwan	Human		clinical		2016	C4	15	-	parC (T57S)	antigen_formula=9:l,v:1,5,serotype=Panama	48	PDS000048222.1	PDT000545869.1
GCA_007094785.1	SAMN09381212	CDC27	CDC27	Asia	Taiwan	Human		clinical		2016	C4	15	-	parC (T57S)	antigen_formula=9:l,v:1,5,serotype=Panama	48	PDS000048222.1	PDT000545868.1
GCA_007094845.1	SAMN09381210	CDC25	CDC25	Asia	Taiwan	Human		clinical		2016	C4	15	-	parC (T57S)	antigen_formula=9:l,v:1,5,serotype=Panama	48	PDS000048222.1	PDT000545870.1
GCA_007094855.1	SAMN09381208	CDC23	CDC23	Asia	Taiwan	Human		clinical		2016	C4	15	-	parC (T57S)	antigen_formula=9:l,v:1,5,serotype=Panama	48	PDS000048222.1	PDT000545873.1
GCA_007094865.1	SAMN09381211	CDC26	CDC26	Asia	Taiwan	Human		clinical		2016	C4	15	-	parC (T57S)	antigen_formula=9:l,v:1,5,serotype=Panama	48	PDS000048222.1	PDT000545872.1
GCA_007094875.1	SAMN09381209	CDC24	CDC24	Asia	Taiwan	Human		clinical		2016	C4	15	-	parC (T57S)	antigen_formula=9:l,v:1,5,serotype=Panama	48	PDS000048222.1	PDT000545871.1
GCA_007094885.1	SAMN09381207	CDC22	CDC22	Asia	Taiwan	Human		clinical		2015	C4	15	-	parC (T57S)	antigen_formula=9:l,v:1,5,serotype=Panama	48	PDS000048222.1	PDT000545874.1
GCA_007094945.1	SAMN09381206	CDC21	CDC21	Asia	Taiwan	Human		clinical		2015	C4	15	-	parC (T57S)	antigen_formula=9:l,v:1,5,serotype=Panama	48	PDS000048222.1	PDT000545875.1
GCA_007094955.1	SAMN09381205	CDC20	CDC20	Asia	Taiwan	Human		clinical		2015	C4	15	-	parC (T57S)	antigen_formula=9:l,v:1,5,serotype=Panama	48	PDS000048222.1	PDT000545876.1
GCA_007094975.1	SAMN09381202	CDC18	CDC18	Asia	Taiwan	Human		clinical		2015	C4	15	-	parC (T57S)	antigen_formula=9:l,v:1,5,serotype=Panama	48	PDS000048222.1	PDT000545877.1
GCA_007094995.1	SAMN09381203	CDC19	CDC19	Asia	Taiwan	Human		clinical		2015	C4	15	bleO,	parC (T57S)	antigen_formula=9:l,v:1,5,serotype=Panama	48	PDS000048222.1	PDT000545878.1
GCA_007095005.1	SAMN09381204	CDC2	CDC2	Asia	Taiwan	Human		clinical		2004	C1	5	aadA1,aph(3'')-Ib,aph(3')-Ia,aph(6)-Id,blaTEM-1,bleO,catA1,dfrA14,sul2,tet(B)	parC (T57S)	antigen_formula=9:l,v:1,5,serotype=Panama	48	PDS000048225.2	PDT000545879.1
GCA_007095045.1	SAMN09381201	CDC17	CDC17	Asia	Taiwan	Human		clinical		2015	C4	15	-	parC (T57S)	antigen_formula=9:l,v:1,5,serotype=Panama	48	PDS000048222.1	PDT000545880.1
GCA_007095055.1	SAMN09381200	CDC16	CDC16	Asia	Taiwan	Human		clinical		2015	C4	15	-	parC (T57S)	antigen_formula=9:l,v:1,5,serotype=Panama	48	PDS000048222.1	PDT000545881.1
GCA_007095075.1	SAMN09381199	CDC15	CDC15	Asia	Taiwan	Human		clinical		2015	C4	15	dfrA14,	parC (T57S)	antigen_formula=9:l,v:1,5,serotype=Panama	48	PDS000048222.1	PDT000545882.1
GCA_007095085.1	SAMN09381197	CDC13	CDC13	Asia	Taiwan	Human		clinical		2015	C4	15	-	parC (T57S)	antigen_formula=9:l,v:1,5,serotype=Panama	48	PDS000048222.1	PDT000545883.1
GCA_007095105.1	SAMN09381198	CDC14	CDC14	Asia	Taiwan	Human		clinical		2015	C4	15	dfrA14,mph(A),tet(A)	parC (T57S)	antigen_formula=9:l,v:1,5,serotype=Panama	48	PDS000048222.1	PDT000545884.1
GCA_007095135.1	SAMN09381196	CDC12	CDC12	Asia	Taiwan	Human		clinical		2015	C4	15	-	parC (T57S)	antigen_formula=9:l,v:1,5,serotype=Panama	48	PDS000048222.1	PDT000545885.1
GCA_007095165.1	SAMN09381195	CDC11	CDC11	Asia	Taiwan	Human		clinical		2015	C4	15	-	parC (T57S)	antigen_formula=9:l,v:1,5,serotype=Panama	48	PDS000048222.1	PDT000545886.1
GCA_007095175.1	SAMN09381194	CDC10	CDC10	Asia	Taiwan	Human		clinical		2015	C4	15	-	parC (T57S)	antigen_formula=9:l,v:1,5,serotype=Panama	48	PDS000048222.1	PDT000545888.1
GCA_007095185.1	SAMN09381192	C17	C17	Asia	Taiwan	Human	CSF	clinical		1990	C1	5	aadA1,aph(3'')-Ib,aph(6)-Id,blaTEM-1,bleO,catA1,sul2,tet(B)	parC (T57S)	antigen_formula=9:l,v:1,5,serotype=Panama	48		PDT000545887.1
GCA_007095225.1	SAMN09381193	C23	C23	Asia	Taiwan	Human	blood	clinical		1990	C1	5	aph(3'')-Ib,aph(3')-Ia,aph(6)-Id,blaTEM-1,bleO,catA1,sul2,tet(B)	parC (T57S)	antigen_formula=9:l,v:1,5,serotype=Panama	48		PDT000545890.1
GCA_007095235.1	SAMN09381191	C13	C13	Asia	Taiwan	Human	CSF	clinical		1990	C1	5	aadA4,sul1,tet(B)	parC (T57S)	antigen_formula=9:l,v:1,5,serotype=Panama	48		PDT000545889.1
GCA_007095265.1	SAMN09381189	B99	B99	Asia	Taiwan	Human	blood	clinical		1990	C1	5	aadA1,aph(3'')-Ib,aph(3')-Ia,aph(6)-Id,blaTEM-1,bleO,catA1,sul2,tet(B)	parC (T57S)	antigen_formula=9:l,v:1,5,serotype=Panama	48		PDT000545891.1
GCA_007095275.1	SAMN09381190	C05	C05	Asia	Taiwan	Human	CSF	clinical		1990	C1	5	aadA1,aph(3'')-Ib,aph(3')-Ia,aph(6)-Id,blaTEM-1,bleO,catA1,sul2,tet(B)	parC (T57S)	antigen_formula=9:l,v:1,5,serotype=Panama	48	PDS000048225.2	PDT000545892.1
GCA_007095285.1	SAMN09381188	B86	B86	Asia	Taiwan	Human	stool	clinical		1993	C1	5	aadA1,blaTEM-1,bleO,catA1,dfrA14,sul2,tet(B)	parC (T57S)	antigen_formula=9:l,v:1,5,serotype=Panama	48	PDS000048225.2	PDT000545893.1
GCA_007095305.1	SAMN09381186	B65	B65	Asia	Taiwan	Human	stool	clinical		1994	C1	5	aac(3)-IVa,aadA2,aph(3'')-Ib,aph(3')-Ia,aph(4)-Ia,aph(6)-Id,blaTEM-1,bleO,catA1,cmlA1,dfrA12,sul1,sul2,sul3,tet(B)	parC (T57S)	antigen_formula=9:l,v:1,5,serotype=Panama	48	PDS000048225.2	PDT000545894.1
GCA_007095335.1	SAMN09381187	B79	B79	Asia	Taiwan	Human	blood	clinical		1993	C1	5	aadA1,blaTEM-1,bleO,catA1,sul2,tet(B)	parC (T57S)	antigen_formula=9:l,v:1,5,serotype=Panama	48		PDT000545895.1
GCA_007095365.1	SAMN09381184	B54	B54	Asia	Taiwan	Human	CSF	clinical		1994	C1	5	aadA1,aph(3'')-Ib,aph(3')-Ia,aph(6)-Id,blaTEM-1,bleO,catA1,sul2,tet(B)	parC (T57S)	antigen_formula=9:l,v:1,5,serotype=Panama	48		PDT000545896.1
GCA_007095375.1	SAMN09381185	B60	B60	Asia	Taiwan	Human	blood	clinical		1994	C1	5	aac(3)-IVa,aadA1,aadA2,aph(3'')-Ib,aph(3')-Ia,aph(4)-Ia,aph(6)-Id,blaTEM-1,bleO,catA1,dfrA12,sul1,sul2,tet(B)	gyrA (D87G), parC (T57S)	antigen_formula=9:l,v:1,5,serotype=Panama	48	PDS000048225.2	PDT000545898.1
GCA_007095385.1	SAMN09381183	B52	B52	Asia	Taiwan	Human	stool	clinical		1994	C1	5	aac(3)-IVa,aadA2,aph(3'')-Ib,aph(3')-Ia,aph(4)-Ia,aph(6)-Id,blaTEM-1,bleO,catA1,cmlA1,dfrA12,sul1,sul2,sul3,tet(B)	parC (T57S)	antigen_formula=9:l,v:1,5,serotype=Panama	48	PDS000048225.2	PDT000545897.1
GCA_007095425.1	SAMN09381182	B51	B51	Asia	Taiwan	Human	blood	clinical		1994	C1	5	aadA1,aph(3'')-Ib,aph(3')-Ia,aph(6)-Id,blaTEM-1,bleO,catA1,dfrA14,sul2,tet(B)	parC (T57S)	antigen_formula=9:l,v:1,5,serotype=Panama	48	PDS000048225.2	PDT000545899.1
GCA_007096115.1	SAMN09381181	B39	B39	Asia	Taiwan	Human	stool	clinical		-	C1	5	aac(3)-IVa,aadA2,aph(3'')-Ib,aph(3')-Ia,aph(4)-Ia,aph(6)-Id,blaTEM-1,bleO,dfrA12,sul1,sul2,tet(B)	gyrA (D87G), parC (T57S)	antigen_formula=9:l,v:1,5,serotype=Panama	48	PDS000048225.2	PDT000545900.1
GCA_007096135.1	SAMN09381180	B35	B35	Asia	Taiwan	Human	blood	clinical		1995	C1	5	aac(3)-IVa,aadA1,aadA2,aph(3'')-Ib,aph(3')-Ia,aph(4)-Ia,aph(6)-Id,blaTEM-1,bleO,catA1,dfrA12,sul1,sul2,tet(B)	gyrA (D87G), parC (T57S)	antigen_formula=9:l,v:1,5,serotype=Panama	48	PDS000048225.2	PDT000545903.1
GCA_007096145.1	SAMN09381178	Sal-4156	Sal-4156	Asia	Taiwan	Human	blood	clinical		2016	C2	6	sul2	parC (T57S)	antigen_formula=9:l,v:1,5,serotype=Panama	48	PDS000048230.3	PDT000545901.1
GCA_007096155.1	SAMN09381179	B29	B29	Asia	Taiwan	Human	blood	clinical		1995	C1	5	aac(3)-IVa,aph(3'')-Ib,aph(3')-Ia,aph(4)-Ia,aph(6)-Id,blaTEM-1,bleO,catA1,sul2,tet(B)	gyrA (D87G), parC (T57S)	antigen_formula=9:l,v:1,5,serotype=Panama	48	PDS000048225.2	PDT000545902.1
GCA_007096205.1	SAMN09381177	Sal-4048	Sal-4048	Asia	Taiwan	Human	blood	clinical		2016	C4	15	sul2	parC (T57S)	antigen_formula=9:l,v:1,5,serotype=Panama	48	PDS000048222.1	PDT000545904.1
GCA_007096225.1	SAMN09381176	Sal-4043	Sal-4043	Asia	Taiwan	Human	blood	clinical		2016	C4	15	tet(A)	parC (T57S)	antigen_formula=9:l,v:1,5,serotype=Panama	48	PDS000048222.1	PDT000545906.1
GCA_007096235.1	SAMN09381174	Sal-3775	Sal-3775	Asia	Taiwan	Human	blood	clinical		2015	C4	15	-	parC (T57S)	antigen_formula=9:l,v:1,5,serotype=Panama	48	PDS000048222.1	PDT000545905.1
GCA_007096245.1	SAMN09381173	Sal-3464	Sal-3464	Asia	Taiwan	Human	blood	clinical		2015	C4	15	-	parC (T57S)	antigen_formula=9:l,v:1,5,serotype=Panama	48	PDS000048222.1	PDT000545907.1
GCA_007096255.1	SAMN09381175	Sal-4031	Sal-4031	Asia	Taiwan	Human	blood	clinical		2016	C4	15	-	parC (T57S)	antigen_formula=9:l,v:1,5,serotype=Panama	48	PDS000048222.1	PDT000545908.1
GCA_007096295.1	SAMN09381172	Sal-3198	Sal-3198	Asia	Taiwan	Human	stool	clinical		2015	C4	15	-	parC (T57S)	antigen_formula=9:l,v:1,5,serotype=Panama	48	PDS000048222.1	PDT000545909.1
GCA_007096325.1	SAMN09381171	Sal-3071	Sal-3071	Asia	Taiwan	Human	stool	clinical		2015	C4	15	blaCTX-M-55,blaTEM,fosA3,	parC (T57S)	antigen_formula=9:l,v:1,5,serotype=Panama	48	PDS000048222.1	PDT000545910.1
GCA_007139285.1	SAMN09228630	238376	238376,"238376.biosample","SRS3320527"	Europe	United Kingdom	Human	human	clinical		2016	C2	6	qnrB19	parC (T57S)	antigen_formula=2:l,v:1,5,serotype=Panama	48	PDS000020275.4	PDT000317290.1
GCA_007139445.1	SAMN09227842	197073	197073,"197073.biosample","SRS3319804"	Europe	United Kingdom	Human	human	clinical		2015	C3	9	aph(3'')-Ib,aph(6)-Id,blaTEM-1,dfrA14,sul2,tet(A)	parC (T57S)	antigen_formula=9:l,v:1,5,serotype=Panama	48	PDS000032782.2	PDT000317029.1
GCA_007142505.1	SAMN09233626	424589	424589,"424589.biosample","SRS3324421"	Europe	United Kingdom	Human	human	clinical		2017	C3	7	aph(3'')-Ib,aph(6)-Id,blaTEM-1,dfrA14,sul2,tet(A)	parC (T57S)	antigen_formula=9:l,v:1,5,serotype=Panama	48	PDS000011006.86	PDT000317859.1
GCA_007142705.1	SAMN09238824	257407	257407,"257407.biosample","SRS3328843"	Europe	United Kingdom	Human	human	clinical		2016	C3	9	-	parC (T57S)	antigen_formula=9:l,v:1,5,serotype=Panama	48	PDS000026538.17	PDT000318687.1
GCA_007143985.1	SAMN09238927	243865	243865,"243865.biosample","SRS3329046"	Europe	United Kingdom	Human	human	clinical		2016	C3	7	-	parC (T57S)	antigen_formula=9:l,v:1,5,serotype=Panama	48	PDS000011006.86	PDT000318788.1
GCA_007148345.1	SAMN09285766	142694	142694,"142694.biosample","SRS3356757"	Europe	United Kingdom	Human	human	clinical		2015	C1	4	aadA1,aadA2,blaTEM-1,cmlA1,dfrA12,sul3,tet(A),tet(M)	parC (T57S)	antigen_formula=9:l,v:1,5,serotype=Panama	48	PDS000042483.37	PDT000321674.1
GCA_007149375.1	SAMN09295139	430189	430189,"430189.biosample","SRS3367763"	Europe	United Kingdom	Human	human	clinical		2017	C3	7	aph(3'')-Ib,aph(6)-Id,blaTEM-1,dfrA14,sul2,tet(A)	parC (T57S)	antigen_formula=9:l,v:1,5,serotype=Panama	48	PDS000011006.86	PDT000322848.1
GCA_007149925.1	SAMN09298406	541963	541963,"541963.biosample","SRS3368878"	Europe	United Kingdom	Human	human	clinical		2018	C3	7	-	parC (T57S)	antigen_formula=9:l,v:1,5,serotype=Panama	48	PDS000011006.86	PDT000323054.1
GCA_007150745.1	SAMN09298489	511656	511656,"511656.biosample","SRS3368917"	Europe	United Kingdom	Human	human	clinical		2018	C3	7	-	parC (T57S)	antigen_formula=9:l,v:1,5,serotype=Panama	48	PDS000011006.86	PDT000323093.1
GCA_007156725.1	SAMN09386465	161940	161940,"161940.biosample","SRS3399336"	Europe	United Kingdom	Human	human	clinical		2015	C2	6	-	parC (T57S)	antigen_formula=9:l,v:1,5,serotype=Panama	48	PDS000018632.4	PDT000325938.1
GCA_007158205.1	SAMN09387740	464048	464048,"464048.biosample","SRS3400377"	Europe	United Kingdom	Human	human	clinical		2017	C3	7	-	parC (T57S)	antigen_formula=9:l,v:1,5,serotype=Panama	48	PDS000011006.86	PDT000326260.1
GCA_007162565.1	SAMN09388887	149229	149229,"149229.biosample","SRS3401660"	Europe	United Kingdom	Human	human	clinical		2015	C3	7	-	parC (T57S)	antigen_formula=9:l,v:1,5,serotype=Panama	48	PDS000011006.86	PDT000327577.1
GCA_007163165.1	SAMN09388850	519503	519503,"519503.biosample","SRS3401632"	Europe	United Kingdom	Human	human	clinical		2018	C3	8	-	parC (T57S)	antigen_formula=9:l,v:1,5,serotype=Panama	48	PDS000025804.3	PDT000327548.1
GCA_007163645.1	SAMN09396638	446612	446612,"446612.biosample","SRS3406114"	Europe	United Kingdom	Human	human	clinical		2017	C3	7	aph(3'')-Ib,aph(6)-Id,blaTEM-1,dfrA14,sul2,tet(A)	parC (T57S)	antigen_formula=9:l,v:1,5,serotype=Panama	48	PDS000011006.86	PDT000328207.1
GCA_007171935.1	SAMN09423111	257391	257391,"257391.biosample","SRS3415631"	Europe	United Kingdom	Human	human	clinical		2016	C2	6	-	parC (T57S)	antigen_formula=9:l,v:1,5,serotype=Panama	48		PDT000329501.1
GCA_007173515.1	SAMN09431384	176254	176254,"176254.biosample","SRS3423052"	Europe	United Kingdom	Human	human	clinical		2015	C1	4	aadA1,aadA2,blaTEM-1,cmlA1,dfrA12,sul3,tet(A),tet(M)	parC (T57S)	antigen_formula=9:l,v:1,5,serotype=Panama	48	PDS000042483.37	PDT000330583.1
GCA_007176385.1	SAMN09433558	182187	182187,"182187.biosample","SRS3424070"	Europe	United Kingdom	Human	human	clinical		2015	C3	9	aph(3'')-Ib,aph(6)-Id,blaTEM-1,dfrA14,sul2,tet(A)	parC (T57S)	antigen_formula=9:l,v:1,5,serotype=Panama	48	PDS000032782.2	PDT000330775.1
GCA_007202115.1	SAMN08637909	255590	255590,"255590.biosample","SRS3021391"	Europe	United Kingdom	Human	human	clinical		2016	C3	8	-	parC (T57S)	antigen_formula=9:l,v:1,5,serotype=Panama	48	PDS000026112.6	PDT000292840.2
GCA_007210075.1	SAMN09445202	130517	130517,"130517.biosample","SRS3430720"	Europe	United Kingdom	Human	human	clinical		2015	C3	8	-	parC (T57S)	antigen_formula=9:l,v:1,5,serotype=Panama	48	PDS000023561.2	PDT000332266.1
GCA_007218655.1	SAMN04601126	114069	114069,"114069.biosample","SRS1372078"	Europe	United Kingdom	Human	human	clinical		2015	C3	8	-	parC (T57S)	antigen_formula=9:l,v:1,5,serotype=Panama	48	PDS000023561.2	PDT000122904.2
GCA_007219635.1	SAMN09469095	157232	157232,"157232.biosample","SRS3446842"	Europe	United Kingdom	Human	human	clinical		2015	C3	9	-	parC (T57S)	antigen_formula=9:l,v:1,5,serotype=Panama	48	PDS000026538.17	PDT000334075.1
GCA_007224595.1	SAMN09475986	298901	298901,"298901.biosample","SRS3451177"	Europe	United Kingdom	Human	human	clinical		2016	C3	7	-	parC (T57S)	antigen_formula=9:l,v:1,5,serotype=Panama	48	PDS000011006.86	PDT000335162.1
GCA_007233355.1	SAMN07155688	340167	340167,"340167.biosample","SRS2216035"	Europe	United Kingdom	Human	human	clinical		2017	C4	14	-	parC (T57S)	antigen_formula=9:l,v:1,5,serotype=Panama	48	PDS000027331.4	PDT000212000.2
GCA_007234695.1	SAMN09484420	195751	195751,"195751.biosample","SRS3460522"	Europe	United Kingdom	Human	human	clinical		2015	C2	6	-	parC (T57S)	antigen_formula=9:l,v:1,5,serotype=Panama	48		PDT000336375.1
GCA_007239095.1	SAMN09504413	559038	559038,"559038.biosample","SRS3475044"	Europe	United Kingdom	Human	human	clinical		2018	C3	7	-	parC (T57S)	antigen_formula=9:l,v:1,5,serotype=Panama	48	PDS000011006.86	PDT000338090.1
GCA_007243475.1	SAMN09516118	300695	300695,"300695.biosample","SRS3483815"	Europe	United Kingdom	Human	human	clinical		2016	C4	11	qnrB19	parC (T57S)	antigen_formula=9:l,v:1,5,serotype=Panama	48		PDT000338558.1
GCA_007255335.1	SAMN09531137	306582	306582,"306582.biosample","SRS3491305"	Europe	United Kingdom	Human	human	clinical		2016	C3	7	-	parC (T57S)	antigen_formula=9:l,v:1,5,serotype=Panama	48	PDS000011006.86	PDT000340338.1
GCA_007258565.1	SAMN09609565	563458	563458,"563458.biosample","SRS3504888"	Europe	United Kingdom	Human	human	clinical		2018	C3	7	-	parC (T57S)	antigen_formula=9:l,v:1,5,serotype=Panama	48	PDS000011006.86	PDT000341934.1
GCA_007261085.1	SAMN09612338	161075	161075,"161075.biosample","SRS3505050"	Europe	United Kingdom	Human	human	clinical		2015	C3	8	-	parC (T57S)	antigen_formula=9:l,v:1,5,serotype=Panama	48	PDS000025804.3	PDT000342075.1
GCA_007263725.1	SAMN09624495	372706	372706,"372706.biosample","SRS3509679"	Europe	United Kingdom	Human	human	clinical		2017	C2	6	-	parC (T57S)	antigen_formula=9:l,v:1,5,serotype=Panama	48		PDT000342627.1
GCA_007266625.1	SAMN09628885	405958	405958,"405958.biosample","SRS3524744"	Europe	United Kingdom	Human	human	clinical		2017	C3	7	-	parC (T57S)	antigen_formula=9:l,v:1,5,serotype=Panama	48	PDS000011006.86	PDT000342971.1
GCA_007267345.1	SAMN09634251	423114	423114,"423114.biosample","SRS3529034"	Europe	United Kingdom	Human	human	clinical		2017	C3	7	-	parC (T57S)	antigen_formula=9:l,v:1,5,serotype=Panama	48	PDS000011006.86	PDT000344048.1
GCA_007270765.1	SAMN09638040	223604	223604,"223604.biosample","SRS3533538"	Europe	United Kingdom	Food	food	environmental/other		2016	C3	8	-	parC (T57S)	antigen_formula=9:l,v:1,5,serotype=Panama	48		PDT000345096.1
GCA_007277335.1	SAMN09658842	528042	528042,"528042.biosample","SRS3547571"	Europe	United Kingdom	Human	human	clinical		2018	C3	8	aadA5,blaTEM-1,dfrA17,	parC (T57S)	antigen_formula=9:l,v:1,5,serotype=Panama	48	PDS000025804.3	PDT000349857.1
GCA_007281975.1	SAMN09661927	270090	270090,"270090.biosample","SRS3548196"	Europe	United Kingdom	Human	human	clinical		2016	C2	6	-	parC (T57S)	antigen_formula=9:l,v:1,5,serotype=Panama	48		PDT000350135.1
GCA_007288335.1	SAMN09690822	245122	245122,"245122.biosample","SRS3560313"	Europe	United Kingdom	Human	human	clinical		2016	C3	8	-	parC (T57S)	antigen_formula=9:l,v:1,5,serotype=Panama	48	PDS000026112.6	PDT000351698.1
GCA_007293275.1	SAMN10067806	595651	595651,"595651.biosample","SRS3785697"	Europe	United Kingdom	Human	human	clinical		2018	C3	9	-	parC (T57S)	antigen_formula=9:l,v:1,5,serotype=Panama	48	PDS000026538.17	PDT000377610.1
GCA_007298535.1	SAMN10080004	595660	595660,"595660.biosample","SRS3791701"	Europe	United Kingdom	Food	food	environmental/other		2018	C3	9	-	parC (T57S)	antigen_formula=9:l,v:1,5,serotype=Panama	48	PDS000026538.17	PDT000379819.1
GCA_007299555.1	SAMN10080053	598925	598925,"598925.biosample","SRS3791826"	Europe	United Kingdom	Human	human	clinical		2018	C2	6	-	parC (T57S)	antigen_formula=9:l,v:1,5,serotype=Panama	48	PDS000036750.9	PDT000379853.1
GCA_007300355.1	SAMN10080149	598070	598070,"598070.biosample","SRS3791931"	Europe	United Kingdom	Human	human	clinical		2018	C2	6	-	parC (T57S)	antigen_formula=9:l,v:1,5,serotype=Panama	48	PDS000036750.9	PDT000379895.1
GCA_007305955.1	SAMN10098029	602671	602671,"602671.biosample","SRS3807488"	Europe	United Kingdom	Human	human	clinical		2018	C3	9	-	parC (T57S)	antigen_formula=9:l,v:1,5,serotype=Panama	48	PDS000026538.17	PDT000382445.1
GCA_007317015.1	SAMN10080345	578024	578024,"578024.biosample","SRS3792185"	Europe	United Kingdom	Human	human	clinical		2018	C3	7	-	parC (T57S)	antigen_formula=9:l,v:1,5,serotype=Panama	48	PDS000011006.86	PDT000380093.1
GCA_007319365.1	SAMN10087092	598909	598909,"598909.biosample","SRS3798595"	Europe	United Kingdom	Human	human	clinical		2018	C2	6	-	parC (T57S)	antigen_formula=9:l,v:1,5,serotype=Panama	48	PDS000036750.9	PDT000380568.1
GCA_007328755.1	SAMN10229270	616996	616996,"616996.biosample","SRS3899533"	Europe	United Kingdom	Human	human	clinical		2018	C4	13	-	parC (T57S)	antigen_formula=9:l,v:1,5,serotype=Panama	48	PDS000163823.1	PDT000390062.1
GCA_007330895.1	SAMN10231686	FSIS11814642	FSIS11814642,"SRS3923844"	Northern America	USA:TX	Bovine	animal-cattle-dairy cow	environmental/other	USA:TX	2018	C2	6	-	parC (T57S)	antigen_formula=9:l,v:1,5,serotype=Panama	48	PDS000097350.2	PDT000390557.1
GCA_007335995.1	SAMN10282759	618253	618253,"618253.biosample","SRS3970420"	Europe	United Kingdom	Human	human	clinical		2018	C4	12	-	parC (T57S)	antigen_formula=9:l,v:1,5,serotype=Panama	48	PDS000037815.6	PDT000395750.1
GCA_007337215.1	SAMN10282717	625731	625731,"625731.biosample","SRS3970434"	Europe	United Kingdom	Environment	environmental	environmental/other		2018	C4	12	-	parC (T57S)	antigen_formula=9:l,v:1,5,serotype=Panama	48	PDS000037815.6	PDT000395765.1
GCA_007339115.1	SAMN10331139	624469	624469,"624469.biosample","SRS3985134"	Europe	United Kingdom	Human	human	clinical		2018	C4	12	-	parC (T57S)	antigen_formula=9:l,v:1,5,serotype=Panama	48	PDS000037815.6	PDT000398060.1
GCA_007344035.1	SAMN10343555	609373	609373,"609373.biosample","SRS3994254"	Europe	United Kingdom	Human	human	clinical		2018	C2	6	-	parC (T57S)	antigen_formula=9:l,v:1,5,serotype=Panama	48	PDS000038317.8	PDT000398946.1
GCA_007348195.1	SAMN10389293	607372	607372,"607372.biosample","SRS4023720"	Europe	United Kingdom	Human	human	clinical		2018	C4	12	-	parC (T57S)	antigen_formula=9:l,v:1,5,serotype=Panama	48	PDS000037815.6	PDT000403516.1
GCA_007359555.1	SAMN10473159	634654	634654,"634654.biosample","SRS4074373"	Europe	United Kingdom	Human	human	clinical		2018	C4	12	-	parC (T57S)	antigen_formula=9:l,v:1,5,serotype=Panama	48	PDS000037815.6	PDT000410419.1
GCA_007366405.1	SAMN10521855	647797	647797,"647797.biosample","SRS4115446"	Europe	United Kingdom	Human	human	clinical		2018	C3	7	-	parC (T57S)	antigen_formula=9:l,v:1,5,serotype=Panama	48	PDS000011006.86	PDT000414623.1
GCA_007367585.1	SAMN10521886	647420	647420,"647420.biosample","SRS4115489"	Europe	United Kingdom	Human	human	clinical		2018	C4	12	-	parC (T57S)	antigen_formula=9:l,v:1,5,serotype=Panama	48	PDS000037815.6	PDT000414666.1
GCA_007369365.1	SAMN10535882	630658	630658,"630658.biosample","SRS4117590"	Europe	United Kingdom	Human	human	clinical		2018	C4	12	-	parC (T57S)	antigen_formula=9:l,v:1,5,serotype=Panama	48	PDS000037815.6	PDT000415238.1
GCA_007369885.1	SAMN10536538	601700	601700,"601700.biosample","SRS4117775"	Europe	United Kingdom	Human	human	clinical		2018	C3	9	-	parC (T57S)	antigen_formula=9:l,v:1,5,serotype=Panama	48	PDS000026538.17	PDT000415313.1
GCA_007370025.1	SAMN10536595	603299	603299,"603299.biosample","SRS4117830"	Europe	United Kingdom	Human	human	clinical		2018	C2	6	-	parC (T57S)	antigen_formula=9:l,v:1,5,serotype=Panama	48	PDS000036750.9	PDT000415368.1
GCA_007370365.1	SAMN10536579	601699	601699,"601699.biosample","SRS4117792"	Europe	United Kingdom	Human	human	clinical		2018	C2	6	-	parC (T57S)	antigen_formula=9:l,v:1,5,serotype=Panama	48	PDS000038317.8	PDT000415330.1
GCA_007370485.1	SAMN10576298	598927	598927,"598927.biosample","SRS4120735"	Europe	United Kingdom	Human	human	clinical		2018	C2	6	-	parC (T57S)	antigen_formula=9:l,v:1,5,serotype=Panama	48	PDS000036750.9	PDT000415702.1
GCA_007370625.1	SAMN10536571	602728	602728,"602728.biosample","SRS4117803"	Europe	United Kingdom	Human	human	clinical		2018	C2	6	-	parC (T57S)	antigen_formula=9:l,v:1,5,serotype=Panama	48	PDS000038317.8	PDT000415341.1
GCA_007377685.1	SAMN10590586	652048	652048,"652048.biosample","SRS4135124"	Europe	United Kingdom	Human	human	clinical		2018	C2	6	-	parC (T57S)	antigen_formula=9:l,v:1,5,serotype=Panama	48	PDS000017282.25	PDT000417597.1
GCA_007380605.1	SAMN10604644	595650	595650,"595650.biosample","SRS4155669"	Europe	United Kingdom	Human	human	clinical		2018	C3	9	-	parC (T57S)	antigen_formula=9:l,v:1,5,serotype=Panama	48	PDS000026538.17	PDT000418696.1
GCA_007388645.1	SAMN10664169	FSIS11816506	FSIS11816506,"SRS4197733"	Northern America	USA:IA	Swine	animal-swine-market swine	environmental/other	USA:IA	2018	C1	3	aac(3)-IIg,aac(6')-IIc,aac(6')-Ib3,aadA2,aph(3'')-Ib,aph(3')-Ia,aph(6)-Id,arr,blaTEM-1,dfrA19,ere(A),floR,mcr-9.1,qnrB2,sul1,sul1,sul2,tet(D)	parC (T57S)	antigen_formula=9:l,v:1,5,serotype=Panama	48	PDS000005120.306	PDT000428501.1
GCA_007392985.1	SAMN10696602	661057	661057,"661057.biosample","SRS4213217"	Europe	United Kingdom	Human	human	clinical		2018	C3	7	-	parC (T57S)	antigen_formula=9:l,v:1,5,serotype=Panama	48	PDS000011006.86	PDT000430896.1
GCA_007393885.1	SAMN10715386	662870	662870,"662870.biosample","SRS4232275"	Europe	United Kingdom	Human	human	clinical		2018	C3	7	aph(3'')-Ib,aph(6)-Id,blaTEM-1,dfrA14,sul2,tet(A)	parC (T57S)	antigen_formula=9:l,v:1,5,serotype=Panama	48	PDS000011006.86	PDT000432305.1
GCA_007404805.1	SAMN10823744	565459	565459,"565459.biosample","SRS4294387"	Europe	United Kingdom	Human	human	clinical		2018	C2	6	-	parC (T57S)	antigen_formula=9:l,v:1,5,serotype=Panama	48		PDT000452848.1
GCA_007410445.1	SAMN10835849	548501	548501,"548501.biosample","SRS4301164"	Europe	United Kingdom	Human	human	clinical		2018	C2	6	-	parC (T57S)	antigen_formula=9:l,v:1,5,serotype=Panama	48	PDS000042668.2	PDT000454644.1
GCA_007416565.1	SAMN10863103	FSIS11917443	FSIS11917443,"SRS4320766"	Northern America	USA:MA	Swine	Product-Raw-Ground\, Comminuted or Otherwise Nonintact-Pork	environmental/other	USA:MA	2019	C1	2	-	parC (T57S)	antigen_formula=9:l,v:1,5,serotype=Panama	48	PDS000005120.306	PDT000457849.1
GCA_007419685.1	SAMN10866855	467140	467140,"467140.biosample","SRS4321403"	Europe	United Kingdom	Human	human	clinical		2017	C3	7	-	parC (T57S)	antigen_formula=9:l,v:1,5,serotype=Panama	48	PDS000011006.86	PDT000457975.1
GCA_007434525.1	SAMN11046471	300750	300750,"300750.biosample","SRS4432244"	Europe	United Kingdom	Human	human	clinical		2016	C2	6	-	parC (T57S)	antigen_formula=9:l,v:1,5,serotype=Panama	48		PDT000472780.1
GCA_007435055.1	SAMN11031817	327914	327914,"327914.biosample","SRS4423007"	Europe	United Kingdom	Human	human	clinical		2016	C3	10	-	parC (T57S)	antigen_formula=9:l,v:1,5,serotype=Panama	48		PDT000470615.1
GCA_007435845.1	SAMN11052248	299862	299862,"299862.biosample","SRS4437164"	Europe	United Kingdom	Human	human	clinical		2016	C3	7	-	parC (T57S)	antigen_formula=9:l,v:1,5,serotype=Panama	48	PDS000011006.86	PDT000473536.1
GCA_007471875.1	SAMN02782658	WAPHL_SAL-A00606	CVM N4495,"SRS726869","WAPHL_SAL-A00606"	Northern America	USA	Poultry	chicken breast	environmental/other	USA:CO	2005	C1	2	-	parC (T57S)	antigen_formula=9:l,v:1,5,serotype=Panama	48	PDS000054112.1	PDT000041195.3
GCA_007505725.1	SAMN10835736	541366	541366,"541366.biosample","SRS4301046"	Europe	United Kingdom	Human	human	clinical		2018	C2	6	-	parC (T57S)	antigen_formula=9:l,v:1,5,serotype=Panama	48		PDT000454550.1
GCA_007512705.1	SAMN10887338	680503	680503,"680503.biosample","SRS4341966"	Europe	United Kingdom	Human	human	clinical		2019	C3	7	aph(3'')-Ib,aph(6)-Id,blaTEM-1,dfrA14,sul2,tet(A)	parC (T57S)	antigen_formula=9:l,v:1,5,serotype=Panama	48	PDS000011006.86	PDT000464290.1
GCA_007515145.1	SAMN10922307	681303	681303,"681303.biosample","SRS4360304"	Europe	United Kingdom	Human	human	clinical		2019	C3	8	-	parC (T57S)	antigen_formula=9:l,v:1,5,serotype=Panama	48		PDT000465483.1
GCA_007521405.1	SAMN11046510	298758	298758,"298758.biosample","SRS4432289"	Europe	United Kingdom	Human	human	clinical		2016	C4	13	-	parC (T57S)	antigen_formula=9:l,v:1,5,serotype=Panama	48	PDS000029997.10	PDT000472825.1
GCA_007526065.1	SAMN11095863	186529	186529,"186529.biosample","SRS4469473"	Europe	United Kingdom	Human	human	clinical		2015	C3	9	aph(3'')-Ib,aph(6)-Id,blaTEM-1,dfrA14,sul2,tet(A)	parC (T57S)	antigen_formula=9:l,v:1,5,serotype=Panama	48	PDS000032782.2	PDT000475863.1
GCA_007526385.1	SAMN11095896	195749	195749,"195749.biosample","SRS4469499"	Europe	United Kingdom	Human	human	clinical		2015	C3	9	aph(3'')-Ib,aph(6)-Id,blaTEM-1,dfrA14,sul2,tet(A)	parC (T57S)	antigen_formula=9:l,v:1,5,serotype=Panama	48	PDS000032782.2	PDT000475889.1
GCA_007528785.1	SAMN11109031	149271	149271,"149271.biosample","SRS4478854"	Europe	United Kingdom	Food	food	environmental/other		2015	C3	9	-	parC (T57S)	antigen_formula=9:l,v:1,5,serotype=Panama	48	PDS000026538.17	PDT000476944.1
GCA_007529785.1	SAMN11123667	138315	138315,"138315.biosample","SRS4485272"	Europe	United Kingdom	Human	human	clinical		2015	C3	9	-	parC (T57S)	antigen_formula=9:l,v:1,5,serotype=Panama	48	PDS000026538.17	PDT000477320.1
GCA_007590605.1	SAMN10882243	414731	414731,"414731.biosample","SRS4337020"	Europe	United Kingdom	Human	human	clinical		2017	C1	4	aadA1,aadA2,blaTEM-1,cmlA1,dfrA12,sul3,tet(A),tet(M)	parC (T57S)	antigen_formula=9:l,v:1,5,serotype=Panama	48	PDS000042483.37	PDT000459939.1
GCA_007604595.1	SAMN11095710	191674	191674,"191674.biosample","SRS4469420"	Europe	United Kingdom	Human	human	clinical		2015	C3	7	-	parC (T57S)	antigen_formula=9:l,v:1,5,serotype=Panama	48	PDS000011006.86	PDT000475810.1
GCA_007609455.1	SAMN11123661	129406	129406,"129406.biosample","SRS4485290"	Europe	United Kingdom	Human	human	clinical		2015	C2	6	-	parC (T57S)	antigen_formula=9:l,v:1,5,serotype=Panama	48		PDT000477338.1
GCA_007612755.1	SAMN11261226	710465	710465,"710465.biosample","SRS4540476"	Europe	United Kingdom	Human	human	clinical		2019	C3	9	-	parC (T57S)	antigen_formula=9:l,v:1,5,serotype=Panama	48	PDS000026538.17	PDT000482801.1
GCA_007628015.1	SAMN03479299	27003	27003,"27003.biosample","SRS905785"	Europe	United Kingdom	Human	human	clinical		2014	C4	13	-	parC (T57S)	antigen_formula=9:l,v:1,5,serotype=Panama	48	PDS000036081.1	PDT000058774.3
GCA_007629315.1	SAMN02894142	AZ-TG74364	AZ-TG74364,"CVM N4625","SRS1338080"	Northern America	USA:GA	Poultry	ground turkey	environmental/other	USA:GA	2005	C1	2	aph(3'')-Ib,blaTEM-1,	parC (T57S)	antigen_formula=9:l,v:1,5,serotype=Panama	48	PDS000030763.1	PDT000114505.2
GCA_007663085.1	SAMN11025420	686623	686623,"686623.biosample","SRS4413090"	Europe	United Kingdom	Human	human	clinical		2019	C3	8	-	parC (T57S)	antigen_formula=9:l,v:1,5,serotype=Panama	48		PDT000469542.1
GCA_007664065.1	SAMN11043591	693327	693327,"693327.biosample","SRS4430521"	Europe	United Kingdom	Human	human	clinical		2019	C3	8	-	parC (T57S)	antigen_formula=9:l,v:1,5,serotype=Panama	48		PDT000472572.1
GCA_007668165.1	SAMN11057145	299956	299956,"299956.biosample","SRS4440675"	Europe	United Kingdom	Human	human	clinical		2016	C3	7	-	parC (T57S)	antigen_formula=9:l,v:1,5,serotype=Panama	48	PDS000011006.86	PDT000473680.1
GCA_007669185.1	SAMN11052237	278166	278166,"278166.biosample","SRS4437152"	Europe	United Kingdom	Human	human	clinical		2016	C3	7	-	parC (T57S)	antigen_formula=9:l,v:1,5,serotype=Panama	48	PDS000011006.86	PDT000473528.1
GCA_007686585.1	SAMN11179335	704324	704324,"704324.biosample","SRS4514488"	Europe	United Kingdom	Human	human	clinical		2019	C3	8	-	parC (T57S)	antigen_formula=9:l,v:1,5,serotype=Panama	48		PDT000480679.1
GCA_007755075.1	SAMN03842253	CVM-N15233	CFSAN035430,"CVM N15233","CVM-N15233","SRS1029797"	Northern America	USA:GA	Poultry	ground turkey	environmental/other	Not Provided	2007	C1	2	-	parC (T57S)	antigen_formula=9:l,v:1,5,serotype=Panama	48	PDS000030763.1	PDT000081203.2
GCA_007783245.1	SAMN10843028	675647	675647,"675647.biosample","SRS4305133"	Europe	United Kingdom	Human	human	clinical		2019	C2	6	-	parC (T57S)	antigen_formula=9:l,v:1,5,serotype=Panama	48	PDS000052794.6	PDT000455501.1
GCA_007950805.2	SAMN12497050	Burnett-UNAM-V7	Burnett-UNAM-V7,"CFSAN095640","SRS5214338"	Latin America & the Caribbean	Mexico	Equine	stool	environmental/other		2014	C2	6	aac(3)-IId,aadA5,aph(3'')-Ib,aph(6)-Id,blaTEM-1,bleO,dfrA17,floR,oqxA,oqxB,sul2,tet(A)	parC (T57S)	antigen_formula=9:l,v:1,5,serotype=Panama	48	PDS000188131.2	PDT000555699.2
GCA_008137005.1	SAMN12610857	790498	790498,"790498.biosample","SRS5295977"	Europe	United Kingdom	Human	human	clinical		2019	C3	7	-	parC (T57S)	antigen_formula=9:l,v:1,5,serotype=Panama	48	PDS000011006.86	PDT000569889.1
GCA_008223825.1	SAMN12546867	FSIS11923574	FSIS11923574,"SRS5249206"	Northern America	USA:WI	Bovine	comminuted beef	environmental/other		2019	C1	3	-	parC (T57S)	antigen_formula=9:l,v:1,5,serotype=Panama	48	PDS000005120.306	PDT000559750.1
GCA_008430965.1	SAMN06049159	PNUSAS005003	PNUSAS005003,"SRS1823623"	Northern America	USA	Human	stool	clinical		2016	C2	6	-	parC (T57S)	antigen_formula=9:l,v:1,5,serotype=Panama	48	PDS000038541.3	PDT000163478.2
GCA_008433485.1	SAMN07260990	2015AM-0504	2015AM-0504,"SRS2302282"	Northern America	USA	Human	urine	clinical		2015	C2	6	-	parC (T57S)	antigen_formula=9:l,v:1,5,serotype=Panama	48	PDS000020275.4	PDT000219833.2
GCA_008437845.1	SAMN07776262	PNUSAS023501	PNUSAS023501,"SRS2602472"	Northern America	USA	Human	stool	clinical		2017	C2	6	-	parC (T57S)	antigen_formula=9:l,v:1,5,serotype=Panama	48	PDS000066646.53	PDT000253283.2
GCA_008439385.1	SAMN08583796	PNUSAS034879	PNUSAS034879,"SRS2993890"	Northern America	USA	Human	stool	clinical		2018	C2	6	-	parC (T57S)	antigen_formula=9:l,v:1,5,serotype=Panama	48	PDS000027784.1	PDT000288840.2
GCA_008439725.1	SAMN08513661	PNUSAS030114	PNUSAS030114,"SRS2938575"	Northern America	USA	Human	blood	clinical		2017	C2	6	-	parC (T57S)	antigen_formula=9:l,v:1,5,serotype=Panama	48	PDS000023783.2	PDT000286322.2
GCA_008444285.1	SAMN09372412	FSIS31800504	FSIS31800504,"SRS3383027"	Northern America	USA:PA	Swine	Product-Raw-Ground\, Comminuted or Otherwise Nonintact-Pork	environmental/other	USA:PA	2018	C1	2	-	parC (T57S)	antigen_formula=9:l,v:1,5,serotype=Panama	48	PDS000005120.306	PDT000323921.1
GCA_008444445.1	SAMN09281940	PNUSAS041290	PNUSAS041290,"SRS3354840"	Northern America	USA	Human	stool	clinical		2017	C2	6	-	parC (T57S)	antigen_formula=9:l,v:1,5,serotype=Panama	48	PDS000066646.53	PDT000321239.1
GCA_008459905.1	SAMN09828490	FSIS11812989	FSIS11812989,"SRS3669711"	Northern America	USA:WI	Swine	animal-swine-sow	environmental/other	USA:WI	2018	C1	2	-	parC (T57S)	antigen_formula=9:l,v:1,5,serotype=Panama	48	PDS000005120.306	PDT000362876.1
GCA_008483785.1	SAMN06392568	PNUSAS007990	PNUSAS007990,"SRS2004720"	Northern America	USA	Human	urine	clinical		2016	C2	6	-	parC (T57S)	antigen_formula=9:l,v:1,5,serotype=Panama	48	PDS000023563.31	PDT000190181.2
GCA_008483925.1	SAMN06250264	PNUSAS007660	PNUSAS007660,"SRS1936538"	Northern America	USA	Human	stool	clinical		2017	C3	10	-	parC (T57S)	antigen_formula=9:l,v:1,5,serotype=Panama	48	PDS000029729.1	PDT000181121.2
GCA_008487285.1	SAMN07312877	PNUSAS017286	PNUSAS017286,"SRS2349114"	Northern America	USA	Human	stool	clinical		2014	C1	2	-	parC (T57S)	antigen_formula=9:l,v:1,5,serotype=Panama	48	PDS000040698.1	PDT000224775.2
GCA_008490905.1	SAMN08114411	FSIS11705073	FSIS11705073,"SRS2726770"	Northern America	USA:MI	Swine	animal-swine-sow	environmental/other	USA:MI	2017	C2	6	-	parC (T57S)	antigen_formula=9:l,v:1,5,serotype=Panama	48	PDS000028156.14	PDT000268131.2
GCA_008492745.1	SAMN09213187	PNUSAS040830	PNUSAS040830,"SRS3304868"	Northern America	USA	Human	stool	clinical		2018	C2	6	-	parC (T57S)	antigen_formula=9:l,v:1,5,serotype=Panama	48	PDS000125549.7	PDT000315110.2
GCA_008502825.1	SAMN09684046	FSIS11811996	FSIS11811996,"SRS3556046"	Northern America	USA:WI	Bovine	comminuted beef	environmental/other		2018	C1	3	-	parC (T57S)	antigen_formula=9:l,v:1,5,serotype=Panama	48	PDS000005120.306	PDT000351031.1
GCA_008506205.1	SAMN09784496	FSIS11812694	FSIS11812694,"SRS3640365"	Northern America	USA:PA	Swine	animal-swine-sow	environmental/other	USA:PA	2018	C1	2	-	parC (T57S)	antigen_formula=9:l,v:1,5,serotype=Panama	48	PDS000005120.306	PDT000360304.1
GCA_008527265.1	SAMN06279737	PNUSAS007980	PNUSAS007980,"SRS1952093"	Northern America	USA	Human	stool	clinical		2017	C2	6	-	parC (T57S)	antigen_formula=9:l,v:1,5,serotype=Panama	48	PDS000032840.5	PDT000184209.2
GCA_008529415.1	SAMN07161028	PNUSAS014085	PNUSAS014085,"SRS2243619"	Northern America	USA	Human	stool	clinical		2017	C2	6	-	parC (T57S)	antigen_formula=9:l,v:1,5,serotype=Panama	48	PDS000029196.1	PDT000214077.2
GCA_008532395.1	SAMN07982333	PNUSAS027001	PNUSAS027001,"SRS2685368"	Northern America	USA	Human	stool	clinical		2017	C2	6	-	parC (T57S)	antigen_formula=9:l,v:1,5,serotype=Panama	48	PDS000028246.13	PDT000263981.2
GCA_008532575.1	SAMN07981729	PNUSAS027211	PNUSAS027211,"SRS2685594"	Northern America	USA	Human	stool	clinical		2017	C2	6	-	parC (T57S)	antigen_formula=9:l,v:1,5,serotype=Panama	48	PDS000017282.25	PDT000264153.2
GCA_008532935.1	SAMN08105020	PNUSAS028930	PNUSAS028930,"SRS2725197"	Northern America	USA	Human	stool	clinical		2017	C2	6	-	parC (T57S)	antigen_formula=9:l,v:1,5,serotype=Panama	48	PDS000066646.53	PDT000267920.2
GCA_008534025.1	SAMN08584064	PNUSAS030541	PNUSAS030541,"SRS2994115"	Northern America	USA	Human	urine	clinical		2017	C2	6	-	parC (T57S)	antigen_formula=9:l,v:1,5,serotype=Panama	48	PDS000027780.1	PDT000288909.2
GCA_008534255.1	SAMN08627915	PNUSAS034607	PNUSAS034607,"SRS3009897"	Northern America	USA	Human	stool	clinical		2018	C2	6	-	parC (T57S)	antigen_formula=9:l,v:1,5,serotype=Panama	48	PDS000027765.1	PDT000291043.2
GCA_008664995.1	SAMN12798111	FSIS11924343	FSIS11924343,"SRS5416368"	Northern America	USA:WI	Bovine	animal-cattle-beef cow	environmental/other	USA:WI	2019	C1	3	-	parC (T57S)	antigen_formula=9:l,v:1,5,serotype=Panama	48	PDS000005120.306	PDT000590132.1
GCA_008696085.1	SAMN07278712	PNUSAS016687	PNUSAS016687,"SRS2328701"	Northern America	USA	Human		clinical		2017	C2	6	-	parC (T57S)	antigen_formula=9:l,v:1,5,serotype=Panama	48	PDS000065095.217	PDT000221898.2
GCA_008732535.1	SAMN04362927	58545	58545,"58545.biosample","SRS1219254"	Europe	United Kingdom	Human	human	clinical		-	C2	6	-	parC (T57S)	antigen_formula=9:l,v:1,5,serotype=Panama	48	PDS000052794.6	PDT000098858.2
GCA_008751375.1	SAMN04363654	18549	18549,"18549.biosample","SRS1219978"	Europe	United Kingdom	Human	human	clinical		-	C2	6	-	parC (T57S)	antigen_formula=9:l,v:1,5,serotype=Panama	48		PDT000099512.2
GCA_008863665.1	SAMN12920382	808266	808266,"808266.biosample","SRS5482362"	Europe	United Kingdom	Human	human	clinical		2019	C2	6	aac(3)-IId,aadA5,aph(3'')-Ib,aph(6)-Id,blaTEM-1,bleO,dfrA17,floR,oqxA,oqxB,qnrB19,sul2,tet(A)	parC (T57S)	antigen_formula=9:l,v:1,5,serotype=Panama	48	PDS000039121.7	PDT000601804.1
GCA_008876415.1	SAMN04600122	116565	116565,"116565.biosample","SRS1371221"	Europe	United Kingdom	Human	human	clinical		2015	C5	18	-	parC (T57S)	antigen_formula=9:l,v:1,5,serotype=Panama	48		PDT000122264.2
GCA_008876505.1	SAMN04600154	149270	149270,"149270.biosample","SRS1371261"	Europe	United Kingdom	Food	food	environmental/other		2015	C3	9	-	parC (T57S)	antigen_formula=9:l,v:1,5,serotype=Panama	48	PDS000026538.17	PDT000122296.2
GCA_008880345.1	SAMN04600964	190649	190649,"190649.biosample","SRS1371885"	Europe	United Kingdom	Human	human	clinical		2015	C2	6	-	parC (T57S)	antigen_formula=9:l,v:1,5,serotype=Panama	48	PDS000065095.217	PDT000122796.2
GCA_008887555.1	SAMN12901235	FSIS11923526	FSIS11923526,"SRS5470372"	Northern America	USA:IA	Swine	animal-swine-market swine	environmental/other	USA:IA	2019	C1	3	-	parC (T57S)	antigen_formula=9:l,v:1,5,serotype=Panama	48	PDS000005120.306	PDT000599439.1
GCA_008906905.1	SAMN04931882	PNUSAS001941	PNUSAS001941,"SRS1434207"	Northern America	USA	Human	stool	clinical		2015	C2	6	-	parC (T57S)	antigen_formula=9:l,v:1,5,serotype=Panama	48		PDT000129775.2
GCA_008907385.1	SAMN05005114	PNUSAS001983	PNUSAS001983,"SRS1462774"	Northern America	USA	Human	stool	clinical		2016	C2	6	-	parC (T57S)	antigen_formula=9:l,v:1,5,serotype=Panama	48	PDS000054182.1	PDT000131707.2
GCA_008911285.1	SAMN05225341	PNUSAS002433	PNUSAS002433,"SRS1523091"	Northern America	USA	Human	stool	clinical		2016	C4	13	-	parC (T57S)	antigen_formula=9:l,v:1,5,serotype=Panama	48	PDS000027703.32	PDT000135650.2
GCA_008925905.1	SAMN05389753	PNUSAS002510	PNUSAS002510,"SRS1570077"	Northern America	USA	Human	blood	clinical		2016	C2	6	-	parC (T57S)	antigen_formula=9:l,v:1,5,serotype=Panama	48	PDS000092112.2	PDT000139163.2
GCA_008942705.1	SAMN05389712	PNUSAS002803	PNUSAS002803,"SRS1572894"	Northern America	USA	Human	stool	clinical		2016	C1	3	-	parC (T57S)	antigen_formula=9:l,v:1,5,serotype=Panama	48	PDS000005120.306	PDT000139380.2
GCA_008948015.1	SAMN05717964	PNUSAS003727	PNUSAS003727,"SRS1677111"	Northern America	USA	Human	stool	clinical		2016	C2	6	-	parC (T57S)	antigen_formula=9:l,v:1,5,serotype=Panama	48		PDT000147910.2
GCA_008972965.1	SAMN13002670	817338	817338,"817338.biosample","SRS5497811"	Europe	United Kingdom	Human	human	clinical		2019	C3	7	-	parC (T57S)	antigen_formula=9:l,v:1,5,serotype=Panama	48	PDS000011006.86	PDT000603966.1
GCA_008988945.1	SAMN05965237	FSIS1608106	FSIS1608106,"SRS1778687"	Northern America	USA:TX	Swine	animal-swine-sow	environmental/other	USA:TX	2016	C1	2	-	parC (T57S)	antigen_formula=9:l,v:1,5,serotype=Panama	48		PDT000156453.2
GCA_008991605.1	SAMN05947133	PNUSAS004997	PNUSAS004997,"SRS1781518"	Northern America	USA	Human	blood	clinical		2016	C2	6	-	parC (T57S)	antigen_formula=9:l,v:1,5,serotype=Panama	48	PDS000028244.7	PDT000156489.2
GCA_008994455.1	SAMN05982243	PNUSAS005032	PNUSAS005032,"SRS1793996"	Northern America	USA	Human	stool	clinical		2016	C2	6	-	parC (T57S)	antigen_formula=9:l,v:1,5,serotype=Panama	48		PDT000158525.2
GCA_009026785.1	SAMN06020430	PNUSAS005430	PNUSAS005430,"SRS1813159"	Northern America	USA	Human	stool	clinical		2016	C2	6	-	parC (T57S)	antigen_formula=9:l,v:1,5,serotype=Panama	48		PDT000162617.2
GCA_009028125.1	SAMN06050855	PNUSAS005497	PNUSAS005497,"SRS1819799"	Northern America	USA	Human	blood	clinical		2016	C2	6	aac(3)-IId,aadA5,aph(3'')-Ib,aph(6)-Id,blaTEM-1,bleO,dfrA17,floR,oqxA,oqxB,qnrB19,sul2,tet(A)	parC (T57S)	antigen_formula=9:l,v:1,5,serotype=Panama	48		PDT000163054.3
GCA_009032805.1	SAMN06248342	189192	189192,"189192.biosample","SRS1933911"	Europe	United Kingdom	Human	human	clinical		2015	C3	7	-	parC (T57S)	antigen_formula=9:l,v:1,5,serotype=Panama	48	PDS000011006.86	PDT000180579.2
GCA_009045885.1	SAMN06111359	PNUSAS006012	PNUSAS006012,"SRS1841913"	Northern America	USA	Human	stool	clinical		2016	C2	6	-	parC (T57S)	antigen_formula=9:l,v:1,5,serotype=Panama	48		PDT000167973.2
GCA_009045985.1	SAMN06109931	PNUSAS005542	PNUSAS005542,"SRS1841925"	Northern America	USA	Human	stool	clinical		2016	C3	10	-	parC (T57S)	antigen_formula=9:l,v:1,5,serotype=Panama	48	PDS000029527.2	PDT000167985.2
GCA_009058065.1	SAMN06278772	140625	140625,"140625.biosample","SRS1947447"	Europe	United Kingdom	Human	human	clinical		2015	C1	4	aadA1,aadA2,blaTEM-1,cmlA1,dfrA12,sul3,tet(A),tet(M)	parC (T57S)	antigen_formula=9:l,v:1,5,serotype=Panama	48	PDS000042483.37	PDT000182781.2
GCA_009064685.1	SAMN06135405	PNUSAS006058	PNUSAS006058,"SRS1867992"	Northern America	USA	Human	blood	clinical		2016	C2	6	-	parC (T57S)	antigen_formula=9:l,v:1,5,serotype=Panama	48		PDT000172337.2
GCA_009068045.1	SAMN06135353	PNUSAS006054	PNUSAS006054,"SRS1859990"	Northern America	USA	Human	stool	clinical		2016	C2	6	-	parC (T57S)	antigen_formula=9:l,v:1,5,serotype=Panama	48	PDS000077325.4	PDT000171912.2
GCA_009080645.1	SAMN06310822	PNUSAS007920	PNUSAS007920,"SRS1966264"	Northern America	USA	Human	stool	clinical		-	C4	13	-	parC (T57S)	antigen_formula=9:l,v:1,5,serotype=Panama	48	PDS000027703.32	PDT000187281.2
GCA_009080925.1	SAMN06311526	PNUSAS008132	PNUSAS008132,"SRS1972812"	Northern America	USA	Human	stool	clinical		2016	C1	2	-	parC (T57S)	antigen_formula=9:l,v:1,5,serotype=Panama	48	PDS000005120.306	PDT000187444.2
GCA_009080965.1	SAMN06311532	PNUSAS008139	PNUSAS008139,"SRS1972827"	Northern America	USA	Human	bone	clinical		2016	C1	2	-	parC (T57S)	antigen_formula=9:l,v:1,5,serotype=Panama	48	PDS000005120.306	PDT000187458.2
GCA_009098885.1	SAMN06074197	CFSAN057886	CFSAN057886,"SE- 4502","SRS1909353"	Northern America	USA	Food	food	environmental/other	Brazil	2016	C2	6	-	parC (T57S)	antigen_formula=9:l,v:1,5,serotype=Panama	48		PDT000176865.2
GCA_009101185.1	SAMN06074176	CFSAN057856	CFSAN057856,"SE- 1940","SRS1909681"	Northern America	USA	Human	Blood	clinical		2014	C4	12	-	gyrB (E466D), parC (T57S)	antigen_formula=9:l,v:1,5,serotype=Panama	48		PDT000177000.2
GCA_009112045.1	SAMN06236382	PNUSAS006618	PNUSAS006618,"SRS1929714"	Northern America	USA	Human	stool	clinical		2016	C4	13	-	parC (T57S)	antigen_formula=9:l,v:1,5,serotype=Panama	48		PDT000179328.2
GCA_009125205.1	SAMN06289199	FSIS1709863	FSIS1709863,"SRS1953457"	Northern America	USA:MN	Swine	Product-Raw-Intact-Pork	environmental/other	USA:MN	2016	C1	2	-	parC (T57S)	antigen_formula=9:l,v:1,5,serotype=Panama	48	PDS000046368.17	PDT000184542.2
GCA_009130405.1	SAMN06379719	PNUSAS008806	PNUSAS008806,"SRS2004783"	Northern America	USA	Human	stool	clinical		2017	C1	3	-	parC (T57S)	antigen_formula=9:l,v:1,5,serotype=Panama	48	PDS000005120.306	PDT000190244.2
GCA_009140745.1	SAMN06333694	ADRDL-972	ADRDL-972,"CFSAN060322","SRS2095853"	Northern America	USA	Wild animal	intestine (Rhea americana)	environmental/other	USA:OK	1992	C1	2	-	parC (T57S)	antigen_formula=9:l,v:1,5,serotype=Panama	48		PDT000199178.2
GCA_009141805.1	SAMN06464698	PNUSAS009298	PNUSAS009298,"SRS2060288"	Northern America	USA	Human	stool	clinical		2014	C1	3	-	parC (T57S)	antigen_formula=9:l,v:1,5,serotype=Panama	48	PDS000005120.306	PDT000195167.2
GCA_009191825.1	SAMN06676328	PNUSAS010995	PNUSAS010995,"SRS2102113"	Northern America	USA	Human	stool	clinical		2017	C2	6	-	parC (T57S)	antigen_formula=9:l,v:1,5,serotype=Panama	48		PDT000200225.2
GCA_009216245.1	SAMN06847862	PNUSAS011022	PNUSAS011022,"SRS2166021"	Northern America	USA	Human	blood	clinical		2016	C2	6	-	parC (T57S)	antigen_formula=9:l,v:1,5,serotype=Panama	48		PDT000207038.2
GCA_009247765.1	SAMN07153945	346575	346575,"346575.biosample","SRS2214689"	Europe	United Kingdom	Human	human	clinical		2017	C3	7	-	parC (T57S)	antigen_formula=9:l,v:1,5,serotype=Panama	48	PDS000011006.86	PDT000211821.2
GCA_009286185.1	SAMN07176287	PNUSAS014300	,"SRS2241398"	Northern America	USA	Human	urine	clinical		2017	C1	2	-	parC (T57S)	antigen_formula=9:l,v:1,5,serotype=Panama	48	PDS000005120.306	PDT000213738.2
GCA_009286845.1	SAMN07179452	358052	358052,"358052.biosample","SRS2241585"	Europe	United Kingdom	Human	human	clinical		2017	C2	6	-	parC (T57S)	antigen_formula=9:l,v:1,5,serotype=Panama	48	PDS000037683.1	PDT000214119.2
GCA_009289385.1	SAMN07179989	342946	342946,"342946.biosample","SRS2241935"	Europe	United Kingdom	Human	human	clinical		2017	C3	7	-	parC (T57S)	antigen_formula=9:l,v:1,5,serotype=Panama	48	PDS000011006.86	PDT000214218.2
GCA_009291665.1	SAMN07180425	337648	337648,"337648.biosample","SRS2242761"	Europe	United Kingdom	Human	human	clinical		2017	C2	6	-	parC (T57S)	antigen_formula=9:l,v:1,5,serotype=Panama	48		PDT000214449.2
GCA_009292585.1	SAMN07180485	342523	342523,"342523.biosample","SRS2242812"	Europe	United Kingdom	Human	human	clinical		2017	C1	1	aph(3'')-Ib,aph(6)-Id,tet(A)	parC (T57S)	antigen_formula=9:l,v:1,5,serotype=Panama	48		PDT000214480.2
GCA_009292645.1	SAMN07180487	333397	333397,"333397.biosample","SRS2242807"	Europe	United Kingdom	Human	human	clinical		2017	C2	6	-	parC (T57S)	antigen_formula=9:l,v:1,5,serotype=Panama	48	PDS000037036.1	PDT000214477.2
GCA_009294785.1	SAMN07180608	364193	364193,"364193.biosample","SRS2242989"	Europe	United Kingdom	Human	human	clinical		2017	C2	6	-	parC (T57S)	antigen_formula=9:l,v:1,5,serotype=Panama	48	PDS000027784.1	PDT000214561.2
GCA_009324035.1	SAMN07206812	PNUSAS013786	PNUSAS013786,"SRS2288015"	Northern America	USA	Human	stool	clinical		2017	C2	6	-	parC (T57S)	antigen_formula=9:l,v:1,5,serotype=Panama	48		PDT000218777.2
GCA_009333415.1	SAMN07283951	FSIS1702047	FSIS1702047,"SRS2318661"	Northern America	USA:MI	Swine	animal-swine-sow	environmental/other	USA:MI	2017	C1	2	-	parC (T57S)	antigen_formula=9:l,v:1,5,serotype=Panama	48	PDS000005120.306	PDT000221434.2
GCA_009336835.1	SAMN07327412	PNUSAS016879	PNUSAS016879,"SRS2342529"	Northern America	USA	Human	stool	clinical		2017	C2	6	-	parC (T57S)	antigen_formula=9:l,v:1,5,serotype=Panama	48	PDS000056584.1	PDT000223087.2
GCA_009351135.1	SAMN13105003	825131	825131,"825131.biosample","SRS5565481"	Europe	United Kingdom	Human	human	clinical		2019	C4	13	-	parC (T57S)	antigen_formula=9:l,v:1,5,serotype=Panama	48	PDS000052589.1	PDT000617100.1
GCA_009373375.1	SAMN07373290	PNUSAS018495	,"SRS2381298"	Northern America	USA	Human	urine	clinical		2017	C1	2	-	parC (T57S)	antigen_formula=9:l,v:1,5,serotype=Panama	48	PDS000094666.2	PDT000226615.2
GCA_009431635.1	SAMN07419992	PNUSAS019176	PNUSAS019176,"SRS2400787"	Northern America	USA	Human	stool	clinical		2017	C1	3	-	parC (T57S)	antigen_formula=9:l,v:1,5,serotype=Panama	48	PDS000005120.306	PDT000230456.2
GCA_009433255.1	SAMN07449812	2015AM-0807	2015AM-0807,"SRS2406862"	Northern America	USA	Human	stool	clinical		2015	C2	6	-	parC (T57S)	antigen_formula=9:l,v:1,5,serotype=Panama	48		PDT000231330.2
GCA_009439335.1	SAMN07450337	PNUSAS020064	PNUSAS020064,"SRS2420989"	Northern America	USA	Human	stool	clinical		2012	C2	6	-	parC (T57S)	antigen_formula=9:l,v:1,5,serotype=Panama	48	PDS000055693.2	PDT000232488.2
GCA_009466945.1	SAMN07455818	PNUSAS020350	PNUSAS020350,"SRS2432530"	Northern America	USA	Human	stool	clinical		2017	C4	13	-	parC (T57S)	antigen_formula=9:l,v:1,5,serotype=Panama	48		PDT000233732.2
GCA_009508395.1	SAMN07703244	PNUSAS024264	PNUSAS024264,"SRS2553122"	Northern America	USA	Human	stool	clinical		2017	C4	13	-	parC (T57S)	antigen_formula=9:l,v:1,5,serotype=Panama	48	PDS000051293.6	PDT000245751.2
GCA_009513375.1	SAMN07715919	PNUSAS023491	PNUSAS023491,"SRS2569300"	Northern America	USA	Human	stool	clinical		2017	C2	6	-	parC (T57S)	antigen_formula=9:l,v:1,5,serotype=Panama	48	PDS000066646.53	PDT000248075.2
GCA_009513395.1	SAMN07715922	PNUSAS023495	PNUSAS023495,"SRS2569293"	Northern America	USA	Human	stool	clinical		2017	C2	6	-	parC (T57S)	antigen_formula=9:l,v:1,5,serotype=Panama	48	PDS000066646.53	PDT000248068.2
GCA_009514845.1	SAMN07767407	PNUSAS022136	PNUSAS022136,"SRS2581784"	Northern America	USA	Human	stool	clinical		2017	C2	6	-	parC (T57S)	antigen_formula=9:l,v:1,5,serotype=Panama	48	PDS000036503.8	PDT000250317.2
GCA_009521455.1	SAMN08115113	FSIS11705337	FSIS11705337,"SRS2727505"	Northern America	USA:SD	Bovine	animal-cattle-dairy cow	environmental/other	USA:SD	2017	C1	2	-	parC (T57S)	antigen_formula=9:l,v:1,5,serotype=Panama	48	PDS000005120.306	PDT000268281.2
GCA_009536655.1	SAMN07958496	PNUSAS026955	PNUSAS026955,"SRS2660099"	Northern America	USA	Human	stool	clinical		2017	C2	6	-	parC (T57S)	antigen_formula=9:l,v:1,5,serotype=Panama	48	PDS000028156.14	PDT000260818.2
GCA_009558395.1	SAMN07767399	PNUSAS022128	PNUSAS022128,"SRS2581772"	Northern America	USA	Human	stool	clinical		2017	C4	13	-	parC (T57S)	antigen_formula=9:l,v:1,5,serotype=Panama	48		PDT000250305.2
GCA_009558655.1	SAMN07740789	PNUSAS021384	PNUSAS021384,"SRS2582046"	Northern America	USA	Human	stool	clinical		2017	C1	2	-	parC (T57S)	antigen_formula=9:l,v:1,5,serotype=Panama	48	PDS000028902.3	PDT000250425.2
GCA_009558915.1	SAMN07776271	PNUSAS023510	PNUSAS023510,"SRS2598223"	Northern America	USA	Human	stool	clinical		2017	C2	6	-	parC (T57S)	antigen_formula=9:l,v:1,5,serotype=Panama	48	PDS000066646.53	PDT000252841.2
GCA_009569165.1	SAMN07835876	PNUSAS026687	PNUSAS026687,"SRS2646872"	Northern America	USA	Human	stool	clinical		2017	C2	6	-	parC (T57S)	antigen_formula=9:l,v:1,5,serotype=Panama	48		PDT000259682.2
GCA_009578365.1	SAMN08104958	PNUSAS029104	PNUSAS029104,"SRS2725218"	Northern America	USA	Human	stool	clinical		2017	C4	13	-	parC (T57S)	antigen_formula=9:l,v:1,5,serotype=Panama	48		PDT000267941.2
GCA_009578425.1	SAMN08104952	PNUSAS029098	PNUSAS029098,"SRS2725227"	Northern America	USA	Human	stool	clinical		2017	C1	3	-	parC (T57S)	antigen_formula=9:l,v:1,5,serotype=Panama	48	PDS000005120.306	PDT000267950.2
GCA_009615775.1	SAMN13064286	823465	823465,"823465.biosample","SRS5545623"	Europe	United Kingdom	Human	human	clinical		2019	C2	6	-	parC (T57S)	antigen_formula=9:l,v:1,5,serotype=Panama	48		PDT000612138.1
GCA_009615795.1	SAMN08275773	PNUSAS030923	PNUSAS030923,"SRS2806907"	Northern America	USA	Human	stool	clinical		2017	C2	6	-	parC (T57S)	antigen_formula=9:l,v:1,5,serotype=Panama	48		PDT000275732.2
GCA_010010345.1	SAMN13511693	FSIS21926326	FSIS21926326,"SRS5783926"	Northern America	USA:IA	Swine	Product-Raw-Intact-Pork	environmental/other	USA:IA	2019	C1	3	-	parC (T57S)	antigen_formula=9:l,v:1,5,serotype=Panama	48	PDS000005120.306	PDT000642104.1
GCA_010058545.1	SAMN03476194	12111	12111,"12111.biosample","SRS902901"	Europe	United Kingdom	Human	human	clinical		2014	C1	4	aadA1,aadA2,blaTEM-1,cmlA1,dfrA12,sul3,tet(A),tet(M)	parC (T57S)	antigen_formula=9:l,v:1,5,serotype=Panama	48	PDS000042483.37	PDT000055721.2
GCA_010058615.1	SAMN02846624	FDA572471-2-26	CFSAN016769,"FDA00003204","FDA572471-2-26","SRS2161699"	Northern America	USA	Food	red chili powder	environmental/other	USA:NM	2009	C2	6	-	parC (T57S)	antigen_formula=9:l,v:1,5,serotype=Panama	48	PDS000066646.53	PDT000206529.2
GCA_010125945.1	SAMN06030000	"09-6519"	,"SRS1817537"	Northern America	Canada	Human		clinical		-	C4	13	-	parC (T57S)	antigen_formula=9:l,v:1,5,serotype=Panama	48	PDS000029997.10	PDT000263251.2
GCA_010133875.1	SAMN07830244	PNUSAS027051	,"SRS2783365"	Northern America	USA	Human	stool	clinical		2017	C1	2	-	parC (T57S)	antigen_formula=9:l,v:1,5,serotype=Panama	48	PDS000028298.10	PDT000274119.2
GCA_010140675.1	SAMN08286447	PNUSAS031186	PNUSAS031186,"SRS2806720"	Northern America	USA	Human	urine	clinical		2017	C2	6	aac(3)-IId,aadA5,aph(3'')-Ib,aph(6)-Id,blaTEM-1,bleO,dfrA17,floR,oqxA,oqxB,sul2,tet(A)	parC (T57S)	antigen_formula=9:l,v:1,5,serotype=Panama	48	PDS000028062.30	PDT000275635.2
GCA_010146195.1	SAMN08295437	PNUSAS030125	PNUSAS030125,"SRS2816394"	Northern America	USA	Human	stool	clinical		2017	C1	2	-	parC (T57S)	antigen_formula=9:l,v:1,5,serotype=Panama	48	PDS000005120.306	PDT000277096.2
GCA_010369905.1	SAMN03473957	40328	40328,"40328.biosample","SRS901742"	Europe	United Kingdom	Human	human	clinical		2014	C2	6	-	parC (T57S)	antigen_formula=9:l,v:1,5,serotype=Panama	48		PDT000054778.2
GCA_010413815.1	SAMN07373216	PNUSAS018394	PNUSAS018394,"SRS2400246"	Northern America	USA	Human	stool	clinical		2017	C2	6	-	parC (T57S)	antigen_formula=9:l,v:1,5,serotype=Panama	48	PDS000065095.217	PDT000230224.2
GCA_010437055.1	SAMN13511701	FSIS21926310	FSIS21926310,"SRS5783907"	Northern America	USA:OH	Swine	Product-Raw-Ground\, Comminuted or Otherwise Nonintact-Pork	environmental/other	USA:OH	2019	C1	2	-	parC (T57S)	antigen_formula=9:l,v:1,5,serotype=Panama	48	PDS000046368.17	PDT000642086.1
GCA_010440995.1	SAMN03169033	H123080464	H123080464,"H123080464.biosample","SRS740420"	Europe	United Kingdom	Human	human	clinical		2012	C1	1	-	parC (T57S)	antigen_formula=9:l,v:1,5,serotype=Panama	48		PDT000043202.5
GCA_010450575.1	SAMN13676332	859981	859981,"859981.biosample","SRS5882998"	Europe	United Kingdom	Human	human	clinical		2019	C2	6	-	parC (T57S)	antigen_formula=9:l,v:1,5,serotype=Panama	48		PDT000650043.1
GCA_010452095.1	SAMN08865475	PNUSAS036640	PNUSAS036640,"SRS3124028"	Northern America	USA	Human	stool	clinical		2018	C2	6	aadA2,sul3	parC (T57S)	antigen_formula=9:l,v:1,5,serotype=Panama	48		PDT000303300.2
GCA_010457125.1	SAMN03169204	H120260582	H120260582,"H120260582.biosample","SRS740567"	Europe	United Kingdom	Food	food	environmental/other		2012	C3	9	-	parC (T57S)	antigen_formula=9:l,v:1,5,serotype=Panama	48	PDS000026538.17	PDT000043341.5
GCA_010470945.1	SAMN08773630	PNUSAS033892	PNUSAS033892,"SRS3080417"	Northern America	USA	Human	stool	clinical		2018	C2	6	-	parC (T57S)	antigen_formula=9:l,v:1,5,serotype=Panama	48	PDS000012454.14	PDT000296942.2
GCA_010497935.1	SAMN02847169	FDA663905-1	CFSAN017314,"FDA00003749","FDA663905-1","SRS652068"	Northern America	USA	Food	basil	environmental/other	Colombia	2010	C2	6	-	parC (T57S)	antigen_formula=9:l,v:1,5,serotype=Panama	48		PDT000034358.3
GCA_010504115.1	SAMN07537055	PNUSAS020513	PNUSAS020513,"SRS2468135"	Northern America	USA	Human	stool	clinical		2017	C2	6	-	parC (T57S)	antigen_formula=9:l,v:1,5,serotype=Panama	48	PDS000066646.53	PDT000236490.2
GCA_010509015.1	SAMN03169119	H133120667	H133120667,"H133120667.biosample","SRS740504"	Europe	United Kingdom	Human	human	clinical		2013	C3	7	-	parC (T57S)	antigen_formula=9:l,v:1,5,serotype=Panama	48	PDS000011006.86	PDT000043285.5
GCA_010520435.1	SAMN13564961	854198	854198,"854198.biosample","SRS5828178"	Europe	United Kingdom	Human	human	clinical		2019	C2	6	-	parC (T57S)	antigen_formula=9:l,v:1,5,serotype=Panama	48	PDS000052794.6	PDT000645851.1
GCA_010535595.1	SAMN02314192	AZ_TG68547	AZ_TG68547,"SRS512977"	Northern America	USA:TX	Food	hamburger	environmental/other	USA:TX	2011	C1	2	-	parC (T57S)	antigen_formula=9:l,v:1,5,serotype=Panama	48	PDS000028298.10	PDT000001753.3
GCA_010562445.1	SAMN08744101	PNUSAS033748	PNUSAS033748,"SRS3073972"	Northern America	USA	Human	stool	clinical		2018	C2	6	-	parC (T57S)	antigen_formula=9:l,v:1,5,serotype=Panama	48		PDT000296059.2
GCA_010562625.1	SAMN07512667	PNUSAS020033	PNUSAS020033,"SRS2442480"	Northern America	USA	Human	stool	clinical		2017	C2	6	-	parC (T57S)	antigen_formula=9:l,v:1,5,serotype=Panama	48	PDS000066646.53	PDT000234963.2
GCA_010565185.1	SAMN02345199	FNW19H81	FNW19H81,"SRS603012"	Northern America	USA	Environment	cactus leaves peeled fresh	environmental/other	Mexico	2011	C2	6	-	parC (T57S)	antigen_formula=9:l,v:1,5,serotype=Panama	48		PDT000029625.3
GCA_010571505.1	SAMN13564975	854180	854180,"854180.biosample","SRS5828183"	Europe	United Kingdom	Human	human	clinical		2019	C2	6	-	parC (T57S)	antigen_formula=9:l,v:1,5,serotype=Panama	48	PDS000065095.217	PDT000645856.1
GCA_010591825.1	SAMN07537053	PNUSAS020512	PNUSAS020512,"SRS2467845"	Northern America	USA	Human	stool	clinical		2017	C2	6	-	parC (T57S)	antigen_formula=9:l,v:1,5,serotype=Panama	48	PDS000066646.53	PDT000236445.2
GCA_010596115.1	SAMN08981183	PNUSAS036025	PNUSAS036025,"SRS3217995"	Northern America	USA	Human	blood	clinical		2017	C2	6	-	parC (T57S)	antigen_formula=9:l,v:1,5,serotype=Panama	48	PDS000027436.1	PDT000308916.2
GCA_010599925.1	SAMN08956036	PNUSAS036939	PNUSAS036939,"SRS3197331"	Northern America	USA	Human	urine	clinical		2018	C2	6	-	parC (T57S)	antigen_formula=9:l,v:1,5,serotype=Panama	48		PDT000307373.2
GCA_010630765.1	SAMN08045283	PNUSAS026740	PNUSAS026740,"SRS2709996"	Northern America	USA	Human	stool	clinical		2017	C2	6	-	parC (T57S)	antigen_formula=9:l,v:1,5,serotype=Panama	48		PDT000266746.2
GCA_010635805.1	SAMN03476310	90165	90165,"90165.biosample","SRS902801"	Europe	United Kingdom	Human	human	clinical		2015	C2	6	-	parC (T57S)	antigen_formula=9:l,v:1,5,serotype=Panama	48	PDS000107929.5	PDT000055837.2
GCA_010704845.1	SAMN03466137	60123	60123,"60123.biosample","SRS898280"	Europe	United Kingdom	Human	human	clinical		2014	C2	6	-	parC (T57S)	antigen_formula=9:l,v:1,5,serotype=Panama	48		PDT000053217.2
GCA_010705365.1	SAMN03469193	79089	79089,"79089.biosample","SRS900507"	Europe	United Kingdom	Human	human	clinical		2015	C4	13	-	parC (T57S)	antigen_formula=9:l,v:1,5,serotype=Panama	48		PDT000054334.2
GCA_010711255.1	SAMN03476042	27803	27803,"27803.biosample","SRS902587"	Europe	United Kingdom	Human	human	clinical		2014	C4	13	-	parC (T57S)	antigen_formula=9:l,v:1,5,serotype=Panama	48	PDS000036081.1	PDT000055577.2
GCA_010722245.1	SAMN13825653	866390	866390,"866390.biosample","SRS5979617"	Europe	United Kingdom	Human	human	clinical		2019	C3	7	-	parC (T57S)	antigen_formula=9:l,v:1,5,serotype=Panama	48	PDS000011006.86	PDT000659329.1
GCA_010726005.1	SAMN03479555	29389	29389,"29389.biosample","SRS906039"	Europe	United Kingdom	Human	human	clinical		2014	C2	6	-	parC (T57S)	antigen_formula=9:l,v:1,5,serotype=Panama	48	PDS000074576.3	PDT000059114.2
GCA_010734915.1	SAMN04590156	PNUSAS001820	PNUSAS001820,"SRS1399295"	Northern America	USA	Human	stool	clinical		2016	C2	6	-	parC (T57S)	antigen_formula=9:l,v:1,5,serotype=Panama	48		PDT000125418.2
GCA_010742125.1	SAMN13714952	FSIS11927447	FSIS11927447,"SRS5936321"	Northern America	USA:WI	Bovine	comminuted beef	environmental/other		2019	C1	3	-	parC (T57S)	antigen_formula=9:l,v:1,5,serotype=Panama	48	PDS000005120.306	PDT000653589.1
GCA_010768655.1	SAMN06030237	"12-5480"	12-5480,"SRS1819412"	Northern America	Canada	Human		clinical		-	C2	6	-	parC (T57S)	antigen_formula=9:l,v:1,5,serotype=Panama	48		PDT000263544.2
GCA_010774075.1	SAMN06029981	"09-4668"	09-4668,"SRS1817534"	Northern America	Canada	Human		clinical		-	C2	6	-	parC (T57S)	antigen_formula=9:l,v:1,5,serotype=Panama	48		PDT000263248.2
GCA_010790595.1	SAMN13676335	860029	860029,"860029.biosample","SRS5883000"	Europe	United Kingdom	Human	human	clinical		2019	C3	7	-	parC (T57S)	antigen_formula=9:l,v:1,5,serotype=Panama	48	PDS000011006.86	PDT000650044.1
GCA_010799475.1	SAMN13733253	MPSPSA1931-2	CFSAN099041,"MPSPSA1931-2","SRS5942704"	Latin America & the Caribbean	Mexico	Environment	water canal	environmental/other		2019	C2	6	-	parC (T57S)	antigen_formula=9:l,v:1,5,serotype=Panama	48	PDS000055098.2	PDT000654687.1
GCA_010835185.1	SAMN13616160	854867	854867,"854867.biosample","SRS5847091"	Europe	United Kingdom	Human	human	clinical		2019	C2	6	-	parC (T57S)	antigen_formula=9:l,v:1,5,serotype=Panama	48	PDS000073021.1	PDT000647053.1
GCA_010881665.1	SAMN08498380	PNUSAS033361	PNUSAS033361,"SRS2926178"	Northern America	USA	Human	urine	clinical		2017	C2	6	-	parC (T57S)	antigen_formula=9:l,v:1,5,serotype=Panama	48		PDT000285682.2
GCA_010882455.1	SAMN13293517	837030	837030,"837030.biosample","SRS5656718"	Europe	United Kingdom	Human	human	clinical		2019	C2	6	-	parC (T57S)	antigen_formula=9:l,v:1,5,serotype=Panama	48	PDS000038317.8	PDT000628820.1
GCA_010900975.1	SAMN13332199	838466	838466,"838466.biosample","SRS5687395"	Europe	United Kingdom	Human	human	clinical		2019	C3	7	-	parC (T57S)	antigen_formula=9:l,v:1,5,serotype=Panama	48	PDS000011006.86	PDT000630926.1
GCA_010912395.1	SAMN02846406	FDA531323 C2 1-1	CFSAN016587,"FDA00003022","FDA531323 C2 1-1","SRS856106"	Northern America	USA	Food	dried cerasee leaves and stem	environmental/other	Costa Rica	2009	C2	6	-	parC (T57S)	antigen_formula=9:l,v:1,5,serotype=Panama	48		PDT000050234.2
GCA_010915595.1	SAMN02846542	FDA547503 2-1	CFSAN016687,"FDA00003122","FDA547503 2-1","SRS845315"	Northern America	USA	Food	dried aloe vera tea	environmental/other	Mexico	2009	C2	6	-	parC (T57S)	antigen_formula=9:l,v:1,5,serotype=Panama	48		PDT000049563.2
GCA_010920895.1	SAMN02843680	FDA191534	CFSAN013860,"FDA00000295","FDA191534","SRS1224020"	Northern America	USA	Food	shelled pecan	environmental/other	Mexico	2002	C1	2	-	parC (T57S)	antigen_formula=9:l,v:1,5,serotype=Panama	48	PDS000092239.1	PDT000100767.2
GCA_010921685.1	SAMN02845683	FDA339652 1-1 #4	CFSAN015864,"FDA00002299","FDA339652 1-1 #4","SRS966073"	Northern America	USA	Food	cantaloupe	environmental/other	Mexico	2006	C2	6	-	parC (T57S)	antigen_formula=9:l,v:1,5,serotype=Panama	48	PDS000031952.1	PDT000067809.2
GCA_010930075.1	SAMN08628133	PNUSAS035209	PNUSAS035209,"SRS3010044"	Northern America	USA	Human	stool	clinical		2018	C1	3	-	parC (T57S)	antigen_formula=9:l,v:1,5,serotype=Panama	48	PDS000005120.306	PDT000291124.2
GCA_010930715.1	SAMN08772957	PNUSAS035588	PNUSAS035588,"SRS3079795"	Northern America	USA	Human	urine	clinical		2018	C4	13	-	parC (T57S)	antigen_formula=9:l,v:1,5,serotype=Panama	48	PDS000027703.32	PDT000296489.2
GCA_010942635.1	SAMN08481357	PNUSAS032738	PNUSAS032738,"SRS2922236"	Northern America	USA	Human	stool	clinical		2018	C2	6	-	parC (T57S)	antigen_formula=9:l,v:1,5,serotype=Panama	48		PDT000285485.2
GCA_010943875.1	SAMN08851633	FSIS11808460	FSIS11808460,"SRS3118420"	Northern America	USA:TX	Bovine	animal-cattle-beef cow	environmental/other	USA:TX	2018	C1	2	-	parC (T57S)	antigen_formula=9:l,v:1,5,serotype=Panama	48		PDT000303137.2
GCA_010950795.1	SAMN08481358	PNUSAS032737	PNUSAS032737,"SRS2922237"	Northern America	USA	Human	urine	clinical		2018	C2	6	-	parC (T57S)	antigen_formula=9:l,v:1,5,serotype=Panama	48		PDT000285486.2
GCA_010951115.1	SAMN08407967	FSIS11807148	FSIS11807148,"SRS2871912"	Northern America	USA:WI	Bovine	comminuted beef	environmental/other		2017	C1	3	-	parC (T57S)	antigen_formula=9:l,v:1,5,serotype=Panama	48	PDS000005120.306	PDT000282218.2
GCA_010951345.1	SAMN08513665	PNUSAS030108	PNUSAS030108,"SRS2938576"	Northern America	USA	Human	stool	clinical		2017	C2	6	-	parC (T57S)	antigen_formula=9:l,v:1,5,serotype=Panama	48		PDT000286323.2
GCA_010954185.1	SAMN08498383	PNUSAS033357	PNUSAS033357,"SRS2926151"	Northern America	USA	Human	blood	clinical		2017	C2	6	-	parC (T57S)	antigen_formula=9:l,v:1,5,serotype=Panama	48	PDS000018632.4	PDT000285654.2
GCA_010955315.1	SAMN08865409	PNUSAS037919	PNUSAS037919,"SRS3123793"	Northern America	USA	Human	stool	clinical		2018	C2	6	-	parC (T57S)	antigen_formula=9:l,v:1,5,serotype=Panama	48	PDS000027765.1	PDT000303202.2
GCA_010957435.1	SAMN08668166	PNUSAS035208	PNUSAS035208,"SRS3031556"	Northern America	USA	Human	stool	clinical		2018	C1	3	-	parC (T57S)	antigen_formula=9:l,v:1,5,serotype=Panama	48	PDS000005120.306	PDT000293822.2
GCA_010970895.1	SAMN02845681	FDA339652 1-1	CFSAN015862,"FDA00002297","FDA339652 1-1","SRS966075"	Northern America	USA	Food	cantaloupe	environmental/other	Mexico	2006	C2	6	-	parC (T57S)	antigen_formula=9:l,v:1,5,serotype=Panama	48	PDS000031952.1	PDT000067807.2
GCA_010973295.1	SAMN02846024	FDA447476-1	CFSAN016205,"FDA00002640","FDA447476-1","SRS2038137"	Northern America	USA	Food	cantaloupe	environmental/other	Mexico	2007	C2	6	-	parC (T57S)	antigen_formula=9:l,v:1,5,serotype=Panama	48	PDS000066646.53	PDT000191682.2
GCA_010975755.1	SAMN08784337	PNUSAS035780	PNUSAS035780,"SRS3084895"	Northern America	USA	Human	stool	clinical		2018	C4	13	-	parC (T57S)	antigen_formula=9:l,v:1,5,serotype=Panama	48	PDS000029997.10	PDT000297633.2
GCA_011079405.1	SAMN02678535	FCC0126	FCC0126,"SRS640126"	Northern America	USA	Food	red chili powder	environmental/other	USA:NM	2009	C2	6	-	parC (T57S)	antigen_formula=9:l,v:1,5,serotype=Panama	48	PDS000066646.53	PDT000032689.3
GCA_011114675.1	SAMN06008966	PNUSAS005218	PNUSAS005218,"SRS1813147"	Northern America	USA	Human	stool	clinical		2016	C4	13	-	parC (T57S)	antigen_formula=9:l,v:1,5,serotype=Panama	48		PDT000162606.2
GCA_011133175.1	SAMN08513556	PNUSAS032907	PNUSAS032907,"SRS2938453"	Northern America	USA	Human	stool	clinical		2018	C4	13	-	parC (T57S)	antigen_formula=9:l,v:1,5,serotype=Panama	48	PDS000027703.32	PDT000286217.2
GCA_011138315.1	SAMN08623516	FSIS31800173	FSIS31800173,"SRS3007721"	Northern America	USA:AL	Bovine	comminuted beef	environmental/other	USA:AL	2018	C2	6	-	parC (T57S)	antigen_formula=9:l,v:1,5,serotype=Panama	48		PDT000290354.2
GCA_011138475.1	SAMN08644555	PNUSAS032686	PNUSAS032686,"SRS3025321"	Northern America	USA	Human	stool	clinical		2017	C2	6	-	parC (T57S)	antigen_formula=9:l,v:1,5,serotype=Panama	48	PDS000027780.1	PDT000293038.2
GCA_011140135.1	SAMN08794911	PNUSAS033176	PNUSAS033176,"SRS3090252"	Northern America	USA	Human	stool	clinical		2018	C2	6	-	parC (T57S)	antigen_formula=9:l,v:1,5,serotype=Panama	48	PDS000017282.25	PDT000298354.2
GCA_011163355.1	SAMN09083450	PNUSAS036482	PNUSAS036482,"SRS3266053"	Northern America	USA	Human	stool	clinical		2018	C3	10	-	parC (T57S)	antigen_formula=9:l,v:1,5,serotype=Panama	48		PDT000312151.2
GCA_011169925.1	SAMN08513609	PNUSAS028868	PNUSAS028868,"SRS2938504"	Northern America	USA	Human	stool	clinical		2017	C1	2	-	parC (T57S)	antigen_formula=9:l,v:1,5,serotype=Panama	48	PDS000005120.306	PDT000286253.2
GCA_011186335.1	SAMN13414190	843972	843972,"843972.biosample","SRS5726690"	Europe	United Kingdom	Human	human	clinical		2019	C3	9	-	parC (T57S)	antigen_formula=9:l,v:1,5,serotype=Panama	48	PDS000026538.17	PDT000637416.1
GCA_011189415.1	SAMN13339025	839926	839926,"839926.biosample","SRS5696621"	Europe	United Kingdom	Human	human	clinical		2019	C2	6	-	parC (T57S)	antigen_formula=9:l,v:1,5,serotype=Panama	48	PDS000085394.2	PDT000631494.1
GCA_011240405.1	SAMN14008190	MPSPSA1999	CFSAN099172,"MPSPSA1999","SRS6108315"	Latin America & the Caribbean	Mexico	Environment	river water	environmental/other		2019	C2	6	aph(3'')-Ib,aph(6)-Id,blaTEM-1,bleO,floR,oqxA,oqxB,qnrB19,sul2,tet(A)	parC (T57S)	antigen_formula=9:l,v:1,5,serotype=Panama	48	PDS000027957.6	PDT000678314.1
GCA_011240635.1	SAMN14007971	MPSPSA1992-1	CFSAN099157,"MPSPSA1992-1","SRS6108130"	Latin America & the Caribbean	Mexico	Environment	water canal	environmental/other		2019	C2	6	aac(3)-IId,aadA5,aph(3'')-Ib,aph(6)-Id,blaTEM-1,dfrA17,floR,qnrB19,sul2,tet(A)	parC (T57S)	antigen_formula=9:l,v:1,5,serotype=Panama	48	PDS000080610.1	PDT000678288.1
GCA_011295475.1	SAMN14308494	FSIS12029070	FSIS12029070,"SRS6267693"	Northern America	USA:MN	Poultry	Comminuted Turkey	environmental/other	USA:MN	2020	C1	3	-	parC (T57S)	antigen_formula=9:l,v:1,5,serotype=Panama	48	PDS000005120.306	PDT000706184.1
GCA_011400975.1	SAMN06030318	"13-2237"	,"SRS1819762"	Northern America	Canada	Human		clinical		-	C4	13	-	parC (T57S)	antigen_formula=9:l,v:1,5,serotype=Panama	48		PDT000263638.2
GCA_011424085.1	SAMN08144237	PNUSAS029508	PNUSAS029508,"SRS2755034"	Northern America	USA	Human	stool	clinical		2017	C1	3	-	parC (T57S)	antigen_formula=9:l,v:1,5,serotype=Panama	48	PDS000005120.306	PDT000271282.2
GCA_011438015.1	SAMN03168814	H120260581	H120260581,"H120260581.biosample","SRS740133"	Europe	United Kingdom	Food	food	environmental/other		2012	C3	9	-	parC (T57S)	antigen_formula=9:l,v:1,5,serotype=Panama	48	PDS000026538.17	PDT000043038.4
GCA_011445435.1	SAMN02368396	NCTR-RN329	BCW_3421,"NCTR-53","NCTR-RN329","SRS536070"	Northern America	USA:AR	Human		clinical		2003	C4	13	-	parC (T57S)	antigen_formula=9:l,v:1,5,serotype=Panama	48	PDS000046519.46	PDT000003008.3
GCA_011463795.1	SAMN14336598	FA0553	CFSAN100467,"FA0553","SRS6285984"	Latin America & the Caribbean	Chile	Environment	estuary	environmental/other		2019	C2	6	aadA2,aph(3'')-Ib,aph(6)-Id,dfrA12,floR,sul1,tet(B)	parC (T57S)	antigen_formula=9:l,v:1,5,serotype=Panama	48	PDS000060039.5	PDT000707652.1
GCA_011467455.1	SAMN14336267	FA0550	CFSAN100464,"FA0550","SRS6285369"	Latin America & the Caribbean	Chile	Environment	estuary	environmental/other		2019	C2	6	aadA2,aph(3'')-Ib,aph(6)-Id,dfrA12,floR,sul1,tet(B)	parC (T57S)	antigen_formula=9:l,v:1,5,serotype=Panama	48	PDS000060039.5	PDT000707623.1
GCA_011468455.1	SAMN14336263	FA0549	CFSAN100463,"FA0549","SRS6285641"	Latin America & the Caribbean	Chile	Environment	estuary	environmental/other		2019	C2	6	aadA2,aph(3'')-Ib,aph(6)-Id,dfrA12,floR,sul1,tet(B)	parC (T57S)	antigen_formula=9:l,v:1,5,serotype=Panama	48	PDS000060039.5	PDT000707628.1
GCA_011469135.1	SAMN14336353	FA0548	CFSAN100462,"FA0548","SRS6285686"	Latin America & the Caribbean	Chile	Environment	estuary	environmental/other		2019	C2	6	aadA2,aph(3'')-Ib,aph(6)-Id,dfrA12,floR,sul1,tet(B)	parC (T57S)	antigen_formula=9:l,v:1,5,serotype=Panama	48	PDS000060039.5	PDT000707634.1
GCA_011469835.1	SAMN14336635	FA0554	CFSAN100468,"FA0554","SRS6285982"	Latin America & the Caribbean	Chile	Environment	estuary	environmental/other		2019	C2	6	aadA2,aph(3'')-Ib,aph(6)-Id,dfrA12,floR,sul1,tet(B)	parC (T57S)	antigen_formula=9:l,v:1,5,serotype=Panama	48	PDS000060039.5	PDT000707650.1
GCA_011469875.1	SAMN14336593	FA0552	CFSAN100466,"FA0552","SRS6285985"	Latin America & the Caribbean	Chile	Environment	estuary	environmental/other		2019	C2	6	aadA2,aph(3'')-Ib,aph(6)-Id,dfrA12,floR,sul1,tet(B)	parC (T57S)	antigen_formula=9:l,v:1,5,serotype=Panama	48	PDS000060039.5	PDT000707653.1
GCA_011470315.1	SAMN14336652	FA0551	CFSAN100465,"FA0551","SRS6285989"	Latin America & the Caribbean	Chile	Environment	estuary	environmental/other		2019	C2	6	aadA2,aph(3'')-Ib,aph(6)-Id,dfrA12,floR,floR,sul1,tet(B)	parC (T57S)	antigen_formula=9:l,v:1,5,serotype=Panama	48	PDS000060039.5	PDT000707657.1
GCA_011505865.1	SAMN14271222	FSIS12028861	FSIS12028861,"SRS6249529"	Northern America	USA:WI	Bovine	comminuted beef	environmental/other		2020	C1	3	-	parC (T57S)	antigen_formula=9:l,v:1,5,serotype=Panama	48	PDS000005120.306	PDT000703321.1
GCA_011529385.1	SAMN08467150	PNUSAS033506	PNUSAS033506,"SRS2922249"	Northern America	USA	Human	stool	clinical		2018	C2	6	-	parC (T57S)	antigen_formula=9:l,v:1,5,serotype=Panama	48	PDS000027765.1	PDT000285498.2
GCA_011533025.1	SAMN08898049	PNUSAS037824	PNUSAS037824,"SRS3145315"	Northern America	USA	Human	blood	clinical		2018	C2	6	-	parC (T57S)	antigen_formula=9:l,v:1,5,serotype=Panama	48	PDS000051537.3	PDT000304749.2
GCA_011536285.1	SAMN08579828	PNUSAS034061	PNUSAS034061,"SRS2990160"	Northern America	USA	Human	stool	clinical		2018	C2	6	-	parC (T57S)	antigen_formula=9:l,v:1,5,serotype=Panama	48	PDS000027765.1	PDT000288321.2
GCA_011539335.1	SAMN09207634	299440	299440,"299440.biosample","SRS3299304"	Europe	United Kingdom	Human	human	clinical		2016	C3	7	-	parC (T57S)	antigen_formula=9:l,v:1,5,serotype=Panama	48	PDS000011006.86	PDT000314107.2
GCA_011546375.1	SAMN08910155	PNUSAS036202	PNUSAS036202,"SRS3154711"	Northern America	USA	Human	urine	clinical		2018	C4	12	-	gyrB (E466D), parC (T57S)	antigen_formula=9:l,v:1,5,serotype=Panama	48	PDS000029242.1	PDT000305109.2
GCA_011547235.1	SAMN09009150	227943	227943,"227943.biosample","SRS3240889"	Europe	United Kingdom	Human	human	clinical		2016	C3	8	blaTEM-1,	parC (T57S)	antigen_formula=9:l,v:1,5,serotype=Panama	48		PDT000310785.2
GCA_011548765.1	SAMN08638876	PNUSAS034883	PNUSAS034883,"SRS3021919"	Northern America	USA	Human	stool	clinical		2018	C1	2	-	parC (T57S)	antigen_formula=9:l,v:1,5,serotype=Panama	48	PDS000005120.306	PDT000292651.2
GCA_011553775.1	SAMN12567731	787168	787168,"787168.biosample","SRS5263433"	Europe	United Kingdom	Human	human	clinical		2019	C2	6	-	parC (T57S)	antigen_formula=9:l,v:1,5,serotype=Panama	48		PDT000563103.1
GCA_011554195.1	SAMN08524559	PNUSAS033934	PNUSAS033934,"SRS2948672"	Northern America	USA	Human	blood	clinical		2018	C2	6	-	parC (T57S)	antigen_formula=9:l,v:1,5,serotype=Panama	48		PDT000286950.2
GCA_011559105.1	SAMN08623495	FSIS11807871	FSIS11807871,"SRS3007706"	Northern America	USA:IL	Swine	animal-swine-market swine	environmental/other	USA:IL	2018	C1	3	-	parC (T57S)	antigen_formula=9:l,v:1,5,serotype=Panama	48	PDS000005120.306	PDT000290338.2
GCA_011618245.1	SAMN08801759	FSIS11808287	FSIS11808287,"SRS3097671"	Northern America	USA:TN	Swine	animal-swine-sow	environmental/other	USA:TN	2018	C1	2	-	parC (T57S)	antigen_formula=9:l,v:1,5,serotype=Panama	48	PDS000028298.10	PDT000300044.2
GCA_011618925.1	SAMN08773634	PNUSAS036057	PNUSAS036057,"SRS3080414"	Northern America	USA	Human	stool	clinical		2018	C1	2	-	parC (T57S)	antigen_formula=9:l,v:1,5,serotype=Panama	48		PDT000296940.2
GCA_011627265.1	SAMN08448946	PNUSAS033198	PNUSAS033198,"SRS2911645"	Northern America	USA	Human	stool	clinical		2018	C1	3	-	parC (T57S)	antigen_formula=9:l,v:1,5,serotype=Panama	48	PDS000005120.306	PDT000284848.2
GCA_011627855.1	SAMN08432463	PNUSAS032568	PNUSAS032568,"SRS2906655"	Northern America	USA	Human	stool	clinical		2018	C2	6	-	parC (T57S)	antigen_formula=9:l,v:1,5,serotype=Panama	48	PDS000012454.14	PDT000283758.2
GCA_011631165.1	SAMN14125539	SAL-19-VL-SD-MN-0014	CFSAN104583,"SAL-19-VL-SD-MN-0014","SRS6159686"	Northern America	USA:MN	Swine	intestine (Sus scrofa domesticus)	environmental/other		2019	C1	2	aac(3)-IId,blaTEM-1,bleO,lnu(G),tet(B)	parC (T57S)	antigen_formula=9:l,v:1,5,serotype=Panama	48	PDS000046368.17	PDT000687388.1
GCA_011636175.1	SAMN12573814	786647	786647,"786647.biosample","SRS5268853"	Europe	United Kingdom	Human	human	clinical		2019	C3	9	-	parC (T57S)	antigen_formula=9:l,v:1,5,serotype=Panama	48	PDS000026538.17	PDT000564419.1
GCA_011642195.1	SAMN13240564	832143	832143,"832143.biosample","SRS5624049"	Europe	United Kingdom	Human	human	clinical		2019	C3	8	-	parC (T57S)	antigen_formula=9:l,v:1,5,serotype=Panama	48		PDT000625268.1
GCA_011675315.1	SAMN14161902	890507	890507,"890507.biosample","SRS6195711"	Europe	United Kingdom	Human	human	clinical		2019	C2	6	aac(3)-IId,aadA5,aph(3'')-Ib,aph(6)-Id,blaTEM-1,bleO,dfrA17,floR,oqxA,oqxB,qnrB19,sul2,tet(A)	parC (T57S)	antigen_formula=9:l,v:1,5,serotype=Panama	48	PDS000039121.7	PDT000689294.1
GCA_011728655.1	SAMN14418780	899817	899817,"899817.biosample","SRS6349699"	Europe	United Kingdom	Human	human	clinical		2020	C3	7	-	parC (T57S)	antigen_formula=9:l,v:1,5,serotype=Panama	48	PDS000011006.86	PDT000711309.1
GCA_012001745.1	SAMN14488336	914461	914461,"914461.biosample","SRS6401729"	Europe	United Kingdom	Human	human	clinical		2020	C2	6	-	parC (T57S)	antigen_formula=9:l,v:1,5,serotype=Panama	48	PDS000038317.8	PDT000717359.1
GCA_012283605.1	SAMN14560325	PNUSAS141395	MDA15112321,"PNUSAS141395","SRS6452809"	Northern America	USA:MD	Human	stool	clinical		2015	C2	6	-	parC (T57S)	antigen_formula=9:l,v:1,5,serotype=Panama	48	PDS000065095.217	PDT000721249.1
GCA_012912035.1	SAMN11265432	s06	s06	Latin America & the Caribbean	Brazil	Swine	Mesenteric Lymph Node	environmental/other		2015	C4	12	aadA1,blaTEM-1,dfrA1,floR,sat2,sul2,tet(B)	gyrB (E466D), parC (T57S)	antigen_formula=9:l,v:1,5,serotype=Panama	48	PDS000061496.4	PDT000728889.1
GCA_012912065.1	SAMN11265430	s04	s04	Latin America & the Caribbean	Brazil	Swine	Mesenteric Lymph Node	environmental/other		2015	C4	12	aadA1,blaTEM-1,dfrA1,floR,sat2,sul2,tet(B)	gyrB (E466D), parC (T57S)	antigen_formula=9:l,v:1,5,serotype=Panama	48	PDS000061496.4	PDT000728890.1
GCA_012912085.1	SAMN11265431	s05	s05	Latin America & the Caribbean	Brazil	Swine	Mesenteric Lymph Node	environmental/other		2015	C4	12	aadA1,blaTEM-1,dfrA1,floR,sat2,sul2,tet(B)	gyrB (E466D), parC (T57S)	antigen_formula=9:l,v:1,5,serotype=Panama	48	PDS000061496.4	PDT000728891.1
GCA_013144995.1	SAMN14983952	PNUSAS084364	MDA15078038,"PNUSAS084364","SRS6685452"	Northern America	USA:MD	Human	stool	clinical		2015	C2	6	-	parC (T57S)	antigen_formula=9:l,v:1,5,serotype=Panama	48	PDS000063114.1	PDT000743420.1
GCA_013145565.1	SAMN14992859	PNUSAS080451	MDA15066091,"PNUSAS080451","SRS6691838"	Northern America	USA:MD	Human	stool	clinical		2015	C2	6	-	parC (T57S)	antigen_formula=9:l,v:1,5,serotype=Panama	48	PDS000063114.1	PDT000743639.1
GCA_013162945.1	SAMN14992842	PNUSAS080444	MDA15064878,"PNUSAS080444","SRS6692131"	Northern America	USA:MD	Human	stool	clinical		2015	C2	6	-	parC (T57S)	antigen_formula=9:l,v:1,5,serotype=Panama	48	PDS000105179.3	PDT000743661.1
GCA_013668975.1	SAMN15344461	FSIS12031490	FSIS12031490,"SRS6889850"	Northern America	USA:PA	Swine	Product-Raw-Ground\, Comminuted or Otherwise Nonintact-Pork	environmental/other	USA:PA	2020	C1	2	-	parC (T57S)	antigen_formula=9:l,v:1,5,serotype=Panama	48	PDS000005120.306	PDT000770548.1
GCA_013700805.1	SAMN15643560	965623	965623,"965623.biosample","SRS7088976"	Europe	United Kingdom	Human	human	clinical		2020	C3	8	-	parC (T57S)	antigen_formula=9:l,v:1,5,serotype=Panama	48	PDS000025804.3	PDT000797028.1
GCA_014077685.1	SAMN12262446	InDRE17_98	InDRE17_98,"SAMN12256121"	Latin America & the Caribbean	Mexico: Cuautla	Bovine	Food (solid beef)	environmental/other		2017	C2	6	aph(3'')-Ib,aph(6)-Id,blaTEM-1,bleO,estT,floR,oqxA,oqxB,qnrB19,sul2,tet(A)	parC (T57S)	antigen_formula=9:l,v:1,5,serotype=Panama	48	PDS000049841.6	PDT000803735.1
GCA_014094875.1	SAMN15734987	AG20-0089	AG20-0089,"SRS7158786"	Northern America	USA:OH	Environment	environmental swab boot	environmental/other		2019	C1	3	-	parC (T57S)	antigen_formula=9:l,v:1,5,serotype=Panama	48	PDS000005120.306	PDT000803638.1
GCA_014094885.1	SAMN15734989	AG20-0091	AG20-0091,"SRS7158776"	Northern America	USA:OH	Environment	environmental swab boot	environmental/other		2019	C1	3	-	parC (T57S)	antigen_formula=9:l,v:1,5,serotype=Panama	48	PDS000005120.306	PDT000803648.1
GCA_014097315.1	SAMN15734990	AG20-0092	AG20-0092,"SRS7158777"	Northern America	USA:OH	Environment	environmental swab boot	environmental/other		2019	C1	3	-	parC (T57S)	antigen_formula=9:l,v:1,5,serotype=Panama	48	PDS000005120.306	PDT000803647.1
GCA_014097555.1	SAMN15734991	AG20-0093	AG20-0093,"SRS7158778"	Northern America	USA:OH	Environment	environmental swab boot	environmental/other		2019	C1	3	-	parC (T57S)	antigen_formula=9:l,v:1,5,serotype=Panama	48	PDS000005120.306	PDT000803646.1
GCA_014097575.1	SAMN15734992	AG20-0094	AG20-0094,"SRS7158779"	Northern America	USA:OH	Environment	environmental swab boot	environmental/other		2019	C1	3	-	parC (T57S)	antigen_formula=9:l,v:1,5,serotype=Panama	48	PDS000005120.306	PDT000803645.1
GCA_014097675.1	SAMN15734988	AG20-0090	AG20-0090,"SRS7158787"	Northern America	USA:OH	Environment	environmental swab boot	environmental/other		2019	C1	3	-	parC (T57S)	antigen_formula=9:l,v:1,5,serotype=Panama	48	PDS000005120.306	PDT000803637.1
GCA_014123965.1	SAMN15751258	969584	969584,"969584.biosample","SRS7160073"	Europe	United Kingdom	Human	human	clinical		2020	C2	6	-	parC (T57S)	antigen_formula=9:l,v:1,5,serotype=Panama	48	PDS000066960.3	PDT000804573.1
GCA_014174775.1	SAMN15793051	971138	971138,"971138.biosample","SRS7182837"	Europe	United Kingdom	Human	human	clinical		2020	C2	6	-	parC (T57S)	antigen_formula=9:l,v:1,5,serotype=Panama	48	PDS000066960.3	PDT000807657.2
GCA_014292795.1	SAMN15894678	FSIS22029017	FSIS22029017,"SRS7251713"	Northern America	USA:TX	Bovine	comminuted beef	environmental/other	USA:TX	2020	C1	2	-	parC (T57S)	antigen_formula=9:l,v:1,5,serotype=Panama	48	PDS000028298.10	PDT000819958.1
GCA_014475915.1	SAMN16051408	PSU-2801	8033-2 brain swab XLD-1,"PSU-2801","SRS7318238"	Northern America	USA:MD	Wild animal	mallard or wild duck (Anas platyrhynchos)	environmental/other	Not Provided	1988	C4	13	sul2	parC (T57S)	antigen_formula=9:l,v:1,5,serotype=Panama	48		PDT000829605.1
GCA_014548465.1	SAMN16113717	FSIS12033226	FSIS12033226,"SRS7352048"	Northern America	USA:PA	Swine	animal-swine-market swine	environmental/other	USA:PA	2020	C1	2	-	parC (T57S)	antigen_formula=9:l,v:1,5,serotype=Panama	48	PDS000005120.306	PDT000834804.1
GCA_014666235.1	SAMN16213236	987773	987773,"987773.biosample","SRS7392585"	Europe	United Kingdom	Human	human	clinical		2020	C3	7	-	parC (T57S)	antigen_formula=9:l,v:1,5,serotype=Panama	48	PDS000011006.86	PDT000839359.1
GCA_014692315.1	SAMN16171072	FSIS12033559	FSIS12033559,"SRS7370294"	Northern America	USA:OH	Bovine	comminuted beef	environmental/other		2020	C1	3	-	parC (T57S)	antigen_formula=9:l,v:1,5,serotype=Panama	48	PDS000005120.306	PDT000836960.1
GCA_014738835.1	SAMN16261446	FSIS12033493	FSIS12033493,"SRS7424175"	Northern America	USA:PA	Bovine	animal-cattle-dairy cow	environmental/other	USA:PA	2020	C1	3	-	parC (T57S)	antigen_formula=9:l,v:1,5,serotype=Panama	48	PDS000005120.306	PDT000845011.1
GCA_014926425.1	SAMN16522219	FSIS1703659	FSIS1703659,"SRS7570940"	Northern America	USA:MO	Swine	Product-Raw-Ground\, Comminuted or Otherwise Nonintact-Pork	environmental/other	USA:MO	2017	C2	6	-	parC (T57S)	antigen_formula=9:l,v:1,5,serotype=Panama	48	PDS000028156.14	PDT000864885.1
GCA_014949625.1	SAMN16481010	Burnett-UAB-RT033	Burnett-UAB-RT033,"CFSAN104819","SRS7537738"	Latin America & the Caribbean	Chile	Environment	environmental swab aquatic wild bird	environmental/other		2017	C2	6	-	parC (T57S)	antigen_formula=9:l,v:1,5,serotype=Panama	48	PDS000198479.2	PDT000863482.1
GCA_015098455.1	SAMN16584281	PSU-3296	2935-29917 Unknown,"PSU-3296","SRS7612035"	Northern America	USA:WI	Wild animal	crane	environmental/other	Not Provided	-	C2	6	-	parC (T57S)	antigen_formula=9:l,v:1,5,serotype=Panama	48	PDS000074576.3	PDT000871517.1
GCA_015123175.1	SAMN16364222	855584	855584,"855584.biosample","SRS7473747"	Europe	United Kingdom	Human	human	clinical		2019	C2	6	-	parC (T57S)	antigen_formula=9:l,v:1,5,serotype=Panama	48	PDS000073021.1	PDT000854995.1
GCA_015243815.1	SAMN16634603	CFSAN107161	CFSAN107161,"SI 4465/14","SRS7638878"	Northern America	USA	Food	ready to eat meal	environmental/other	Brazil	2014	C4	12	aadA1,blaTEM-1,dfrA1,floR,sat2,sul2,tet(B)	gyrB (E466D), parC (T57S)	antigen_formula=9:l,v:1,5,serotype=Panama	48	PDS000061496.4	PDT000877908.1
GCA_015247135.1	SAMN16678630	1016758	1016758,"1016758.biosample","SRS7660471"	Europe	United Kingdom	Human	human	clinical		2020	C3	7	-	parC (T57S)	antigen_formula=9:l,v:1,5,serotype=Panama	48	PDS000011006.86	PDT000880689.1
GCA_015372955.1	SAMN16729411	PSU-3328	5679-5 cloacal swab,"PSU-3328","SRS7681808"	Northern America	USA:WI	Wild animal	cloacal swab sandhill crane (Phalacrocorax auritus)	environmental/other	Not Provided	-	C2	6	-	parC (T57S)	antigen_formula=2:l,v:1,5,serotype=Panama	48	PDS000074576.3	PDT000888217.1
GCA_015376745.1	SAMN16729389	PSU-3304	3322-32375 yolk sac,"PSU-3304","SRS7681813"	Northern America	USA:WI	Wild animal	crane chick yolk sac	environmental/other	Not Provided	-	C2	6	-	parC (T57S)	antigen_formula=9:l,v:1,5,serotype=Panama	48	PDS000074576.3	PDT000888212.1
GCA_015528125.1	SAMN16812870	CFSAN107177	CFSAN107177,"SI 741/15","SRS7725364"	Northern America	USA	Bovine	bovine meat cut near to bone	environmental/other	Brazil	2015	C4	12	aadA12,aph(3')-Ia,blaTEM-1,lnu(A),	gyrB (E466D), parC (T57S)	antigen_formula=9:l,v:1,5,serotype=Panama	48		PDT000891570.1
GCA_015528245.1	SAMN16812872	CFSAN107187	CFSAN107187,"SI 2507/15","SRS7725354"	Northern America	USA	Poultry	chicken carcass	environmental/other	Brazil	2015	C4	12	aadA1,blaTEM-1,dfrA1,floR,sat2,sul2,tet(B)	gyrB (E466D), parC (T57S)	antigen_formula=9:l,v:1,5,serotype=Panama	48	PDS000061496.4	PDT000891560.1
GCA_015595865.1	SAMN16825936	FSIS32004185	FSIS32004185,"SRS7733534"	Northern America	USA:CA	Bovine	product-raw-intact-beef	environmental/other	USA:CA	2020	C2	6	-	parC (T57S)	antigen_formula=9:l,v:1,5,serotype=Panama	48		PDT000892512.1
GCA_015916175.1	SAMN16915366	PNCS010889	PNCS010889,"SRS7789175"	Northern America	Canada	Human	blood	clinical		2017	C4	13	-	parC (T57S)	antigen_formula=9:l,v:1,5,serotype=Panama	48	PDS000076607.2	PDT000898340.1
GCA_015917175.1	SAMN16913844	PNCS010700	PNCS010700,"SRS7787327"	Northern America	Canada	Human	blood	clinical		2017	C4	13	-	parC (T57S)	antigen_formula=9:l,v:1,5,serotype=Panama	48	PDS000076607.2	PDT000898254.1
GCA_015921765.1	SAMN16912267	PNCS011870	PNCS011870,"SRS7776897"	Northern America	Canada	Human	Abscess	clinical		2018	C4	13	-	parC (T57S)	antigen_formula=9:l,v:1,5,serotype=Panama	48	PDS000029997.10	PDT000897846.1
GCA_016029555.1	SAMEA7113886	RK_Laos112	ERS4874433,"RK_Laos112","SAL_BB5288AA"	Asia	Laos	Human	human	clinical		-	C1	1	-	parC (T57S)	antigen_formula=9:l,v:1,5,serotype=Panama	48		PDT000910098.1
GCA_016058415.1	SAMN17079976	FSIS12036251	FSIS12036251,"SRS7874960"	Northern America	USA:MI	Swine	Animal-Swine-Market Swine (cecal)	environmental/other	USA:MI	2020	C1	2	-	parC (T57S)	antigen_formula=9:l,v:1,5,serotype=Panama	48	PDS000005120.306	PDT000913442.1
GCA_016433945.1	SAMN17169606	FSIS12036530	FSIS12036530,"SRS7935665"	Northern America	USA:TX	Bovine	comminuted beef	environmental/other	USA:TX	2020	C1	3	aadA1,aph(3'')-Ib,aph(3')-Ia,aph(6)-Id,blaTEM-1,dfrA1,sat2,sul2,tet(B)	parC (T57S)	antigen_formula=9:l,v:1,5,serotype=Panama	48	PDS000005120.306	PDT000925756.1
GCA_016539505.1	SAMN16192608	PNCS013266	PNCS013266,"SRS7409534"	Northern America	Canada	Human	blood	clinical		2017	C1	4	tet(M)	parC (T57S)	antigen_formula=9:l,v:1,5,serotype=Panama	48	PDS000042483.37	PDT000841998.1
GCA_016565165.1	SAMN03478838	7395	7395,"7395.biosample","SRS905368"	Europe	United Kingdom	Food	food	environmental/other		2014	C3	9	-	parC (T57S)	antigen_formula=9:l,v:1,5,serotype=Panama	48	PDS000026538.17	PDT000057762.2
GCA_016592535.1	SAMN02952771	CFSAN023185	CFSAN023185,"SRS691492"	Northern America	USA:WA	bovine	feces bovine	environmental/other	USA:WA	2011	C1	4	-	parC (T57S)	antigen_formula=9:l,v:1,5,serotype=Panama	48		PDT000037525.2
GCA_016701255.1	SAMN17178274	PNCS014305	PNCS014305,"SRS8074500"	Northern America	Canada	Human	stool	clinical		2018	C4	13	-	parC (T57S)	antigen_formula=9:l,v:1,5,serotype=Panama	48	PDS000079340.6	PDT000937898.1
GCA_016846065.1	SAMN14473867	914839	914839,"914839.biosample","SRS6387422"	Europe	United Kingdom	Human	human	clinical		2020	C1	4	aadA1,aadA2,blaTEM-1,cmlA1,dfrA12,sul3,tet(M)	parC (T57S)	antigen_formula=9:l,v:1,5,serotype=Panama	48	PDS000042483.37	PDT000715616.1
GCA_016954095.1	SAMN18039758	1104723	1104723,"1104723.biosample","SRS8309753"	Europe	United Kingdom	Human	human	clinical		2021	C3	7	-	parC (T57S)	antigen_formula=9:l,v:1,5,serotype=Panama	48	PDS000011006.86	PDT000971302.1
GCA_016967895.1	SAMN17937133	PNCS004493	PNCS004493,"SRS8300700"	Northern America	Canada	Human	blood	clinical		2017	C2	6	-	parC (T57S)	antigen_formula=9:l,v:1,5,serotype=Panama	48	PDS000085394.2	PDT000970044.1
GCA_016994135.1	SAMN17937387	PNCS006044	PNCS006044,"SRS8276156"	Northern America	Canada	Human	blood	clinical		2018	C4	13	-	parC (T57S)	antigen_formula=9:l,v:1,5,serotype=Panama	48	PDS000079340.6	PDT000967008.1
GCA_016995955.1	SAMN17949802	PNCS006236	PNCS006236,"SRS8274950"	Northern America	Canada	Human	blood	clinical		2018	C2	6	-	parC (T57S)	antigen_formula=9:l,v:1,5,serotype=Panama	48	PDS000084926.1	PDT000966661.1
GCA_017036715.1	SAMN17868390	FSIS12137571	FSIS12137571,"SRS8238258"	Northern America	USA:IA	Swine	Animal-Swine-Market Swine (cecal)	environmental/other	USA:IA	2021	C1	3	-	parC (T57S)	antigen_formula=9:l,v:1,5,serotype=Panama	48	PDS000005120.306	PDT000954293.1
GCA_017071695.1	SAMN17835687	MPSPSA19130-2	CFSAN099209,"MPSPSA19130-2","SRS8212496"	Latin America & the Caribbean	Mexico	Environment	river water	environmental/other		2019	C2	6	aac(3)-IId,aadA5,aph(3'')-Ib,aph(6)-Id,blaTEM-1,blaTEM,bleO,dfrA17,floR,oqxA,oqxB,sul2,tet(A)	parC (T57S)	antigen_formula=9:l,v:1,5,serotype=Panama	48	PDS000114401.1	PDT000951258.1
GCA_017072395.1	SAMN17835692	MPSPSA19126-2	CFSAN099201,"MPSPSA19126-2","SRS8212501"	Latin America & the Caribbean	Mexico	Environment	water canal	environmental/other		2019	C2	6	aac(3)-IId,aadA5,aadA5,aph(3'')-Ib,aph(3'')-Ib,aph(6)-Id,aph(6)-Id,blaTEM-1,blaTEM,bleO,dfrA17,dfrA17,floR,oqxA,oqxB,sul2,tet(A)	parC (T57S)	antigen_formula=9:l,v:1,5,serotype=Panama	48	PDS000080610.1	PDT000951222.1
GCA_017100875.1	SAMN17815206	FSIS12031493	FSIS12031493,"SRS8206199"	Northern America	USA:PA	Swine	Product-Raw-Ground\, Comminuted or Otherwise Nonintact-Pork	environmental/other	USA:PA	2020	C1	2	-	parC (T57S)	antigen_formula=9:l,v:1,5,serotype=Panama	48	PDS000005120.306	PDT000950172.1
GCA_017108145.1	SAMN18051684	PNCS004661	PNCS004661,"SRS8324811"	Northern America	Canada	Human	stool	clinical		2017	C4	13	-	parC (T57S)	antigen_formula=9:l,v:1,5,serotype=Panama	48	PDS000076607.2	PDT000973696.1
GCA_017149175.1	SAMN17764820	FSIS22130399	FSIS22130399,"SRS8177613"	Northern America	USA:IL	Swine	Product-Raw-Ground\, Comminuted or Otherwise Nonintact-Pork	environmental/other	USA:IL	2021	C1	2	-	parC (T57S)	antigen_formula=9:l,v:1,5,serotype=Panama	48	PDS000005120.306	PDT000947219.1
GCA_017182195.1	SAMN17717550	FSIS12137351	FSIS12137351,"SRS8159345"	Northern America	USA:WI	Poultry	Comminuted Turkey	environmental/other	USA:WI	2021	C1	3	-	parC (T57S)	antigen_formula=9:l,v:1,5,serotype=Panama	48	PDS000005120.306	PDT000945443.1
GCA_017223735.1	SAMN16710227	PNCS013277	PNCS013277,"SRS8113835"	Northern America	Canada	Human	stool	clinical		2017	C1	4	tet(M)	parC (T57S)	antigen_formula=9:l,v:1,5,serotype=Panama	48	PDS000042483.37	PDT000940858.1
GCA_017223855.1	SAMN16710228	PNCS013281	PNCS013281,"SRS8113842"	Northern America	Canada	Human	stool	clinical		2017	C2	6	-	parC (T57S)	antigen_formula=9:l,v:1,5,serotype=Panama	48	PDS000017282.25	PDT000940851.1
GCA_017254335.1	SAMN18113773	1112393	1112393,"1112393.biosample","SRS8357691"	Europe	United Kingdom	Human	human	clinical		2021	C3	7	-	parC (T57S)	antigen_formula=9:l,v:1,5,serotype=Panama	48	PDS000011006.86	PDT000976963.1
GCA_017284615.1	SAMN18072490	PNCS004589	PNCS004589,"SRS8372556"	Northern America	Canada	Human	stool	clinical		2017	C1	3	-	parC (T57S)	antigen_formula=9:l,v:1,5,serotype=Panama	48	PDS000005120.306	PDT000977496.1
GCA_017293595.1	SAMN18074143	PNCS002842	PNCS002842,"SRS8378835"	Northern America	Canada	Human	stool	clinical		2017	C2	6	-	parC (T57S)	antigen_formula=9:l,v:1,5,serotype=Panama	48	PDS000082624.1	PDT000977853.1
GCA_017299355.1	SAMN18074170	PNCS003485	PNCS003485,"SRS8378952"	Northern America	Canada	Human	stool	clinical		2017	C2	6	-	parC (T57S)	antigen_formula=9:l,v:1,5,serotype=Panama	48	PDS000065095.217	PDT000977884.1
GCA_017339075.1	SAMN18148221	PNCS004018	PNCS004018,"SRS8398831"	Northern America	Canada	Human	stool	clinical		2017	C4	11	-	parC (T57S)	antigen_formula=9:l,v:1,5,serotype=Panama	48		PDT000983314.1
GCA_017361945.1	SAMN18148674	PNCS004011	PNCS004011,"SRS8463564"	Northern America	Canada	Human	stool	clinical		2017	C2	6	-	parC (T57S)	antigen_formula=9:l,v:1,5,serotype=Panama	48		PDT000985338.1
GCA_017362725.1	SAMN18148569	PNCS003950	PNCS003950,"SRS8460564"	Northern America	Canada	Human	stool	clinical		2017	C4	11	-	parC (T57S)	antigen_formula=9:l,v:1,5,serotype=Panama	48		PDT000985142.1
GCA_017499645.1	SAMN18387544	1137961	1137961,"1137961.biosample","SRS8517583"	Europe	United Kingdom	Human	human	clinical		2021	C3	7	-	parC (T57S)	antigen_formula=9:l,v:1,5,serotype=Panama	48	PDS000011006.86	PDT000988067.1
GCA_017660555.1	SAMN18539602	FSIS32104916	FSIS32104916,"SRS8604587"	Northern America	USA:PA	Swine	Product-Raw-Ground\, Comminuted or Otherwise Nonintact-Pork	environmental/other	USA:PA	2021	C1	2	-	parC (T57S)	antigen_formula=9:l,v:1,5,serotype=Panama	48	PDS000005120.306	PDT000993810.1
GCA_017751925.1	SAMN18605844	1149356	1149356,"1149356.biosample","SRS8630715"	Europe	United Kingdom	Human	human	clinical		2021	C3	7	-	parC (T57S)	antigen_formula=9:l,v:1,5,serotype=Panama	48	PDS000011006.86	PDT000997566.1
GCA_017816935.1	SAMN18636772	FSIS12138873	FSIS12138873,"SRS8646656"	Northern America	USA:IL	Swine	Product-Raw-Ground\, Comminuted or Otherwise Nonintact-Pork	environmental/other	USA:IL	2021	C1	2	-	parC (T57S)	antigen_formula=9:l,v:1,5,serotype=Panama	48	PDS000005120.306	PDT001001125.1
GCA_017827515.1	SAMN18619736	AUSMDU00018119	AUSMDU00018119,"SRS8638060"	Oceania	Australia	Human		clinical		2018	C3	8	-	parC (T57S)	antigen_formula=9:l,v:1,5,serotype=Panama	48	PDS000026112.6	PDT000999964.1
GCA_017954875.1	SAMN12023627	738707	738707,"738707.biosample","SRS4947240"	Europe	United Kingdom	Human	human	clinical		2019	C1	4	aadA1,aadA2,cmlA1,dfrA12,sul3,tet(A),tet(M)	parC (T57S)	antigen_formula=9:l,v:1,5,serotype=Panama	48	PDS000042483.37	PDT000520484.1
GCA_017954915.1	SAMN11644889	738676	738676,"738676.biosample","SRS4765364"	Europe	United Kingdom	Human	human	clinical		2019	C1	4	aadA1,aadA2,blaTEM-103,cmlA1,dfrA12,floR,qnrS1,sul2,sul3,tet(A),tet(M)	parC (T57S)	antigen_formula=9:l,v:1,5,serotype=Panama	48	PDS000042483.37	PDT000501379.1
GCA_017954955.1	SAMN11290943	712526	712526,"712526.biosample","SRS4557215"	Europe	United Kingdom	Human	human	clinical		2019	C1	4	aadA1,aadA2,blaTEM-103,cmlA1,dfrA12,sul3,tet(A),tet(M)	parC (T57S)	antigen_formula=9:l,v:1,5,serotype=Panama	48	PDS000042483.37	PDT000484241.1
GCA_017954975.1	SAMN10887328	416357	416357,"416357.biosample","SRS4341950"	Europe	United Kingdom	Human	human	clinical		2017	C1	4	aadA1,aadA2,blaTEM-1,cmlA1,dfrA12,sul3,tet(A),tet(M)	parC (T57S)	antigen_formula=9:l,v:1,5,serotype=Panama	48	PDS000042483.37	PDT000464277.1
GCA_017954995.1	SAMN10871188	425604	425604,"425604.biosample","SRS4326403"	Europe	United Kingdom	Human	human	clinical		2017	C1	4	aadA1,aadA2,blaTEM-1,cmlA1,dfrA12,sul3,tet(A),tet(M)	parC (T57S)	antigen_formula=9:l,v:1,5,serotype=Panama	48	PDS000042483.37	PDT000458892.1
GCA_017955115.1	SAMN09624135	293046	293046,"293046.biosample","SRS3509321"	Europe	United Kingdom	Human	human	clinical		2016	C1	4	aadA1,aadA2,blaTEM-1,cmlA1,dfrA12,sul3,tet(A),tet(M)	parC (T57S)	antigen_formula=9:l,v:1,5,serotype=Panama	48	PDS000042483.37	PDT000342449.1
GCA_017955135.1	SAMN09516399	312153	312153,"312153.biosample","SRS3484117"	Europe	United Kingdom	Human	human	clinical		2016	C1	4	aadA1,aadA2,blaTEM-1,cmlA1,dfrA12,sul3,tet(A),tet(M)	parC (T57S)	antigen_formula=9:l,v:1,5,serotype=Panama	48	PDS000042483.37	PDT000338645.1
GCA_017955155.1	SAMN09522074	293091	293091,"293091.biosample","SRS3490777"	Europe	United Kingdom	Human	human	clinical		2016	C1	4	aadA1,aadA2,blaTEM-1,cmlA1,dfrA12,sul3,tet(A),tet(M)	parC (T57S)	antigen_formula=9:l,v:1,5,serotype=Panama	48	PDS000042483.37	PDT000339634.1
GCA_017955175.1	SAMN09493917	421671	421671,"421671.biosample","SRS3468676"	Europe	United Kingdom	Human	human	clinical		2017	C1	4	aadA1,aadA2,blaTEM-1,cmlA1,dfrA12,sul3,tet(A),tet(M)	parC (T57S)	antigen_formula=9:l,v:1,5,serotype=Panama	48	PDS000042483.37	PDT000337429.1
GCA_017955195.1	SAMN09476535	425652	425652,"425652.biosample","SRS3451927"	Europe	United Kingdom	Human	human	clinical		2017	C1	4	aadA1,aadA2,blaTEM-1,cmlA1,dfrA12,sul3,tet(A),tet(M)	parC (T57S)	antigen_formula=9:l,v:1,5,serotype=Panama	48	PDS000042483.37	PDT000335992.1
GCA_017955215.1	SAMN09476412	166329	166329,"166329.biosample","SRS3451796"	Europe	United Kingdom	Human	human	clinical		2015	C1	4	aadA1,aadA2,blaTEM-1,cmlA1,dfrA12,sul3,tet(A),tet(M)	parC (T57S)	antigen_formula=9:l,v:1,5,serotype=Panama	48	PDS000042483.37	PDT000335861.1
GCA_017955235.1	SAMN09459167	306486	306486,"306486.biosample","SRS3437765"	Europe	United Kingdom	Human	human	clinical		2016	C1	4	aadA1,aadA2,blaTEM-1,cmlA1,dfrA12,sul3,tet(A),tet(M)	parC (T57S)	antigen_formula=9:l,v:1,5,serotype=Panama	48	PDS000042483.37	PDT000332951.1
GCA_017955255.1	SAMN09463119	271338	271338,"271338.biosample","SRS3440370"	Europe	United Kingdom	Human	human	clinical		2016	C1	4	aadA1,aadA2,blaTEM-103,cmlA1,dfrA12,sul3,tet(A),tet(M)	parC (T57S)	antigen_formula=9:l,v:1,5,serotype=Panama	48	PDS000042483.37	PDT000333400.1
GCA_017955275.1	SAMN09431329	413059	413059,"413059.biosample","SRS3422961"	Europe	United Kingdom	Human	human	clinical		2017	C1	4	aadA1,aadA2,blaTEM-1,cmlA1,dfrA12,sul3,tet(A),tet(M)	parC (T57S)	antigen_formula=9:l,v:1,5,serotype=Panama	48	PDS000042483.37	PDT000330506.1
GCA_017955305.1	SAMN09404430	539936	539936,"539936.biosample","SRS3411799"	Europe	United Kingdom	Human	human	clinical		2018	C1	4	-	parC (T57S)	antigen_formula=9:l,v:1,5,serotype=Panama	48	PDS000042483.37	PDT000329015.1
GCA_017955335.1	SAMN09388789	167017	167017,"167017.biosample","SRS3401530"	Europe	United Kingdom	Human	human	clinical		2015	C1	4	aadA1,aadA2,blaTEM-1,cmlA1,dfrA12,sul3,tet(A),tet(M)	parC (T57S)	antigen_formula=9:l,v:1,5,serotype=Panama	48	PDS000042483.37	PDT000327470.1
GCA_017956015.1	SAMN09388029	308546	308546,"308546.biosample","SRS3400692"	Europe	United Kingdom	Human	human	clinical		2016	C1	4	aadA1,aadA2,blaTEM-1,cmlA1,dfrA12,sul3,tet(A),tet(M)	parC (T57S)	antigen_formula=9:l,v:1,5,serotype=Panama	48	PDS000042483.37	PDT000326504.1
GCA_017956035.1	SAMN09203719	379331	379331,"379331.biosample","SRS3294618"	Europe	United Kingdom	Human	human	clinical		2017	C1	4	aadA1,aadA2,blaTEM-103,cmlA1,dfrA12,floR,qnrS1,sul2,sul3,tet(A),tet(M)	parC (T57S)	antigen_formula=9:l,v:1,5,serotype=Panama	48	PDS000042483.37	PDT000313581.2
GCA_017956055.1	SAMN07455450	PNUSAS018705	PNUSAS018705,"SRS2420880"	Northern America	USA	Human	blood	clinical		2017	C1	4	aadA1,aadA2,blaTEM-1,cmlA1,dfrA12,sul3,tet(A),tet(M)	parC (T57S)	antigen_formula=9:l,v:1,5,serotype=Panama	48	PDS000042483.37	PDT000232402.2
GCA_017956095.1	SAMN07281137	2015AM-0326	2015AM-0326,"SRS2317143"	Northern America	USA	Human	blood	clinical		2015	C1	4	aadA1,aadA2,blaTEM-1,cmlA1,dfrA12,sul3,tet(A),tet(M)	parC (T57S)	antigen_formula=9:l,v:1,5,serotype=Panama	48	PDS000042483.37	PDT000221202.2
GCA_017956135.1	SAMN06927749	PNUSAS013573	PNUSAS013573,"SRS2216215"	Northern America	USA	Human	stool	clinical		2017	C1	4	bleO,erm(T),qnrS1,tet(B)	parC (T57S)	antigen_formula=9:l,v:1,5,serotype=Panama	48	PDS000029305.2	PDT000211571.2
GCA_017956495.1	SAMN12009684	745293	745293,"745293.biosample","SRS4935098"	Europe	United Kingdom	Human	human	clinical		2019	C1	4	blaTEM-103,floR,floR,qnrS1,sul2,sul3,tet(A),tet(M),tet(M)	parC (T57S)	antigen_formula=9:l,v:1,5,serotype=Panama	48	PDS000042483.37	PDT000519485.1
GCA_017956555.1	SAMN11309896	712227	712227,"712227.biosample","SRS4567466"	Europe	United Kingdom	Human	human	clinical		2019	C1	4	aadA1,aadA2,blaTEM-103,cmlA1,dfrA12,floR,qnrS1,sul2,sul3,tet(A),tet(M)	parC (T57S)	antigen_formula=9:l,v:1,5,serotype=Panama	48	PDS000042483.37	PDT000485321.1
GCA_017956595.1	SAMEA4852949	ERS2672795	ERS2672795,"sam_2da9f587-e5e6-4e94-88b5-1c47c02c5905"	Europe	Ireland	Human		clinical		2018	C1	4	blaTEM-1,tet(M)	parC (T57S)	antigen_formula=9:l,v:1,5,serotype=Panama	48		PDT000452341.1
GCA_017956615.1	SAMN03478354	80563	80563,"80563.biosample","SRS904861"	Europe	United Kingdom	Human	human	clinical		2015	C1	4	aadA1,aadA2,blaTEM-103,cmlA1,dfrA12,sul3,tet(A),tet(M)	parC (T57S)	antigen_formula=9:l,v:1,5,serotype=Panama	48	PDS000042483.37	PDT000058284.2
GCA_017956675.1	SAMN03476729	12193	12193,"12193.biosample","SRS903347"	Europe	United Kingdom	Human	human	clinical		2014	C1	4	aadA1,aadA2,blaTEM-1,cmlA1,dfrA12,sul3,tet(M)	parC (T57S)	antigen_formula=9:l,v:1,5,serotype=Panama	48	PDS000042483.37	PDT000056246.2
GCA_017956755.1	SAMN03465939	48285	48285,"48285.biosample","SRS898085"	Europe	United Kingdom	Human	human	clinical		2014	C1	4	aadA1,aadA2,blaTEM-1,cmlA1,dfrA12,sul3,tet(A),tet(M)	parC (T57S)	antigen_formula=9:l,v:1,5,serotype=Panama	48	PDS000042483.37	PDT000053020.2
GCA_017956775.1	SAMN03469698	78967	78967,"78967.biosample","SRS900623"	Europe	United Kingdom	Human	human	clinical		2015	C1	4	aadA1,aadA2,blaTEM-103,cmlA1,dfrA12,sul3,tet(A),tet(M),tet(M)	parC (T57S)	antigen_formula=9:l,v:1,5,serotype=Panama	48	PDS000042483.37	PDT000054442.2
GCA_017956785.1	SAMN03465752	60002	60002,"60002.biosample","SRS897885"	Europe	United Kingdom	Human	human	clinical		2014	C1	4	-	parC (T57S)	antigen_formula=9:l,v:1,5,serotype=Panama	48	PDS000042483.37	PDT000052833.2
GCA_017956835.1	SAMN02678847	FSW0120	FSW0120,"SRS595737"	Northern America	USA	Food	frozen black pomfret fish	environmental/other	Viet Nam	2013	C1	4	aadA1,qnrS1,sul3,tet(B)	parC (T57S)	antigen_formula=9:l,v:1,5,serotype=Panama	48	PDS000029305.2	PDT000026846.3
GCA_017956855.1	SAMN03169353	H123240505	H123240505,"H123240505.biosample","SRS740708"	Europe	United Kingdom	Human	human	clinical		2012	C1	4	aadA1,aadA2,blaTEM-1,cmlA1,dfrA12,sul3,tet(A),tet(M)	parC (T57S)	antigen_formula=9:l,v:1,5,serotype=Panama	48	PDS000042483.37	PDT000043462.5
GCA_017957755.1	SAMN09423212	112985	112985,"112985.biosample","SRS3415573"	Europe	United Kingdom	Human	human	clinical		2015	C1	4	aadA1,aadA2,blaTEM-103,cmlA1,dfrA12,sul3,tet(A),tet(M)	parC (T57S)	antigen_formula=9:l,v:1,5,serotype=Panama	48	PDS000042483.37	PDT000329445.1
GCA_017957955.1	SAMN09607806	387519	387519,"387519.biosample","SRS3504412"	Europe	United Kingdom	Human	human	clinical		2017	C1	4	aadA1,aadA21,aadA2,blaTEM-103,cmlA1,dfrA12,floR,qnrS1,sul2,sul3,tet(A),tet(M)	parC (T57S)	antigen_formula=9:l,v:1,5,serotype=Panama	48	PDS000042483.37	PDT000341862.1
GCA_017965845.1	SAMN10272293	621512	621512,"621512.biosample","SRS3959519"	Europe	United Kingdom	Human	human	clinical		2018	C1	4	blaTEM,blaTEM,	parC (T57S)	antigen_formula=9:l,v:1,5,serotype=Panama	48	PDS000042483.37	PDT000394342.1
GCA_017965855.1	SAMN04363465	15235	15235,"15235.biosample","SRS1219834"	Europe	United Kingdom	Human	human	clinical		-	C1	4	aadA1,aadA2,blaTEM-1,cmlA1,dfrA12,sul3,tet(A),tet(M)	parC (T57S)	antigen_formula=9:l,v:1,5,serotype=Panama	48	PDS000042483.37	PDT000099376.2
GCA_017971645.1	SAMN12009203	745297	745297,"745297.biosample","SRS4935678"	Europe	United Kingdom	Human	human	clinical		2019	C1	4	blaTEM-103,floR,qnrS1,sul2,sul3,tet(A),tet(M)	parC (T57S)	antigen_formula=9:l,v:1,5,serotype=Panama	48	PDS000042483.37	PDT000519708.1
GCA_018012815.1	SAMN18742809	PNCS006038	PNCS006038,"SRS8708066"	Northern America	Canada	Human	stool	clinical		2018	C4	13	-	parC (T57S)	antigen_formula=9:l,v:1,5,serotype=Panama	48	PDS000079340.6	PDT001006380.1
GCA_018081705.1	SAMN18742911	PNCS006106	PNCS006106,"SRS8713894"	Northern America	Canada	Human	stool	clinical		2018	C2	6	-	parC (T57S)	antigen_formula=9:l,v:1,5,serotype=Panama	48	PDS000084838.2	PDT001007365.1
GCA_018104975.1	SAMN18743073	PNCS006225	PNCS006225,"SRS8731096"	Northern America	Canada	Human	stool	clinical		2018	C2	6	-	parC (T57S)	antigen_formula=9:l,v:1,5,serotype=Panama	48	PDS000084926.1	PDT001008904.1
GCA_018105225.1	SAMN18743066	PNCS006215	PNCS006215,"SRS8731110"	Northern America	Canada	Human	stool	clinical		2018	C2	6	-	parC (T57S)	antigen_formula=9:l,v:1,5,serotype=Panama	48	PDS000084838.2	PDT001008890.1
GCA_018189675.1	SAMN18743220	PNCS006295	PNCS006295,"SRS8784504"	Northern America	Canada	Human	stool	clinical		2018	C2	6	-	parC (T57S)	antigen_formula=9:l,v:1,5,serotype=Panama	48		PDT001015395.1
GCA_018196395.1	SAMN18820628	PNCS004495	PNCS004495,"SRS8790399"	Northern America	Canada	Human		clinical		2017	C2	6	-	parC (T57S)	antigen_formula=9:l,v:1,5,serotype=Panama	48	PDS000085394.2	PDT001015988.1
GCA_018338495.1	SAMN01805327	ATCC 7378	ATCC 7378,"ATCC:7378","CFSAN000713","SRS472173","Sal Panama ATCC 7378"	Northern America	USA: NY	Human		clinical		-	C4	13	-	parC (T57S)	antigen_formula=9:l,v:1,5,serotype=Panama	48	PDS000166691.1	PDT001024784.1
GCA_018483865.1	SAMN19110634	FSIS12139667	FSIS12139667,"SRS8930855"	Northern America	USA:MO	Bovine	Animal-Cattle-Heifer (cecal)	environmental/other	USA:MO	2021	C1	2	-	parC (T57S)	antigen_formula=9:l,v:1,5,serotype=Panama	48	PDS000028298.10	PDT001024725.1
GCA_018730785.1	SAMN19588396	FSIS32105260	FSIS32105260,"SRS9144827"	Northern America	USA:IA	Swine	Product-Raw-Intact-Pork	environmental/other	USA:IA	2021	C1	3	-	parC (T57S)	antigen_formula=9:l,v:1,5,serotype=Panama	48	PDS000005120.306	PDT001062655.1
GCA_018749105.1	SAMN19573677	FSIS12139962	FSIS12139962,"SRS9140188"	Northern America	USA:NJ	Caprine	Animal-Goat (cecal)	environmental/other	USA:NJ	2021	C1	3	-	parC (T57S)	antigen_formula=9:l,v:1,5,serotype=Panama	48	PDS000005120.306	PDT001059089.1
GCA_018956175.1	SAMN19764309	1207972	1207972,"1207972.biosample","SRS9233277"	Europe	United Kingdom	Human	human	clinical		2021	C2	6	-	parC (T57S)	antigen_formula=9:l,v:1,5,serotype=Panama	48		PDT001072334.1
GCA_018978745.1	SAMN19193615	1173718	1173718,"1173718.biosample","SRS8987248"	Europe	United Kingdom	Human	human	clinical		2021	C3	7	-	parC (T57S)	antigen_formula=9:l,v:1,5,serotype=Panama	48	PDS000011006.86	PDT001029720.1
GCA_019180695.1	SAMN20109413	FSIS12140647	FSIS12140647,"SRS9420873"	Northern America	USA:IN	Bovine	Animal-Calf-Non Formula-fed Veal (cecal)	environmental/other	USA:IN	2021	C1	2	-	parC (T57S)	antigen_formula=9:l,v:1,5,serotype=Panama	48	PDS000005120.306	PDT001084454.1
GCA_019600375.1	SAMN20776124	FSIS32105438	FSIS32105438,"SRS9777187"	Northern America	USA:CA	Swine	Product-Raw-Ground\, Comminuted or Otherwise Nonintact-Pork	environmental/other	USA:CA	2021	C1	3	-	parC (T57S)	antigen_formula=9:l,v:1,5,serotype=Panama	48	PDS000005120.306	PDT001109297.1
GCA_019655565.1	SAMN20827074	FSIS32105461	FSIS32105461,"SRS9798559"	Northern America	USA:DE	Bovine	product-raw-intact-beef	environmental/other	USA:DE	2021	C1	2	-	parC (T57S)	antigen_formula=9:l,v:1,5,serotype=Panama	48	PDS000005120.306	PDT001110075.1
GCA_019936615.1	SAMN21392126	1375589	1375589,"1375589.biosample","SRS10115920"	Europe	United Kingdom	Human	human	clinical		2021	C3	9	-	parC (T57S)	antigen_formula=9:l,v:1,5,serotype=Panama	48	PDS000026538.17	PDT001127301.1
GCA_019948895.1	SAMN21396656	1343567	1343567,"1343567.biosample","SRS10124282"	Europe	United Kingdom	Human	human	clinical		2021	C3	7	-	parC (T57S)	antigen_formula=9:l,v:1,5,serotype=Panama	48	PDS000011006.86	PDT001128791.1
GCA_020131995.1	SAMN08412411	CDPH_CSalm014	CDPH_CSalm014,"SRS2924774"	Northern America	USA: California	Human		clinical		2014	C2	6	-	parC (T57S)	antigen_formula=9:l,v:1,5,serotype=Panama	48	PDS000096398.1	PDT001134656.1
GCA_020132365.1	SAMN08412502	CDPH_CSalm153	CDPH_CSalm153,"SRS2924796"	Northern America	USA: California	Human		clinical		2014	C2	6	-	parC (T57S)	antigen_formula=9:l,v:1,5,serotype=Panama	48	PDS000066646.53	PDT001134634.1
GCA_020290345.1	SAMN22045456	1488389	1488389,"1488389.biosample","SRS10448045"	Europe	United Kingdom	Human	human	clinical		2021	C3	9	-	parC (T57S)	antigen_formula=9:l,v:1,5,serotype=Panama	48	PDS000026538.17	PDT001145098.1
GCA_020453755.1	SAMN22228178	FSIS12105807	FSIS12105807,"SRS10534367"	Northern America	USA:OH	Bovine	Animal-Calf-Bob Veal (cecal)	environmental/other	USA:OH	2021	C1	2	-	parC (T57S)	antigen_formula=9:l,v:1,5,serotype=Panama	48	PDS000005120.306	PDT001149417.1
GCA_020652515.1	SAMN22591843	FSIS12106382	FSIS12106382,"SRS10735531"	Northern America	USA:NJ	Bovine	Animal-Calf-Non Formula-fed Veal (cecal)	environmental/other	USA:NJ	2021	C1	2	-	parC (T57S)	antigen_formula=9:l,v:1,5,serotype=Panama	48	PDS000005120.306	PDT001162529.1
GCA_020660925.1	SAMN22608344	1507388	1507388,"1507388.biosample","SRS10746256"	Europe	United Kingdom	Human	human	clinical		2021	C3	7	-	parC (T57S)	antigen_formula=9:l,v:1,5,serotype=Panama	48	PDS000011006.86	PDT001163710.1
GCA_020711535.1	SAMN22822672	FSIS12106528	FSIS12106528,"SRS10824893"	Northern America	USA:IL	Swine	Animal-Swine-Sow (cecal)	environmental/other	USA:IL	2021	C1	2	-	parC (T57S)	antigen_formula=9:l,v:1,5,serotype=Panama	48	PDS000005120.306	PDT001166906.1
GCA_020808805.1	SAMN22988203	1519742	1519742,"1519742.biosample","SRS11000279"	Europe	United Kingdom	Human	human	clinical		2021	C3	7	-	parC (T57S)	antigen_formula=9:l,v:1,5,serotype=Panama	48	PDS000011006.86	PDT001171781.1
GCA_020814935.1	SAMN23009168	FSIS22106130	FSIS22106130,"SRS11020487"	Northern America	USA:CA	Swine	Product-Raw-Ground\, Comminuted or Otherwise Nonintact-Pork	environmental/other	USA:CA	2021	C1	3	-	parC (T57S)	antigen_formula=9:l,v:1,5,serotype=Panama	48	PDS000005120.306	PDT001172218.1
GCA_020876055.1	SAMN23099025	1522667	1522667,"1522667.biosample","SRS11058913"	Europe	United Kingdom	Human	human	clinical		2021	C2	6	-	parC (T57S)	antigen_formula=9:l,v:1,5,serotype=Panama	48	PDS000038317.8	PDT001174221.1
GCA_020950735.1	SAMN23167937	1525898	1525898,"1525898.biosample","SRS11076493"	Europe	United Kingdom	Human	human	clinical		2021	C3	7	-	parC (T57S)	antigen_formula=9:l,v:1,5,serotype=Panama	48	PDS000011006.86	PDT001175690.1
GCA_021065485.1	SAMN23572369	1536211	1536211,"1536211.biosample","SRS11200491"	Europe	United Kingdom	Human	human	clinical		2021	C3	7	-	parC (T57S)	antigen_formula=9:l,v:1,5,serotype=Panama	48	PDS000011006.86	PDT001195182.1
GCA_021089805.1	SAMN23708067	1539336	1539336,"1539336.biosample","SRS11235084"	Europe	United Kingdom	Human	human	clinical		2021	C3	7	-	parC (T57S)	antigen_formula=9:l,v:1,5,serotype=Panama	48	PDS000011006.86	PDT001197942.1
GCA_021244525.1	SAMN24248216	FSIS32106308	FSIS32106308,"SRS11354752"	Northern America	USA:NE	Swine	Product-Raw-Ground\, Comminuted or Otherwise Nonintact-Pork	environmental/other	USA:NE	2021	C1	3	-	parC (T57S)	antigen_formula=9:l,v:1,5,serotype=Panama	48	PDS000005120.306	PDT001207329.1
GCA_021336195.1	SAMN24498191	1553603	1553603,"1553603.biosample","SRS11444997"	Europe	United Kingdom	Human	human	clinical		2021	C2	6	-	parC (T57S)	antigen_formula=9:l,v:1,5,serotype=Panama	48	PDS000103253.1	PDT001214001.1
GCA_021424485.1	SAMN24808109	FSIS12208189	FSIS12208189,"SRS11579954"	Northern America	USA:FL	Caprine	Animal-Goat (cecal)	environmental/other	USA:FL	2021	C1	2	-	parC (T57S)	antigen_formula=9:l,v:1,5,serotype=Panama	48	PDS000102633.3	PDT001219445.1
GCA_021505075.1	SAMN25046091	1561162	1561162,"1561162.biosample","SRS11694826"	Europe	United Kingdom	Human	human	clinical		2021	C2	6	-	parC (T57S)	antigen_formula=9:l,v:1,5,serotype=Panama	48	PDS000103253.1	PDT001224977.1
GCA_021552435.1	SAMN25144225	1562883	1562883,"1562883.biosample","SRS11722188"	Europe	United Kingdom	Human	human	clinical		2022	C4	13	-	parC (T57S)	antigen_formula=9:l,v:1,5,serotype=Panama	48		PDT001228084.1
GCA_021761425.1	SAMN25517825	FSIS32206417	FSIS32206417,"SRS11836084"	Northern America	USA:WI	Swine	Product-Raw-Ground\, Comminuted or Otherwise Nonintact-Pork	environmental/other	USA:WI	2021	C1	3	qnrB19	parC (T57S)	antigen_formula=9:l,v:1,5,serotype=Panama	48	PDS000005120.306	PDT001235016.1
GCA_021908715.1	SAMN25600689	1569164	1569164,"1569164.biosample","SRS11861922"	Europe	United Kingdom	Environment	environmental	environmental/other		2022	C3	7	-	parC (T57S)	antigen_formula=9:l,v:1,5,serotype=Panama	48	PDS000011006.86	PDT001237595.1
GCA_021908735.1	SAMN25600702	1569163	1569163,"1569163.biosample","SRS11861918"	Europe	United Kingdom	Environment	environmental	environmental/other		2022	C3	7	-	parC (T57S)	antigen_formula=9:l,v:1,5,serotype=Panama	48	PDS000011006.86	PDT001237591.1
GCA_021908775.1	SAMN25600682	1569165	1569165,"1569165.biosample","SRS11861505"	Europe	United Kingdom	Environment	environmental	environmental/other		2022	C3	7	-	parC (T57S)	antigen_formula=9:l,v:1,5,serotype=Panama	48	PDS000011006.86	PDT001237585.1
GCA_021908795.1	SAMN25600685	1569166	1569166,"1569166.biosample","SRS11861521"	Europe	United Kingdom	Human	human	clinical		2022	C3	7	-	parC (T57S)	antigen_formula=9:l,v:1,5,serotype=Panama	48	PDS000011006.86	PDT001237589.1
GCA_021915765.1	SAMN25600700	1569167	1569167,"1569167.biosample","SRS11861924"	Europe	United Kingdom	Human	human	clinical		2022	C3	7	-	parC (T57S)	antigen_formula=9:l,v:1,5,serotype=Panama	48	PDS000011006.86	PDT001237597.1
GCA_021972135.1	SAMN25638843	1571048	1571048,"1571048.biosample","SRS11870861"	Europe	United Kingdom	Human	human	clinical		2022	C2	6	-	parC (T57S)	antigen_formula=9:l,v:1,5,serotype=Panama	48		PDT001237811.1
GCA_022591935.1	SAMN26680515	CFSAN102285	CFSAN102285,"MPSPSA19205-1","SRS12263442"	Latin America & the Caribbean	Mexico	Environment	water canal	environmental/other		2019	C2	6	-	parC (T57S)	antigen_formula=9:l,v:1,5,serotype=Panama	48	PDS000055098.2	PDT001265007.1
GCA_022682085.1	SAMN26795868	PNCS012698	PNCS012698,"SRS12342947"	Northern America	Canada	Human	stool	clinical		2017	C2	6	-	parC (T57S)	antigen_formula=9:l,v:1,5,serotype=Panama	48	PDS000066646.53	PDT001274402.1
GCA_022912575.1	SAMN27156677	FSIS32206604	FSIS32206604,"SRS12467130"	Northern America	USA:CA	Swine	Product-Raw-Ground\, Comminuted or Otherwise Nonintact-Pork	environmental/other	USA:CA	2022	C1	2	-	parC (T57S)	antigen_formula=9:l,v:1,5,serotype=Panama	48	PDS000005120.306	PDT001278889.1
GCA_022930115.1	SAMN27110697	MPSPSA2058-1	CFSAN115845,"MPSPSA2058-1","SRS12438672"	Latin America & the Caribbean	Mexico	Environment	river	environmental/other		2020	C2	6	aph(3'')-Ib,aph(6)-Id,blaTEM-1,bleO,floR,oqxA,oqxB,sul2,tet(A)	parC (T57S)	antigen_formula=9:l,v:1,5,serotype=Panama	48	PDS000107517.7	PDT001277297.1
GCA_022939805.1	SAMN27058406	MPSPSA2037-5	CFSAN115784,"MPSPSA2037-5","SRS12413770"	Latin America & the Caribbean	Mexico	Environment	irrigation canal	environmental/other		2020	C2	6	aph(3'')-Ib,aph(6)-Id,blaTEM-1,bleO,floR,oqxA,oqxB,sul2,tet(A)	parC (T57S)	antigen_formula=9:l,v:1,5,serotype=Panama	48	PDS000107517.7	PDT001276942.1
GCA_023045015.1	SAMN27603702	FSIS12210790	FSIS12210790,"SRS12624914"	Northern America	USA:NE	Swine	Animal-Swine-Market Swine (cecal)	environmental/other	USA:NE	2022	C1	3	-	parC (T57S)	antigen_formula=9:l,v:1,5,serotype=Panama	48	PDS000005120.306	PDT001287983.1
GCA_023216915.1	SAMN28036265	FSIS12211226	FSIS12211226,"SRS12850685"	Northern America	USA:NE	Swine	Animal-Swine-Market Swine (cecal)	environmental/other	USA:NE	2022	C1	3	-	parC (T57S)	antigen_formula=9:l,v:1,5,serotype=Panama	48	PDS000005120.306	PDT001298006.1
GCA_023397225.1	SAMN22784564	FSIS12106386	FSIS12106386,"SRS10778211"	Northern America	USA:PA	Swine	Animal-Swine-Market Swine (cecal)	environmental/other	USA:PA	2021	C1	2	-	parC (T57S)	antigen_formula=9:l,v:1,5,serotype=Panama	48	PDS000005120.306	PDT001164436.1
GCA_023898995.1	SAMN29331863	W026-29-1	CFSAN114314,"SRS13577305","W026-29-1"	Latin America & the Caribbean	Brazil	Environment	fresh water stream	environmental/other		2020	C2	6	-	parC (T57S)	antigen_formula=9:l,v:1,5,serotype=Panama	48	PDS000113283.1	PDT001340868.1
GCA_023899015.1	SAMN29331877	W009-73-1	CFSAN114287,"SRS13577320","W009-73-1"	Latin America & the Caribbean	Brazil	Environment	fresh water stream	environmental/other		2019	C2	6	-	parC (T57S)	antigen_formula=9:l,v:1,5,serotype=Panama	48	PDS000113159.3	PDT001340880.1
GCA_023899935.1	SAMN29331882	W026-16-1	CFSAN114312,"SRS13577322","W026-16-1"	Latin America & the Caribbean	Brazil	Environment	fresh water stream	environmental/other		2020	C2	6	-	parC (T57S)	antigen_formula=9:l,v:1,5,serotype=Panama	48	PDS000113283.1	PDT001340881.1
GCA_023901715.1	SAMN29332800	W009-74-1	CFSAN114288,"SRS13577394","W009-74-1"	Latin America & the Caribbean	Brazil	Environment	fresh water stream	environmental/other		2019	C2	6	-	parC (T57S)	antigen_formula=9:l,v:1,5,serotype=Panama	48	PDS000113159.3	PDT001341670.1
GCA_023902015.1	SAMN29331925	W029-40-1	CFSAN114326,"SRS13577366","W029-40-1"	Latin America & the Caribbean	Brazil	Environment	fresh water stream	environmental/other		2020	C2	6	-	parC (T57S)	antigen_formula=9:l,v:1,5,serotype=Panama	48		PDT001340896.1
GCA_023902195.1	SAMN29331873	W025-28-1	CFSAN114309,"SRS13577317","W025-28-1"	Latin America & the Caribbean	Brazil	Environment	fresh water stream	environmental/other		2020	C2	6	-	parC (T57S)	antigen_formula=9:l,v:1,5,serotype=Panama	48	PDS000113280.1	PDT001340877.1
GCA_023902215.1	SAMN29331868	W026-26-1	CFSAN114313,"SRS13577309","W026-26-1"	Latin America & the Caribbean	Brazil	Environment	fresh water stream	environmental/other		2020	C2	6	-	parC (T57S)	antigen_formula=9:l,v:1,5,serotype=Panama	48	PDS000113283.1	PDT001340872.1
GCA_023902635.1	SAMN29331883	W025-19-1	CFSAN114308,"SRS13577327","W025-19-1"	Latin America & the Caribbean	Brazil	Environment	fresh water stream	environmental/other		2020	C2	6	-	parC (T57S)	antigen_formula=9:l,v:1,5,serotype=Panama	48		PDT001340886.1
GCA_023903315.1	SAMN29331876	W025-39-1	CFSAN114310,"SRS13577316","W025-39-1"	Latin America & the Caribbean	Brazil	Environment	fresh water stream	environmental/other		2020	C2	6	-	parC (T57S)	antigen_formula=9:l,v:1,5,serotype=Panama	48	PDS000113280.1	PDT001340876.1
GCA_023987355.1	SAMN29333227	W032-15-1	CFSAN114340,"SRS13578506","W032-15-1"	Latin America & the Caribbean	Brazil	Environment	fresh water stream	environmental/other		2020	C4	11	-	parC (T57S)	antigen_formula=9:l,v:1,5,serotype=Panama	48	PDS000113257.1	PDT001342985.1
GCA_023988115.1	SAMN29334655	W035-21-1	CFSAN114358,"SRS13579381","W035-21-1"	Latin America & the Caribbean	Brazil	Environment	fresh water stream	environmental/other		2020	C4	11	-	parC (T57S)	antigen_formula=9:l,v:1,5,serotype=Panama	48	PDS000113257.1	PDT001342942.1
GCA_023988155.1	SAMN29334652	W036-17-1	CFSAN114361,"SRS13579376","W036-17-1"	Latin America & the Caribbean	Brazil	Environment	fresh water stream	environmental/other		2020	C2	6	-	parC (T57S)	antigen_formula=9:l,v:1,5,serotype=Panama	48	PDS000113249.1	PDT001342937.1
GCA_023988195.1	SAMN29334659	W036-14-1	CFSAN114360,"SRS13579379","W036-14-1"	Latin America & the Caribbean	Brazil	Environment	fresh water stream	environmental/other		2020	C2	6	-	parC (T57S)	antigen_formula=9:l,v:1,5,serotype=Panama	48	PDS000113249.1	PDT001342940.1
GCA_023988525.1	SAMN29334515	W018-24-1	CFSAN114300,"SRS13579314","W018-24-1"	Latin America & the Caribbean	Brazil	Environment	fresh water stream	environmental/other		2020	C2	6	-	parC (T57S)	antigen_formula=9:l,v:1,5,serotype=Panama	48		PDT001342918.1
GCA_023988785.1	SAMN29334432	W038-12-1	CFSAN114369,"SRS13579257","W038-12-1"	Latin America & the Caribbean	Brazil	Environment	fresh water stream	environmental/other		2020	C2	6	-	parC (T57S)	antigen_formula=9:l,v:1,5,serotype=Panama	48	PDS000113162.4	PDT001342904.1
GCA_023988865.1	SAMN29334426	W033-40-1	CFSAN114350,"SRS13579254","W033-40-1"	Latin America & the Caribbean	Brazil	Environment	fresh water stream	environmental/other		2020	C2	6	-	parC (T57S)	antigen_formula=9:l,v:1,5,serotype=Panama	48	PDS000113262.1	PDT001342901.1
GCA_023988985.1	SAMN29333969	W038-15-1	CFSAN114371,"SRS13579234","W038-15-1"	Latin America & the Caribbean	Brazil	Environment	fresh water stream	environmental/other		2020	C2	6	-	parC (T57S)	antigen_formula=9:l,v:1,5,serotype=Panama	48	PDS000113162.4	PDT001342896.1
GCA_023989075.1	SAMN29333197	W032-37-1	CFSAN114343,"SRS13578473","W032-37-1"	Latin America & the Caribbean	Brazil	Environment	fresh water stream	environmental/other		2020	C2	6	-	parC (T57S)	antigen_formula=9:l,v:1,5,serotype=Panama	48	PDS000113262.1	PDT001342879.1
GCA_023989335.1	SAMN29333199	W064-22-1	CFSAN114451,"SRS13578472","W064-22-1"	Latin America & the Caribbean	Brazil	Environment	fresh water stream	environmental/other		2021	C4	14	-	parC (T57S)	antigen_formula=9:l,v:1,5,serotype=Panama	48	PDS000122786.1	PDT001342878.1
GCA_023989375.1	SAMN29333173	W032-35-1	CFSAN114342,"SRS13578428","W032-35-1"	Latin America & the Caribbean	Brazil	Environment	fresh water stream	environmental/other		2020	C4	11	-	parC (T57S)	antigen_formula=9:l,v:1,5,serotype=Panama	48	PDS000113257.1	PDT001342863.1
GCA_023989415.1	SAMN29333180	W033-14-1	CFSAN114346,"SRS13578426","W033-14-1"	Latin America & the Caribbean	Brazil	Environment	fresh water stream	environmental/other		2020	C2	6	-	parC (T57S)	antigen_formula=9:l,v:1,5,serotype=Panama	48	PDS000113262.1	PDT001342861.1
GCA_023989555.1	SAMN29333134	W032-40-1	CFSAN114345,"SRS13578416","W032-40-1"	Latin America & the Caribbean	Brazil	Environment	fresh water stream	environmental/other		2020	C2	6	-	parC (T57S)	antigen_formula=9:l,v:1,5,serotype=Panama	48	PDS000113262.1	PDT001342854.1
GCA_023989565.1	SAMN29333132	W032-38-1	CFSAN114344,"SRS13578413","W032-38-1"	Latin America & the Caribbean	Brazil	Environment	fresh water stream	environmental/other		2020	C2	6	-	parC (T57S)	antigen_formula=9:l,v:1,5,serotype=Panama	48	PDS000113262.1	PDT001342852.1
GCA_023990175.1	SAMN29333188	W032-34-1	CFSAN114341,"SRS13578470","W032-34-1"	Latin America & the Caribbean	Brazil	Environment	fresh water stream	environmental/other		2020	C4	11	-	parC (T57S)	antigen_formula=9:l,v:1,5,serotype=Panama	48	PDS000113257.1	PDT001342876.1
GCA_024109015.1	SAMN29446201	FSIS12212722	FSIS12212722,"SRS13642380"	Northern America	USA:MO	Bovine	comminuted beef	environmental/other	USA:MO	2022	C2	6	-	parC (T57S)	antigen_formula=9:l,v:1,5,serotype=Panama	48	PDS000097350.2	PDT001350727.1
GCA_024134445.1	SAMN29334653	W036-18-1	CFSAN114362,"SRS13579378","W036-18-1"	Latin America & the Caribbean	Brazil	Environment	fresh water stream	environmental/other		2020	C2	6	-	parC (T57S)	antigen_formula=9:l,v:1,5,serotype=Panama	48	PDS000171485.1	PDT001342939.1
GCA_024162345.1	SAMN29511516	FSIS22208682	FSIS22208682,"SRS13713816"	Northern America	USA:AL	Swine	Product-Raw-Ground\, Comminuted or Otherwise Nonintact-Pork	environmental/other	USA:AL	2022	C2	6	-	parC (T57S)	antigen_formula=9:l,v:1,5,serotype=Panama	48	PDS000028156.14	PDT001353097.1
GCA_024192495.1	SAMN29583057	FSIS12212872	FSIS12212872,"SRS13741854"	Northern America	USA:AZ	Swine	Product-Raw-Ground\, Comminuted or Otherwise Nonintact-Pork	environmental/other	USA:AZ	2022	C1	2	-	parC (T57S)	antigen_formula=9:l,v:1,5,serotype=Panama	48	PDS000121272.4	PDT001354837.1
GCA_024297985.1	SAMEA88399168	ERS1555980	,"MS150233"	Europe	Ireland	Human	human	clinical		2015	C3	8	aadA12,aph(3'')-Ib,aph(6)-Id,blaTEM-1,dfrA14,sul2,tet(A)	parC (T57S)	antigen_formula=9:l,v:1,5,serotype=Panama	48	PDS000166662.2	PDT000451772.2
GCA_024300985.1	SAMEA12320475	BRCH23-C1A12	BRCH23-C1A12,"ERS9927304","biosample-BRCH23-C1A12"	Latin America & the Caribbean	Brazil	Poultry	chicken			-	C4	12	-	parC (T57S)	antigen_formula=9:l,v:1,5,serotype=Panama	48	PDS000115668.1	PDT001362066.1
GCA_024409595.1	SAMN29911459	FSIS22208963	FSIS22208963,"SRS14115617"	Northern America	USA:NE	Swine	Product-Raw-Ground\, Comminuted or Otherwise Nonintact-Pork	environmental/other	USA:NE	2022	C1	2	-	parC (T57S)	antigen_formula=9:l,v:1,5,serotype=Panama	48	PDS000005120.306	PDT001368027.1
GCA_024422195.1	SAMEA88395418	ERS1555975	ERS1555975,"MS150188"	Europe	Ireland	Human	human	clinical		2015	C3	8	aadA12,aph(3'')-Ib,aph(6)-Id,blaTEM-1,dfrA14,sul2,tet(A)	parC (T57S)	antigen_formula=9:l,v:1,5,serotype=Panama	48	PDS000166662.2	PDT000451767.2
GCA_024486305.1	SAMEA12320364	BRCH23-C2G11	BRCH23-C2G11,"ERS9927193","biosample-BRCH23-C2G11"	Latin America & the Caribbean	Brazil	Poultry	chicken			-	C4	12	-	parC (T57S)	antigen_formula=9:l,v:1,5,serotype=Panama	48		PDT001372403.1
GCA_024737905.1	SAMEA12320522	BRCH23-C2B03	BRCH23-C2B03,"ERS9927351","biosample-BRCH23-C2B03"	Latin America & the Caribbean	Brazil	Poultry	chicken			-	C4	16	-	parC (T57S)	antigen_formula=9:l,v:1,5,serotype=Panama	48	PDS000067071.30	PDT001358467.1
GCA_024935485.1	SAMN30399040	PNUSAS292273	PNUSAS292273,"SRS14716037"	Northern America	USA:WI	Bovine	ground beef	environmental/other		2022	C1	3	-	parC (T57S)	antigen_formula=9:l,v:1,5,serotype=Panama	48	PDS000005120.306	PDT001393972.1
GCA_025079375.1	SAMEA104084178	ERS1748071	ERS1748071,"MS170087"	Europe	Ireland	Human	human	clinical		2017	C2	6	-	parC (T57S)	antigen_formula=9:l,v:1,5,serotype=Panama	48		PDT000451921.1
GCA_025080755.1	SAMEA87817168	ERS1555204	ERS1555204,"MS150141"	Europe	Ireland	Human		clinical		2015	C3	8	aadA12,aph(3'')-Ib,aph(6)-Id,blaTEM-1,dfrA14,sul2,tet(A)	parC (T57S)	antigen_formula=9:l,v:1,5,serotype=Panama	48	PDS000166662.2	PDT000451758.1
GCA_025084835.1	SAMEA72468418	ERS1534739	ERS1534739,"MS160177"	Europe	Ireland	Human	human	clinical		2016	C2	6	-	parC (T57S)	antigen_formula=9:l,v:1,5,serotype=Panama	48		PDT000451488.1
GCA_025085385.1	SAMEA55105168	ERS1511588	ERS1511588,"MS160107"	Europe	Ireland	Human	human	clinical		2016	C2	6	-	parC (T57S)	antigen_formula=9:l,v:1,5,serotype=Panama	48		PDT000451460.1
GCA_025163715.1	SAMN30813850	FA1336	CFSAN120961,"FA1336","SRS15086147"	Latin America & the Caribbean	Chile	Environment	Irrigation Canal	environmental/other		2021	C2	6	-	parC (T57S)	antigen_formula=9:l,v:1,5,serotype=Panama	48	PDS000118539.2	PDT001415257.1
GCA_025164155.1	SAMN30813856	FA1337	CFSAN120962,"FA1337","SRS15086158"	Latin America & the Caribbean	Chile	Environment	Irrigation Canal	environmental/other		2021	C2	6	-	parC (T57S)	antigen_formula=9:l,v:1,5,serotype=Panama	48	PDS000118539.2	PDT001415267.1
GCA_025164875.1	SAMN30813653	FA1300	CFSAN120929,"FA1300","SRS15086141"	Latin America & the Caribbean	Chile	Environment	River	environmental/other		2021	C2	6	-	parC (T57S)	antigen_formula=9:l,v:1,5,serotype=Panama	48	PDS000118519.2	PDT001415251.1
GCA_025165675.1	SAMN30814066	FA1306	CFSAN120935,"FA1306","SRS15086296"	Latin America & the Caribbean	Chile	Environment	Irrigation Canal	environmental/other		2021	C2	6	-	parC (T57S)	antigen_formula=9:l,v:1,5,serotype=Panama	48	PDS000118519.2	PDT001415340.1
GCA_025166895.1	SAMN30813991	FA1307	CFSAN120936,"FA1307","SRS15086250"	Latin America & the Caribbean	Chile	Environment	Irrigation Canal	environmental/other		2021	C2	6	-	parC (T57S)	antigen_formula=9:l,v:1,5,serotype=Panama	48	PDS000118519.2	PDT001415307.1
GCA_025166995.1	SAMN30813995	FA1305	CFSAN120934,"FA1305","SRS15086246"	Latin America & the Caribbean	Chile	Environment	Irrigation Canal	environmental/other		2021	C2	6	-	parC (T57S)	antigen_formula=9:l,v:1,5,serotype=Panama	48	PDS000118519.2	PDT001415303.1
GCA_025180115.1	SAMN30813853	FA1335	CFSAN120960,"FA1335","SRS15086149"	Latin America & the Caribbean	Chile	Environment	Irrigation Canal	environmental/other		2021	C2	6	-	parC (T57S)	antigen_formula=9:l,v:1,5,serotype=Panama	48	PDS000118539.2	PDT001415259.1
GCA_025511645.1	SAMN31110841	C5132RVBS1	C5132RVBS1,"CFSAN118469","SRS15293103"	Latin America & the Caribbean	Brazil	Environment	dam water	environmental/other		2021	C4	12	-	parC (T57S)	antigen_formula=9:l,v:1,5,serotype=Panama	48	PDS000120166.1	PDT001438814.1
GCA_025511875.1	SAMN31111063	C5132RVXL2	C5132RVXL2,"CFSAN118471","SRS15293222"	Latin America & the Caribbean	Brazil	Environment	dam water	environmental/other		2021	C4	12	-	parC (T57S)	antigen_formula=9:l,v:1,5,serotype=Panama	48	PDS000120166.1	PDT001438860.1
GCA_025512035.1	SAMN31111041	C5132RVHT1	C5132RVHT1,"CFSAN118470","SRS15293129"	Latin America & the Caribbean	Brazil	Environment	dam water	environmental/other		2021	C4	12	-	parC (T57S)	antigen_formula=9:l,v:1,5,serotype=Panama	48	PDS000120166.1	PDT001438840.1
GCA_025544935.1	SAMN31140667	I-MAP-44-1	CFSAN119360,"I-MAP-44-1","SRS15309667"	Latin America & the Caribbean	Chile	Environment	Canal	environmental/other		2021	C2	6	-	parC (T57S)	antigen_formula=9:l,v:1,5,serotype=Panama	48	PDS000120363.3	PDT001441045.1
GCA_025545935.2	SAMN31140666	I-MAP-42-3	CFSAN119356,"I-MAP-42-3","SRS15309670"	Latin America & the Caribbean	Chile	Environment	Creek	environmental/other		2021	C2	6	-	parC (T57S)	antigen_formula=9:l,v:1,5,serotype=Panama	48	PDS000120363.3	PDT001441048.2
GCA_025545975.1	SAMN31140668	I-MAP-44-2	CFSAN119361,"I-MAP-44-2","SRS15309668"	Latin America & the Caribbean	Chile	Environment	Canal	environmental/other		2021	C2	6	-	parC (T57S)	antigen_formula=9:l,v:1,5,serotype=Panama	48	PDS000120363.3	PDT001441046.1
GCA_025548675.2	SAMN31139280	I-MAP-16-2	CFSAN117816,"I-MAP-16-2","SRS15308252"	Latin America & the Caribbean	Chile	Environment	canal	environmental/other		2021	C2	6	-	parC (T57S)	antigen_formula=9:l,v:1,5,serotype=Panama	48	PDS000120363.3	PDT001440930.2
GCA_025548695.1	SAMN31139279	I-MAP-40-3	CFSAN119350,"I-MAP-40-3","SRS15308253"	Latin America & the Caribbean	Chile	Environment	Creek	environmental/other		2021	C2	6	-	parC (T57S)	antigen_formula=9:l,v:1,5,serotype=Panama	48	PDS000120363.3	PDT001440929.1
GCA_025548715.1	SAMN31139278	I-MAP-40-2	CFSAN119349,"I-MAP-40-2","SRS15308251"	Latin America & the Caribbean	Chile	Environment	Creek	environmental/other		2021	C2	6	-	parC (T57S)	antigen_formula=9:l,v:1,5,serotype=Panama	48	PDS000120363.3	PDT001440928.1
GCA_025550375.1	SAMN31140673	I-MAP-44-3	CFSAN119362,"I-MAP-44-3","SRS15309807"	Latin America & the Caribbean	Chile	Environment	Canal	environmental/other		2021	C2	6	-	parC (T57S)	antigen_formula=9:l,v:1,5,serotype=Panama	48	PDS000120363.3	PDT001441100.1
GCA_025550615.1	SAMN31143050	FA1304	CFSAN120933,"FA1304","SRS15316703"	Latin America & the Caribbean	Chile	Environment	Irrigation Canal	environmental/other		2021	C2	6	-	parC (T57S)	antigen_formula=9:l,v:1,5,serotype=Panama	48	PDS000118519.2	PDT001441451.1
GCA_025551235.1	SAMN31143000	FA1436	CFSAN124343,"FA1436","SRS15316625"	Latin America & the Caribbean	Chile	Environment	Irrigation Canal	environmental/other		2021	C2	6	-	parC (T57S)	antigen_formula=9:l,v:1,5,serotype=Panama	48	PDS000037695.11	PDT001441419.1
GCA_025551375.1	SAMN31142999	FA1465	CFSAN124342,"FA1465","SRS15316619"	Latin America & the Caribbean	Chile	Environment	Irrigation Canal	environmental/other		2021	C2	6	-	parC (T57S)	antigen_formula=9:l,v:1,5,serotype=Panama	48	PDS000037695.11	PDT001441413.1
GCA_025551405.1	SAMN31142994	FA1437	CFSAN124344,"FA1437","SRS15316618"	Latin America & the Caribbean	Chile	Environment	Irrigation Canal	environmental/other		2021	C2	6	-	parC (T57S)	antigen_formula=9:l,v:1,5,serotype=Panama	48	PDS000037695.11	PDT001441412.1
GCA_025553195.1	SAMN31142869	FA1338	CFSAN120963,"FA1338","SRS15316375"	Latin America & the Caribbean	Chile	Environment	Irrigation Canal	environmental/other		2021	C2	6	-	parC (T57S)	antigen_formula=9:l,v:1,5,serotype=Panama	48	PDS000118539.2	PDT001441356.1
GCA_025556135.1	SAMN31142184	7-MAP-08-7	7-MAP-08-7,"CFSAN125101","SRS15310061"	Latin America & the Caribbean	Chile	Environment	River	environmental/other		2022	C2	6	-	parC (T57S)	antigen_formula=9:l,v:1,5,serotype=Panama	48	PDS000120359.1	PDT001441170.1
GCA_025556375.1	SAMN31142172	7-MAP-08-5	7-MAP-08-5,"CFSAN125104","SRS15310049"	Latin America & the Caribbean	Chile	Environment	River	environmental/other		2022	C2	6	-	parC (T57S)	antigen_formula=9:l,v:1,5,serotype=Panama	48	PDS000120359.1	PDT001441158.1
GCA_025556475.1	SAMN31142168	7-MAP-08-4	7-MAP-08-4,"CFSAN125103","SRS15310043"	Latin America & the Caribbean	Chile	Environment	River	environmental/other		2022	C2	6	-	parC (T57S)	antigen_formula=9:l,v:1,5,serotype=Panama	48	PDS000120359.1	PDT001441152.1
GCA_025556715.1	SAMN31141799	7-MAP-08-3	7-MAP-08-3,"CFSAN125082","SRS15309993"	Latin America & the Caribbean	Chile	Environment	River	environmental/other		2022	C2	6	-	parC (T57S)	antigen_formula=9:l,v:1,5,serotype=Panama	48	PDS000120359.1	PDT001441141.1
GCA_025557935.1	SAMN31137302	MPSPSA2048-1	CFSAN115828,"MPSPSA2048-1","SRS15307036"	Latin America & the Caribbean	Mexico	Environment	river	environmental/other	Mexico	2020	C2	6	aadA5,aph(3'')-Ib,aph(6)-Id,dfrA17,oqxA,oqxB,qnrB19,sul2	parC (T57S)	antigen_formula=9:l,v:1,5,serotype=Panama	48		PDT001440486.1
GCA_025566085.1	SAMN31136789	FSIS22209987	FSIS22209987,"SRS15306798"	Northern America	USA:PA	Swine	Product-Raw-Ground\, Comminuted or Otherwise Nonintact-Pork	environmental/other	USA:PA	2022	C1	2	-	parC (T57S)	antigen_formula=9:l,v:1,5,serotype=Panama	48	PDS000005120.306	PDT001440428.1
GCA_025894395.1	SAMN31494217	FSIS32208019	FSIS32208019,"SRS15557502"	Northern America	USA:RI	Swine	Product-Raw-Intact-Pork	environmental/other	USA:RI	2022	C1	2	-	parC (T57S)	antigen_formula=9:l,v:1,5,serotype=Panama	48	PDS000005120.306	PDT001469531.1
GCA_025944505.1	SAMN31537918	MPSPSA2097-4	CFSAN115997,"MPSPSA2097-4","SRS15596755"	Latin America & the Caribbean	Mexico	Environment	river	environmental/other		2021	C2	6	aph(3'')-Ib,aph(6)-Id,blaTEM-1,floR,oqxA,oqxB,sul2,tet(A)	parC (T57S)	antigen_formula=9:l,v:1,5,serotype=Panama	48	PDS000107517.7	PDT001472052.1
GCA_025944565.1	SAMN31537895	MPSPSA2097-3	CFSAN115996,"MPSPSA2097-3","SRS15596751"	Latin America & the Caribbean	Mexico	Environment	river	environmental/other		2021	C2	6	aph(3'')-Ib,aph(6)-Id,blaTEM-1,floR,oqxA,oqxB,sul2,tet(A)	parC (T57S)	antigen_formula=9:l,v:1,5,serotype=Panama	48	PDS000107517.7	PDT001472048.1
GCA_026018685.1	SAMN31581511	W176-21-1	CFSAN121700,"SRS15655423","W176-21-1"	Latin America & the Caribbean	Brazil	Environment	fresh water stream	environmental/other		2021	C2	6	-	parC (T57S)	antigen_formula=9:l,v:1,5,serotype=Panama	48	PDS000122779.4	PDT001475063.1
GCA_026018725.1	SAMN31581409	W176-23-1	CFSAN121702,"SRS15655342","W176-23-1"	Latin America & the Caribbean	Brazil	Environment	fresh water stream	environmental/other		2021	C2	6	-	parC (T57S)	antigen_formula=9:l,v:1,5,serotype=Panama	48	PDS000122779.4	PDT001475048.1
GCA_026075135.1	SAMN31581807	W081-5-1	CFSAN121646,"SRS15655748","W081-5-1"	Latin America & the Caribbean	Brazil	Environment	fresh water stream	environmental/other		2021	C2	6	-	parC (T57S)	antigen_formula=9:l,v:1,5,serotype=Panama	48	PDS000122767.1	PDT001475207.1
GCA_026075355.1	SAMN31581823	IV-MAP-36-2	CFSAN123193,"IV-MAP-36-2","SRS15655773"	Latin America & the Caribbean	Chile	Environment	Creek	environmental/other		2021	C2	6	aadA1,blaTEM-1,floR,sat2,tet(B)	parC (T57S)	antigen_formula=9:l,v:1,5,serotype=Panama	48	PDS000037695.11	PDT001475226.1
GCA_026075835.1	SAMN31581759	III-MAP-19-3	CFSAN121062,"III-MAP-19-3","SRS15655733"	Latin America & the Caribbean	Chile	Environment	Canal	environmental/other		2021	C2	6	-	parC (T57S)	antigen_formula=9:l,v:1,5,serotype=Panama	48	PDS000120363.3	PDT001475192.1
GCA_026075915.1	SAMN31581763	IV-MAP-36-1	CFSAN123192,"IV-MAP-36-1","SRS15655732"	Latin America & the Caribbean	Chile	Environment	Creek	environmental/other		2021	C2	6	aadA1,blaTEM-1,floR,sat2,tet(B)	parC (T57S)	antigen_formula=9:l,v:1,5,serotype=Panama	48	PDS000037695.11	PDT001475191.1
GCA_026075975.1	SAMN31581754	III-MAP-19-2	CFSAN121061,"III-MAP-19-2","SRS15655731"	Latin America & the Caribbean	Chile	Environment	Canal	environmental/other		2021	C2	6	-	parC (T57S)	antigen_formula=9:l,v:1,5,serotype=Panama	48	PDS000120363.3	PDT001475190.1
GCA_026076265.1	SAMN31581728	W165-24-1	CFSAN121710,"SRS15655696","W165-24-1"	Latin America & the Caribbean	Brazil	Environment	fresh water stream	environmental/other		2021	C4	14	-	parC (T57S)	antigen_formula=9:l,v:1,5,serotype=Panama	48	PDS000122786.1	PDT001475172.1
GCA_026076395.1	SAMN31581709	W081-10-1	CFSAN121728,"SRS15655684","W081-10-1"	Latin America & the Caribbean	Brazil	Environment	fresh water stream	environmental/other		2021	C2	6	-	parC (T57S)	antigen_formula=9:l,v:1,5,serotype=Panama	48	PDS000122767.1	PDT001475162.1
GCA_026076495.1	SAMN31581710	III-MAP-19-1	CFSAN121060,"III-MAP-19-1","SRS15655681"	Latin America & the Caribbean	Chile	Environment	Canal	environmental/other		2021	C2	6	-	parC (T57S)	antigen_formula=9:l,v:1,5,serotype=Panama	48	PDS000120363.3	PDT001475159.1
GCA_026077055.1	SAMN31581594	W176-45-1	CFSAN121703,"SRS15655560","W176-45-1"	Latin America & the Caribbean	Brazil	Environment	fresh water stream	environmental/other		2021	C2	6	-	parC (T57S)	antigen_formula=9:l,v:1,5,serotype=Panama	48	PDS000122779.4	PDT001475118.1
GCA_026077395.1	SAMN31581544	IV-MAP-36-4	CFSAN123194,"IV-MAP-36-4","SRS15655542"	Latin America & the Caribbean	Chile	Environment	Creek	environmental/other		2021	C2	6	aadA1,blaTEM-1,floR,sat2,tet(B)	parC (T57S)	antigen_formula=9:l,v:1,5,serotype=Panama	48	PDS000037695.11	PDT001475101.1
GCA_026077765.1	SAMN31581538	IV-MAP-36-5	CFSAN123195,"IV-MAP-36-5","SRS15655529"	Latin America & the Caribbean	Chile	Environment	Creek	environmental/other		2021	C2	6	aadA1,blaTEM-1,floR,sat2,tet(B)	parC (T57S)	antigen_formula=9:l,v:1,5,serotype=Panama	48	PDS000037695.11	PDT001475087.1
GCA_026077985.1	SAMN31581506	W176-57-1	CFSAN121704,"SRS15655427","W176-57-1"	Latin America & the Caribbean	Brazil	Environment	fresh water stream	environmental/other		2021	C2	6	-	parC (T57S)	antigen_formula=9:l,v:1,5,serotype=Panama	48	PDS000122779.4	PDT001475067.1
GCA_026078205.1	SAMN31581414	W176-22-1	CFSAN121701,"SRS15655417","W176-22-1"	Latin America & the Caribbean	Brazil	Environment	fresh water stream	environmental/other		2021	C2	6	-	parC (T57S)	antigen_formula=9:l,v:1,5,serotype=Panama	48	PDS000122779.4	PDT001475058.1
GCA_026079695.1	SAMN31581116	W176-57-1	CFSAN121734,"SRS15655123","W176-57-1"	Latin America & the Caribbean	Brazil	Environment	fresh water stream	environmental/other		2021	C2	6	-	parC (T57S)	antigen_formula=9:l,v:1,5,serotype=Panama	48	PDS000122779.4	PDT001474979.1
GCA_026079835.1	SAMN31581126	W165-17-1	CFSAN121708,"SRS15655122","W165-17-1"	Latin America & the Caribbean	Brazil	Environment	fresh water stream	environmental/other		2021	C4	14	-	parC (T57S)	antigen_formula=9:l,v:1,5,serotype=Panama	48	PDS000122786.1	PDT001474980.1
GCA_026083615.1	SAMN30813996	FA1303	CFSAN120932,"FA1303","SRS15086255"	Latin America & the Caribbean	Chile	Environment	Irrigation Canal	environmental/other		2021	C2	6	-	parC (T57S)	antigen_formula=9:l,v:1,5,serotype=Panama	48	PDS000118519.2	PDT001415311.1
GCA_026087475.1	SAMN31656938	CFSAN102420	CFSAN102420,"MPSPSA19287-1","SRS15702793"	Latin America & the Caribbean	Mexico	Environment	river water	environmental/other		2019	C2	6	bleO,floR,tet(A)	parC (T57S)	antigen_formula=9:l,v:1,5,serotype=Panama	48	PDS000028062.30	PDT001481159.1
GCA_026088175.1	SAMN31657610	CFSAN102428	CFSAN102428,"MPSPSA19291-1","SRS15703697"	Latin America & the Caribbean	Mexico	Environment	canal water	environmental/other		2019	C4	13	-	parC (T57S)	antigen_formula=9:l,v:1,5,serotype=Panama	48	PDS000046519.46	PDT001481212.1
GCA_026088295.1	SAMN31657290	MPSPSA208-3	CFSAN115663,"MPSPSA208-3","SRS15702893"	Latin America & the Caribbean	Mexico	Environment	river water	environmental/other		2020	C2	6	blaTEM-1,bleO,oqxA,oqxB,tet(A)	parC (T57S)	antigen_formula=9:l,v:1,5,serotype=Panama	48	PDS000049841.6	PDT001481180.1
GCA_026090415.1	SAMN31661598	CFSAN102449	CFSAN102449,"MPSPSA19307-2","SRS15704812"	Latin America & the Caribbean	Mexico	Environment	canal water	environmental/other		2019	C2	6	aac(3)-IId,aadA5,dfrA17,floR,tet(A)	parC (T57S)	antigen_formula=9:l,v:1,5,serotype=Panama	48	PDS000093409.9	PDT001481544.1
GCA_026090695.1	SAMN31661745	MPSPSA2013-2	CFSAN115683,"MPSPSA2013-2","SRS15704673"	Latin America & the Caribbean	Mexico	Environment	river water	environmental/other		2020	C2	6	floR,qnrB19,tet(A)	parC (T57S)	antigen_formula=9:l,v:1,5,serotype=Panama	48	PDS000049841.6	PDT001481480.1
GCA_026091095.1	SAMN31660213	MPSPSA2136	CFSAN121426,"MPSPSA2136","SRS15704549"	Latin America & the Caribbean	Mexico	Environment	irrigation canal	environmental/other		2021	C2	6	aac(3)-IId,aadA5,aph(3'')-Ib,aph(6)-Id,blaTEM-1,bleO,dfrA17,floR,oqxA,oqxB,sul2,tet(A)	parC (T57S)	antigen_formula=9:l,v:1,5,serotype=Panama	48	PDS000028062.30	PDT001481400.1
GCA_026091595.1	SAMN31661916	CFSAN102466	CFSAN102466,"MPSPSA19312-1","SRS15704822"	Latin America & the Caribbean	Mexico	Environment	pond water	environmental/other		2019	C2	6	-	parC (T57S)	antigen_formula=9:l,v:1,5,serotype=Panama	48	PDS000123291.1	PDT001481554.1
GCA_026092055.1	SAMN31661911	CFSAN102467	CFSAN102467,"MPSPSA19312-2","SRS15704774"	Latin America & the Caribbean	Mexico	Environment	pond water	environmental/other		2019	C2	6	-	parC (T57S)	antigen_formula=9:l,v:1,5,serotype=Panama	48	PDS000123291.1	PDT001481509.1
GCA_026092215.1	SAMN31661755	CFSAN102473	CFSAN102473,"MPSPSA19314-2","SRS15704677"	Latin America & the Caribbean	Mexico	Environment	canal water	environmental/other		2019	C2	6	aph(3'')-Ib,aph(6)-Id,blaTEM-1,bleO,floR,oqxA,oqxB,sul2,tet(A)	parC (T57S)	antigen_formula=9:l,v:1,5,serotype=Panama	48	PDS000107517.7	PDT001481484.1
GCA_026096215.1	SAMN31657608	CFSAN102429	CFSAN102429,"MPSPSA19291-2","SRS15703710"	Latin America & the Caribbean	Mexico	Environment	canal water	environmental/other		2019	C4	13	-	parC (T57S)	antigen_formula=9:l,v:1,5,serotype=Panama	48	PDS000046519.46	PDT001481226.1
GCA_026103515.1	SAMN31663186	CFSAN102364	CFSAN102364,"MPSPSA19249-1","SRS15708211"	Latin America & the Caribbean	Mexico	Environment	river water	environmental/other		2019	C2	6	bleO,floR,tet(A)	parC (T57S)	antigen_formula=9:l,v:1,5,serotype=Panama	48	PDS000028062.30	PDT001482262.1
GCA_026106195.1	SAMN31663287	MPSPSA205-2	CFSAN115650,"MPSPSA205-2","SRS15705429"	Latin America & the Caribbean	Mexico	Environment	river water	environmental/other		2020	C2	6	bleO,floR,tet(A)	parC (T57S)	antigen_formula=9:l,v:1,5,serotype=Panama	48	PDS000028062.30	PDT001482040.1
GCA_026106235.1	SAMN31663294	MPSPSA2029-5	CFSAN115750,"MPSPSA2029-5","SRS15705434"	Latin America & the Caribbean	Mexico	Environment	river water	environmental/other		2020	C2	6	aadA5,aph(3'')-Ib,aph(6)-Id,dfrA17,sul2	parC (T57S)	antigen_formula=9:l,v:1,5,serotype=Panama	48	PDS000027957.6	PDT001482043.1
GCA_026107915.1	SAMN31662126	CFSAN102475	CFSAN102475,"MPSPSA19314-4","SRS15705050"	Latin America & the Caribbean	Mexico	Environment	canal water	environmental/other		2019	C2	6	aph(3'')-Ib,aph(6)-Id,blaTEM-1,bleO,floR,oqxA,oqxB,sul2,tet(A)	parC (T57S)	antigen_formula=9:l,v:1,5,serotype=Panama	48	PDS000107517.7	PDT001481906.1
GCA_026287215.1	SAMN31058268	AUSMDU00026456	AUSMDU00026456,"SRS15259518"	Oceania	Australia: Victoria	Human		clinical		2019	C1	4	aadA1,aadA2,blaTEM-1,cmlA1,dfrA12,sul3,tet(A),tet(M)	parC (T57S)	antigen_formula=9:l,v:1,5,serotype=Panama	48	PDS000042483.37	PDT001489612.1
GCA_026295735.1	SAMN31058304	AUSMDU00027281	AUSMDU00027281,"SRS15259783"	Oceania	Australia: Victoria	Human		clinical		2019	C1	4	aadA1,aadA2,blaTEM-1,cmlA1,dfrA12,sul3,tet(A),tet(M)	parC (T57S)	antigen_formula=9:l,v:1,5,serotype=Panama	48	PDS000042483.37	PDT001489837.1
GCA_027047995.1	SAMN32308789	FSIS22211114	FSIS22211114,"SRS16204092"	Northern America	USA:WI	Swine	Product-Raw-Ground\, Comminuted or Otherwise Nonintact-Pork	environmental/other	USA:WI	2022	C1	3	-	parC (T57S)	antigen_formula=9:l,v:1,5,serotype=Panama	48	PDS000005120.306	PDT001537276.1
GCA_027843655.1	SAMN32661611	PNUSAS326851	PNUSAS326851,"SRS16411425","TTU220022"	Northern America	USA:PA	Swine	Pork	environmental/other	USA	2021	C1	2	-	parC (T57S)	antigen_formula=9:l,v:1,5,serotype=Panama	48	PDS000005120.306	PDT001571887.1
GCA_028014555.1	SAMN32710389	PNUSAS327091	PNUSAS327091,"SRS16434896","TTU220035"	Northern America	USA:PA	Swine	Pork	environmental/other	USA	2021	C1	2	-	parC (T57S)	antigen_formula=9:l,v:1,5,serotype=Panama	48	PDS000005120.306	PDT001575183.1
GCA_028014805.1	SAMN32710379	PNUSAS327097	PNUSAS327097,"SRS16434875","TTU220037"	Northern America	USA:PA	Swine	Pork	environmental/other	USA	2021	C1	2	-	parC (T57S)	antigen_formula=9:l,v:1,5,serotype=Panama	48	PDS000005120.306	PDT001575172.1
GCA_028014845.1	SAMN32710383	PNUSAS327094	PNUSAS327094,"SRS16434874","TTU220039"	Northern America	USA:PA	Swine	Pork	environmental/other	USA	2021	C1	2	-	parC (T57S)	antigen_formula=9:l,v:1,5,serotype=Panama	48	PDS000005120.306	PDT001575171.1
GCA_028070635.1	SAMN32811362	PNUSAS328468	PNUSAS328468,"SRS16514916","TTU220054"	Northern America	USA:PA	Swine	Pork	environmental/other	USA	2021	C1	2	-	parC (T57S)	antigen_formula=9:l,v:1,5,serotype=Panama	48	PDS000005120.306	PDT001583019.1
GCA_028070655.1	SAMN32811364	PNUSAS328464	PNUSAS328464,"SRS16514917","TTU220056"	Northern America	USA:PA	Swine	Pork	environmental/other	USA	2021	C1	2	-	parC (T57S)	antigen_formula=9:l,v:1,5,serotype=Panama	48	PDS000005120.306	PDT001583020.1
GCA_028070715.1	SAMN32811363	PNUSAS328462	PNUSAS328462,"SRS16514915","TTU220055"	Northern America	USA:PA	Swine	Pork	environmental/other	USA	2021	C1	2	-	parC (T57S)	antigen_formula=9:l,v:1,5,serotype=Panama	48	PDS000005120.306	PDT001583018.1
GCA_028070735.1	SAMN32811365	PNUSAS328467	PNUSAS328467,"SRS16514914","TTU220057"	Northern America	USA:PA	Swine	Pork	environmental/other	USA	2021	C1	2	-	parC (T57S)	antigen_formula=9:l,v:1,5,serotype=Panama	48	PDS000005120.306	PDT001583017.1
GCA_028074915.1	SAMN32811376	PNUSAS328463	PNUSAS328463,"SRS16514927","TTU220059"	Northern America	USA:PA	Swine	Pork	environmental/other	USA	2021	C1	2	-	parC (T57S)	antigen_formula=9:l,v:1,5,serotype=Panama	48	PDS000005120.306	PDT001583295.1
GCA_028075655.1	SAMN32811375	PNUSAS328465	PNUSAS328465,"SRS16514928","TTU220058"	Northern America	USA:PA	Swine	Pork	environmental/other	USA	2021	C1	2	-	parC (T57S)	antigen_formula=9:l,v:1,5,serotype=Panama	48	PDS000005120.306	PDT001583296.1
GCA_028511315.1	SAMN33139146	PNUSAS331218	PNUSAS331218,"SRS16691391","TTU220088"	Northern America	USA:MI	Swine	Pork	environmental/other	USA	2021	C1	2	-	parC (T57S)	antigen_formula=9:l,v:1,5,serotype=Panama	48	PDS000005120.306	PDT001607177.1
GCA_028559875.1	SAMN33211677	FSIS12319515	FSIS12319515,"SRS16713157"	Northern America	USA:IA	Swine	Product-Raw-Ground\, Comminuted or Otherwise Nonintact-Pork	environmental/other	USA:IA	2023	C1	3	-	parC (T57S)	antigen_formula=9:l,v:1,5,serotype=Panama	48	PDS000005120.306	PDT001610495.1
GCA_028586355.1	SAMN33239189	PNUSAS332059	PNUSAS332059,"SRS16726929","TTU220095"	Northern America	USA:MI	Swine	Pork	environmental/other	USA	2021	C1	2	-	parC (T57S)	antigen_formula=9:l,v:1,5,serotype=Panama	48	PDS000005120.306	PDT001611983.1
GCA_028590805.1	SAMN33239190	PNUSAS332060	PNUSAS332060,"SRS16726930","TTU220096"	Northern America	USA:MI	Swine	Pork	environmental/other	USA	2021	C1	2	-	parC (T57S)	antigen_formula=9:l,v:1,5,serotype=Panama	48	PDS000005120.306	PDT001611984.1
GCA_029049485.1	SAMN33610514	PNUSAS336340	PNUSAS336340,"SRS16968636","TTU220132"	Northern America	USA:PA	Swine	Pork	environmental/other	USA	2021	C1	2	-	parC (T57S)	antigen_formula=9:l,v:1,5,serotype=Panama	48	PDS000005120.306	PDT001653301.1
GCA_029095905.1	SAMN31581333	W073-29-1	CFSAN121629,"SRS16981075","W073-29-1"	Latin America & the Caribbean	Brazil	Environment	fresh water stream	environmental/other		2021	C2	6	-	parC (T57S)	antigen_formula=9:l,v:1,5,serotype=Panama	48		PDT001654221.1
GCA_029130325.1	SAMN33697357	PNUSAS336636	PNUSAS336636,"SRS16990452","TTU220136"	Northern America	USA:PA	Swine	Pork	environmental/other	USA	2021	C1	2	-	parC (T57S)	antigen_formula=9:l,v:1,5,serotype=Panama	48	PDS000005120.306	PDT001655410.1
GCA_029130345.1	SAMN33697356	PNUSAS336637	PNUSAS336637,"SRS16990453","TTU220137"	Northern America	USA:PA	Swine	Pork	environmental/other	USA	2021	C1	2	-	parC (T57S)	antigen_formula=9:l,v:1,5,serotype=Panama	48	PDS000005120.306	PDT001655411.1
GCA_029130385.1	SAMN33697354	PNUSAS336632	PNUSAS336632,"SRS16990450","TTU220128"	Northern America	USA:PA	Swine	Pork	environmental/other	USA	2021	C1	2	-	parC (T57S)	antigen_formula=9:l,v:1,5,serotype=Panama	48	PDS000005120.306	PDT001655408.1
GCA_029270925.1	SAMN33818945	FSIS32309073	FSIS32309073,"SRS17086333"	Northern America	USA:WI	Swine	Product-Raw-Ground\, Comminuted or Otherwise Nonintact-Pork	environmental/other	USA:WI	2023	C1	2	-	parC (T57S)	antigen_formula=9:l,v:1,5,serotype=Panama	48	PDS000005120.306	PDT001663722.1
GCA_029334255.1	SAMN33843839	FSIS12320592	FSIS12320592,"SRS17106142"	Northern America	USA:MI	Swine	Product-Raw-Ground\, Comminuted or Otherwise Nonintact-Pork	environmental/other	USA:MI	2023	C1	2	-	parC (T57S)	antigen_formula=9:l,v:1,5,serotype=Panama	48	PDS000005120.306	PDT001665131.1
GCA_029374885.1	SAMD00586432	sal-k-21	DRS284945,"sal-k-21"	Asia	Japan:Hokkaido	Bovine	feaces	clinical		2020	C5	19	-	parC (T57S)	antigen_formula=9:l,v:1,5,serotype=Panama	48	PDS000139931.1	PDT001666765.1
GCA_029374945.1	SAMD00586428	sal-k-17	DRS284941,"sal-k-17"	Asia	Japan:Hokkaido	Bovine	feaces	clinical		2016	C5	19	-	parC (T57S)	antigen_formula=9:l,v:1,5,serotype=Panama	48	PDS000139931.1	PDT001666761.1
GCA_029375755.1	SAMD00586431	sal-k-20	DRS284944,"sal-k-20"	Asia	Japan:Hokkaido	Equine	abscess	clinical		2017	C5	19	-	parC (T57S)	antigen_formula=9:l,v:1,5,serotype=Panama	48	PDS000139931.1	PDT001666764.1
GCA_029375795.1	SAMD00586430	sal-k-19	DRS284943,"sal-k-19"	Asia	Japan:Hokkaido	Bovine	feaces	clinical		2016	C5	19	-	parC (T57S)	antigen_formula=9:l,v:1,5,serotype=Panama	48	PDS000139931.1	PDT001666763.1
GCA_029375835.1	SAMD00586429	sal-k-18	DRS284942,"sal-k-18"	Asia	Japan:Hokkaido	Equine	feaces	clinical		2016	C5	19	-	parC (T57S)	antigen_formula=9:l,v:1,5,serotype=Panama	48	PDS000139931.1	PDT001666762.1
GCA_029384175.1	SAMN33902337	PSU-5382	P.S.6.20.22.5,"PSU-5382","SRS17129857"	Northern America	USA:PA	Environment	wastewater	environmental/other		2022	C2	6	-	parC (T57S)	antigen_formula=9:l,v:1,5,serotype=Panama	48	PDS000065095.217	PDT001667797.1
GCA_029384235.1	SAMN33902346	PSU-5391	P.S.6.22.22.7,"PSU-5391","SRS17129867"	Northern America	USA:PA	Environment	wastewater	environmental/other		2022	C2	6	-	parC (T57S)	antigen_formula=9:l,v:1,5,serotype=Panama	48	PDS000065095.217	PDT001667787.1
GCA_029384275.1	SAMN33902328	PSU-5373	P.S.6.15.22.1,"PSU-5373","SRS17129873"	Northern America	USA:PA	Environment	wastewater	environmental/other		2022	C2	6	-	parC (T57S)	antigen_formula=9:l,v:1,5,serotype=Panama	48	PDS000065095.217	PDT001667781.1
GCA_029384335.1	SAMN33902329	PSU-5374	P.S.6.15.22.2,"PSU-5374","SRS17129874"	Northern America	USA:PA	Environment	wastewater	environmental/other		2022	C2	6	-	parC (T57S)	antigen_formula=9:l,v:1,5,serotype=Panama	48	PDS000065095.217	PDT001667780.1
GCA_029406625.1	SAMN33902336	PSU-5381	P.S.6.20.22.4,"PSU-5381","SRS17129856"	Northern America	USA:PA	Environment	wastewater	environmental/other		2022	C2	6	-	parC (T57S)	antigen_formula=9:l,v:1,5,serotype=Panama	48	PDS000065095.217	PDT001667798.1
GCA_029406635.1	SAMN33902335	PSU-5380	P.S.6.20.22.1,"PSU-5380","SRS17129855"	Northern America	USA:PA	Environment	wastewater	environmental/other		2022	C2	6	-	parC (T57S)	antigen_formula=9:l,v:1,5,serotype=Panama	48	PDS000065095.217	PDT001667799.1
GCA_029406665.1	SAMN33902338	PSU-5383	P.S.6.20.22.6,"PSU-5383","SRS17129858"	Northern America	USA:PA	Environment	wastewater	environmental/other		2022	C2	6	-	parC (T57S)	antigen_formula=9:l,v:1,5,serotype=Panama	48	PDS000065095.217	PDT001667796.1
GCA_029406685.1	SAMN33902341	PSU-5386	P.S.6.22.22.2,"PSU-5386","SRS17129861"	Northern America	USA:PA	Environment	wastewater	environmental/other		2022	C2	6	-	parC (T57S)	antigen_formula=9:l,v:1,5,serotype=Panama	48	PDS000065095.217	PDT001667793.1
GCA_029406705.1	SAMN33902340	PSU-5385	P.S.6.22.22.1,"PSU-5385","SRS17129860"	Northern America	USA:PA	Environment	wastewater	environmental/other		2022	C2	6	-	parC (T57S)	antigen_formula=9:l,v:1,5,serotype=Panama	48	PDS000065095.217	PDT001667794.1
GCA_029406745.1	SAMN33902343	PSU-5388	P.S.6.22.22.4,"PSU-5388","SRS17129863"	Northern America	USA:PA	Environment	wastewater	environmental/other		2022	C2	6	-	parC (T57S)	antigen_formula=9:l,v:1,5,serotype=Panama	48	PDS000065095.217	PDT001667791.1
GCA_029406805.1	SAMN33902344	PSU-5389	P.S.6.22.22.5,"PSU-5389","SRS17129865"	Northern America	USA:PA	Environment	wastewater	environmental/other		2022	C2	6	-	parC (T57S)	antigen_formula=9:l,v:1,5,serotype=Panama	48	PDS000065095.217	PDT001667789.1
GCA_029406825.1	SAMN33902345	PSU-5390	P.S.6.22.22.6,"PSU-5390","SRS17129866"	Northern America	USA:PA	Environment	wastewater	environmental/other		2022	C2	6	-	parC (T57S)	antigen_formula=9:l,v:1,5,serotype=Panama	48	PDS000065095.217	PDT001667788.1
GCA_029406845.1	SAMN33902347	PSU-5392	P.S.6.22.22.8,"PSU-5392","SRS17129868"	Northern America	USA:PA	Environment	wastewater	environmental/other		2022	C2	6	-	parC (T57S)	antigen_formula=9:l,v:1,5,serotype=Panama	48	PDS000065095.217	PDT001667786.1
GCA_029417155.1	SAMN33925630		SRS17144148,"TTU220138"	Northern America	USA:TX	Swine	Pork	environmental/other	USA	2021	C1	2	-	parC (T57S)	antigen_formula=9:l,v:1,5,serotype=Panama	48	PDS000005120.306	PDT001670042.1
GCA_029672905.1	SAMN34132961	020613RB3	020613RB3,"CFSAN114199","SRS17273542"	Latin America & the Caribbean	Brazil	Environment	dam water	environmental/other		2021	C2	6	-	parC (T57S)	antigen_formula=9:l,v:1,5,serotype=Panama	48	PDS000141728.1	PDT001686402.1
GCA_029673005.1	SAMN34132954	020613RX1	020613RX1,"CFSAN114200","SRS17273527"	Latin America & the Caribbean	Brazil	Environment	dam water	environmental/other		2021	C2	6	-	parC (T57S)	antigen_formula=9:l,v:1,5,serotype=Panama	48	PDS000141728.1	PDT001686398.1
GCA_029737635.1	SAMN34174486	FSIS32309324	FSIS32309324,"SRS17308295"	Northern America	USA:CA	Swine	Product-Raw-Ground\, Comminuted or Otherwise Nonintact-Pork	environmental/other	USA:CA	2023	C1	2	-	parC (T57S)	antigen_formula=9:l,v:1,5,serotype=Panama	48	PDS000005120.306	PDT001689392.1
GCA_029745355.1	SAMN34178658	5-MAP-15-1	5-MAP-15-1,"CFSAN126275","SRS17310543"	Latin America & the Caribbean	Chile	Environment	river water	environmental/other		2021	C2	6	-	parC (T57S)	antigen_formula=9:l,v:1,5,serotype=Panama	48	PDS000060039.5	PDT001689618.1
GCA_029745915.1	SAMN34178822	6-MAP-12-1	6-MAP-12-1,"CFSAN127676","SRS17310621"	Latin America & the Caribbean	Chile	Environment	canal water	environmental/other		2021	C2	6	aadA1,sat2	parC (T57S)	antigen_formula=9:l,v:1,5,serotype=Panama	48	PDS000037695.11	PDT001689667.1
GCA_029747865.1	SAMN34178650	5-MAP-15-2	5-MAP-15-2,"CFSAN126276","SRS17310539"	Latin America & the Caribbean	Chile	Environment	river water	environmental/other		2021	C2	6	-	parC (T57S)	antigen_formula=9:l,v:1,5,serotype=Panama	48	PDS000060039.5	PDT001689614.1
GCA_029748395.1	SAMN34178814	5-MAP-19-1	5-MAP-19-1,"CFSAN126284","SRS17310615"	Latin America & the Caribbean	Chile	Environment	canal water	environmental/other		2021	C2	6	-	parC (T57S)	antigen_formula=9:l,v:1,5,serotype=Panama	48	PDS000060039.5	PDT001689661.1
GCA_029754515.1	SAMN34178821	6-MAP-12-3	6-MAP-12-3,"CFSAN127678","SRS17316417"	Latin America & the Caribbean	Chile	Environment	canal water	environmental/other		2021	C2	6	aadA1,sat2	parC (T57S)	antigen_formula=9:l,v:1,5,serotype=Panama	48	PDS000037695.11	PDT001689970.1
GCA_029755135.1	SAMN34178812	6-MAP-12-2	6-MAP-12-2,"CFSAN127677","SRS17317048"	Latin America & the Caribbean	Chile	Environment	canal water	environmental/other		2021	C2	6	aadA1,sat2	parC (T57S)	antigen_formula=9:l,v:1,5,serotype=Panama	48	PDS000037695.11	PDT001690044.1
GCA_030231415.1	SAMN35449749	JX7	JX7	Asia	China:Jiaxing	Human	blood	clinical		2018	C2	6	-	parC (T57S)	antigen_formula=9:l,v:1,5,serotype=Panama	48	PDS000048230.3	PDT001772601.1
GCA_030231735.1	SAMN35449667	DY36	DY36	Asia	China:Zhejiang	Human	blood	clinical		2021	C3	7	-	parC (T57S)	antigen_formula=9:l,v:1,5,serotype=Panama	48	PDS000011006.86	PDT001772616.1
GCA_030980015.1	SAMN37118176	B82	B82	Asia	Thailand: Khonkaen province	Human	Human stool	clinical		2011	C1	5	aadA1,aadA2,aadA4,blaTEM-1,cmlA1,dfrA12,sul1,tet(B)	parC (T57S)	antigen_formula=9:l,v:1,5,serotype=Panama	48	PDS000200237.1	PDT001869391.1
GCA_031021715.1	SAMN37203601	FSIS32310008	FSIS32310008,"SRS18749644"	Northern America	USA:TN	Swine	Product-Raw-Ground\, Comminuted or Otherwise Nonintact-Pork	environmental/other	USA:TN	2023	C2	6	-	parC (T57S)	antigen_formula=9:l,v:1,5,serotype=Panama	48	PDS000028156.14	PDT001869412.1
GCA_031552505.1	SAMN37380038	NMSU_W230814S-2	NMSU_W230814S-2,"SRS18872735"	Northern America	USA:NM	Environment	surface water	environmental/other		2023	C2	6	-	parC (T57S)	antigen_formula=9:l,v:1,5,serotype=Panama	48	PDS000159136.1	PDT001882785.1
GCA_031786275.1	SAMN36716690	W195-21-1	CFSAN128256,"SRS18426983","W195-21-1"	Latin America & the Caribbean	Brazil	Environment	fresh water stream	environmental/other		2021	C4	14	-	parC (T57S)	antigen_formula=9:l,v:1,5,serotype=Panama	48	PDS000154225.2	PDT001829744.2
GCA_031786335.1	SAMN36716545	W197-17-1	CFSAN128264,"SRS18426692","W197-17-1"	Latin America & the Caribbean	Brazil	Environment	fresh water stream	environmental/other		2021	C2	6	-	parC (T57S)	antigen_formula=9:l,v:1,5,serotype=Panama	48	PDS000122779.4	PDT001829654.3
GCA_031786495.1	SAMN36716207	MPSPSA2174-3	CFSAN126868,"MPSPSA2174-3","SRS18426471"	Latin America & the Caribbean	Mexico	Environment	River	environmental/other		2022	C2	6	bleO,floR,sul2,tet(A)	parC (T57S)	antigen_formula=9:l,v:1,5,serotype=Panama	48	PDS000028062.30	PDT001829608.3
GCA_031786935.1	SAMN36716154	W185-30-1	CFSAN128243,"SRS18426431","W185-30-1"	Latin America & the Caribbean	Brazil	Environment	fresh water stream	environmental/other		2021	C2	6	-	parC (T57S)	antigen_formula=9:l,v:1,5,serotype=Panama	48	PDS000155608.1	PDT001829582.2
GCA_031786975.1	SAMN36716149	W231-12-1	CFSAN128364,"SRS18426429","W231-12-1"	Latin America & the Caribbean	Brazil	Environment	fresh water stream	environmental/other		2022	C2	6	-	parC (T57S)	antigen_formula=9:l,v:1,5,serotype=Panama	48	PDS000113162.4	PDT001829579.2
GCA_031787075.1	SAMN36716142	W230-11-1	CFSAN128355,"SRS18426423","W230-11-1"	Latin America & the Caribbean	Brazil	Environment	fresh water stream	environmental/other		2022	C2	6	-	parC (T57S)	antigen_formula=9:l,v:1,5,serotype=Panama	48	PDS000113159.3	PDT001829571.2
GCA_031826975.1	SAMN37481292	FSIS12325059	FSIS12325059,"SRS18939725"	Northern America	USA:PA	Swine	Animal-Swine-Sow (cecal)	environmental/other	USA:PA	2023	C1	3	-	parC (T57S)	antigen_formula=9:l,v:1,5,serotype=Panama	48	PDS000005120.306	PDT001892362.1
GCA_031830335.1	SAMN37481385	FDA1235147-C002-012	CFSAN133493,"FDA1235147-C002-012","SRS18937635"	Northern America	USA	Food	cheese green plantains	environmental/other	El Salvador	2023	C2	6	-	parC (T57S)	antigen_formula=9:l,v:1,5,serotype=Panama	48		PDT001892143.1
GCA_031901245.1	SAMN37513829	PSU-5406	P.S.6.20.22.2,"PSU-5406","SRS18954246","ZG23"	Northern America	USA:PA	Environment	wastewater	environmental/other		2022	C2	6	-	parC (T57S)	antigen_formula=9:l,v:1,5,serotype=Panama	48	PDS000065095.217	PDT001893745.1
GCA_031901265.1	SAMN37513830	PSU-5407	P.S.6.20.22.3,"PSU-5407","SRS18954247","ZG24"	Northern America	USA:PA	Environment	wastewater	environmental/other		2022	C2	6	-	parC (T57S)	antigen_formula=9:l,v:1,5,serotype=Panama	48	PDS000065095.217	PDT001893744.1
GCA_031901305.1	SAMN37513831	PSU-5408	P.S.6.20.22.8,"PSU-5408","SRS18954248","ZG29"	Northern America	USA:PA	Environment	wastewater	environmental/other		2022	C2	6	-	parC (T57S)	antigen_formula=9:l,v:1,5,serotype=Panama	48	PDS000065095.217	PDT001893743.1
GCA_031940105.1	SAMN36716544	W196-13-1	CFSAN128261,"SRS18492569","W196-13-1"	Latin America & the Caribbean	Brazil	Environment	fresh water stream	environmental/other		2021	C4	14	-	parC (T57S)	antigen_formula=9:l,v:1,5,serotype=Panama	48	PDS000154227.2	PDT001839282.1
GCA_032245435.1	SAMN36274898	FSIS12323136	FSIS12323136,"SRS18149200"	Northern America	USA:TX	Bovine	Animal-Cattle-Heifer (cecal)	environmental/other	USA:TX	2023	C1	2	-	parC (T57S)	antigen_formula=9:l,v:1,5,serotype=Panama	48	PDS000065957.3	PDT001807761.1
GCA_032347275.1	SAMN36717400	W210-12-1	CFSAN128289,"SRS18427321","W210-12-1"	Latin America & the Caribbean	Brazil	Environment	fresh water stream	environmental/other		2022	C4	16	blaTEM-1,floR,qnrS1,tet(A)	parC (T57S)	antigen_formula=9:l,v:1,5,serotype=Panama	48	PDS000067071.30	PDT001829894.1
GCA_032347315.1	SAMN36717403	W210-17-1	CFSAN128291,"SRS18427319","W210-17-1"	Latin America & the Caribbean	Brazil	Environment	fresh water stream	environmental/other		2022	C4	16	blaTEM-1,floR,qnrS1,tet(A)	parC (T57S)	antigen_formula=9:l,v:1,5,serotype=Panama	48	PDS000067071.30	PDT001829891.1
GCA_032347375.1	SAMN36717406	MPSPSA2186-2	CFSAN126893,"MPSPSA2186-2","SRS18427228"	Latin America & the Caribbean	Mexico	Environment	River	environmental/other		2022	C2	6	aph(3'')-Ib,aph(6)-Id,blaTEM-1,bleO,floR,oqxA,oqxB,qnrB19,sul2,tet(A)	parC (T57S)	antigen_formula=9:l,v:1,5,serotype=Panama	48		PDT001829885.1
GCA_032347415.1	SAMN36717408	W217-21-1	CFSAN128293,"SRS18427226","W217-21-1"	Latin America & the Caribbean	Brazil	Environment	fresh water stream	environmental/other		2022	C4	14	-	parC (T57S)	antigen_formula=9:l,v:1,5,serotype=Panama	48	PDS000154262.1	PDT001829883.1
GCA_032347455.1	SAMN36717404	W212-11-1	CFSAN128292,"SRS18427225","W212-11-1"	Latin America & the Caribbean	Brazil	Environment	fresh water stream	environmental/other		2022	C4	14	-	parC (T57S)	antigen_formula=9:l,v:1,5,serotype=Panama	48	PDS000154262.1	PDT001829882.1
GCA_032348155.1	SAMN36717203	W204-18-1	CFSAN128276,"SRS18427113","W204-18-1"	Latin America & the Caribbean	Brazil	Environment	fresh water stream	environmental/other		2022	C4	12	aph(3'')-Ib,aph(6)-Id,blaTEM-135,dfrA14,floR,qnrB19,sul2,tet(A)	parC (T57S)	antigen_formula=9:l,v:1,5,serotype=Panama	48	PDS000154264.1	PDT001829814.1
GCA_032348225.1	SAMN36717191	W204-17-1	CFSAN128275,"SRS18427102","W204-17-1"	Latin America & the Caribbean	Brazil	Environment	fresh water stream	environmental/other		2022	C4	12	aph(3'')-Ib,aph(6)-Id,blaTEM-135,dfrA14,floR,qnrB19,sul2,tet(A)	parC (T57S)	antigen_formula=9:l,v:1,5,serotype=Panama	48	PDS000154264.1	PDT001829803.1
GCA_032348995.1	SAMN36716638	W195-26-1	CFSAN128257,"SRS18426926","W195-26-1"	Latin America & the Caribbean	Brazil	Environment	fresh water stream	environmental/other		2021	C4	14	-	parC (T57S)	antigen_formula=9:l,v:1,5,serotype=Panama	48	PDS000154225.2	PDT001829736.1
GCA_032349075.1	SAMN36716635	W194-24-1	CFSAN128255,"SRS18426895","W194-24-1"	Latin America & the Caribbean	Brazil	Environment	fresh water stream	environmental/other		2021	C4	14	-	parC (T57S)	antigen_formula=9:l,v:1,5,serotype=Panama	48	PDS000154225.2	PDT001829732.1
GCA_032349355.1	SAMN36716631	W195-27-1	CFSAN128258,"SRS18426894","W195-27-1"	Latin America & the Caribbean	Brazil	Environment	fresh water stream	environmental/other		2021	C4	14	-	parC (T57S)	antigen_formula=9:l,v:1,5,serotype=Panama	48	PDS000154225.2	PDT001829731.1
GCA_032349595.1	SAMN36716593	W196-18-1	CFSAN128262,"SRS18426849","W196-18-1"	Latin America & the Caribbean	Brazil	Environment	fresh water stream	environmental/other		2021	C4	14	-	parC (T57S)	antigen_formula=9:l,v:1,5,serotype=Panama	48	PDS000154227.2	PDT001829723.1
GCA_032349755.1	SAMN36716590	W185-21-1	CFSAN128260,"SRS18426842","W185-21-1"	Latin America & the Caribbean	Brazil	Environment	fresh water stream	environmental/other		2021	C2	6	-	parC (T57S)	antigen_formula=9:l,v:1,5,serotype=Panama	48	PDS000155608.1	PDT001829716.1
GCA_032349815.1	SAMN36716548	W197-25-1	CFSAN128265,"SRS18426719","W197-25-1"	Latin America & the Caribbean	Brazil	Environment	fresh water stream	environmental/other		2021	C2	6	-	parC (T57S)	antigen_formula=9:l,v:1,5,serotype=Panama	48	PDS000122779.4	PDT001829712.1
GCA_032350025.1	SAMN36716547	W198-23-1	CFSAN128267,"SRS18426718","W198-23-1"	Latin America & the Caribbean	Brazil	Environment	fresh water stream	environmental/other		2022	C4	12	-	parC (T57S)	antigen_formula=9:l,v:1,5,serotype=Panama	48		PDT001829656.1
GCA_032350065.1	SAMN36716539	W196-22-1	CFSAN128263,"SRS18426682","W196-22-1"	Latin America & the Caribbean	Brazil	Environment	fresh water stream	environmental/other		2021	C4	14	-	parC (T57S)	antigen_formula=9:l,v:1,5,serotype=Panama	48	PDS000154227.2	PDT001829652.1
GCA_032350275.1	SAMN36716509	W197-27-1	CFSAN128266,"SRS18426633","W197-27-1"	Latin America & the Caribbean	Brazil	Environment	fresh water stream	environmental/other		2021	C2	6	-	parC (T57S)	antigen_formula=9:l,v:1,5,serotype=Panama	48	PDS000122779.4	PDT001829640.1
GCA_032350475.1	SAMN36716208	W204-12-1	CFSAN128274,"SRS18426479","W204-12-1"	Latin America & the Caribbean	Brazil	Environment	fresh water stream	environmental/other		2022	C4	12	aph(3'')-Ib,aph(6)-Id,blaTEM-135,dfrA14,floR,qnrB19,sul2,tet(A)	parC (T57S)	antigen_formula=9:l,v:1,5,serotype=Panama	48	PDS000154264.1	PDT001829616.1
GCA_032351435.1	SAMN36715896	W231-1-1	CFSAN128360,"SRS18426188","W231-1-1"	Latin America & the Caribbean	Brazil	Environment	fresh water stream	environmental/other		2022	C2	6	-	parC (T57S)	antigen_formula=9:l,v:1,5,serotype=Panama	48	PDS000113162.4	PDT001829540.1
GCA_032351555.1	SAMN36715887	W194-14-1	CFSAN128254,"SRS18426144","W194-14-1"	Latin America & the Caribbean	Brazil	Environment	fresh water stream	environmental/other		2021	C4	14	-	parC (T57S)	antigen_formula=9:l,v:1,5,serotype=Panama	48	PDS000154225.2	PDT001829531.1
GCA_032352495.1	SAMN36715838	W232-6-1	CFSAN128369,"SRS18426122","W232-6-1"	Latin America & the Caribbean	Brazil	Environment	fresh water stream	environmental/other		2022	C2	6	-	parC (T57S)	antigen_formula=9:l,v:1,5,serotype=Panama	48		PDT001829509.1
GCA_032355385.1	SAMN36715144	W230-3-1	CFSAN128351,"SRS18425306","W230-3-1"	Latin America & the Caribbean	Brazil	Environment	fresh water stream	environmental/other		2022	C2	6	-	parC (T57S)	antigen_formula=9:l,v:1,5,serotype=Panama	48	PDS000113159.3	PDT001829400.1
GCA_032608635.1	SAMN37791995	FSIS32310365	FSIS32310365,"SRS19139702"	Northern America	USA:MO	Swine	Product-Raw-Ground\, Comminuted or Otherwise Nonintact-Pork	environmental/other	USA:MO	2023	C1	3	qnrB19	parC (T57S)	antigen_formula=9:l,v:1,5,serotype=Panama	48	PDS000005120.306	PDT001925308.1
GCA_032643385.1	SAMN36340627	FSIS22313410	FSIS22313410,"SRS18198816"	Northern America	USA:PA	Swine	Product-Raw-Ground\, Comminuted or Otherwise Nonintact-Pork	environmental/other	USA:PA	2023	C1	2	-	parC (T57S)	antigen_formula=9:l,v:1,5,serotype=Panama	48	PDS000005120.306	PDT001810256.1
GCA_032900545.1	SAMN35713346	FSIS22313229	FSIS22313229,"SRS17954014"	Northern America	USA:TN	Swine	Product-Raw-Ground\, Comminuted or Otherwise Nonintact-Pork	environmental/other	USA:TN	2023	C1	3	qnrB19	parC (T57S)	antigen_formula=9:l,v:1,5,serotype=Panama	48	PDS000005120.306	PDT001776504.1
GCA_033016075.1	SAMN35529557	FSIS12322280	FSIS12322280,"SRS17847266"	Northern America	USA:NJ	Swine	Animal-Swine-Sow (cecal)	environmental/other	USA:NJ	2023	C1	2	-	parC (T57S)	antigen_formula=9:l,v:1,5,serotype=Panama	48	PDS000005120.306	PDT001764796.1
GCA_033244845.1	SAMN35340345	FSIS32309605	FSIS32309605,"SRS17798901"	Northern America	USA:HI	Swine	Product-Raw-Intact-Pork	environmental/other		2023	C4	16	blaTEM-1,floR,qnrS1,tet(A)	parC (T57S)	antigen_formula=9:l,v:1,5,serotype=Panama	48	PDS000067071.30	PDT001754037.1
GCA_033632905.1	SAMN35090344	FSIS12321978	FSIS12321978,"SRS17663961"	Northern America	USA:NE	Swine	Product-Raw-Ground\, Comminuted or Otherwise Nonintact-Pork	environmental/other	USA:NE	2023	C1	3	-	parC (T57S)	antigen_formula=9:l,v:1,5,serotype=Panama	48	PDS000005120.306	PDT001734699.1
GCA_033764815.1	SAMN34491635	FSIS32309447	FSIS32309447,"SRS17489026"	Northern America	USA:NY	Swine	Product-Raw-Ground\, Comminuted or Otherwise Nonintact-Pork	environmental/other	USA:NY	2023	C1	2	-	parC (T57S)	antigen_formula=9:l,v:1,5,serotype=Panama	48	PDS000005120.306	PDT001716912.1
GCA_034047515.1	SAMN38578453	FSIS12326807	FSIS12326807,"SRS19705370"	Northern America	USA:MN	Bovine	comminuted beef	environmental/other		2023	C1	2	-	parC (T57S)	antigen_formula=9:l,v:1,5,serotype=Panama	48	PDS000005120.306	PDT002013423.1
GCA_035559875.1	SAMN39333691	W245-22-1	CFSAN130178,"SRS20103831","W245-22-1"	Latin America & the Caribbean	Brazil	Environment	Stream	environmental/other		2022	C2	6	-	parC (T57S)	antigen_formula=9:l,v:1,5,serotype=Panama	48		PDT002050764.1
GCA_035560335.1	SAMN39333733	W373-17-1	CFSAN131981,"SRS20103824","W373-17-1"	Latin America & the Caribbean	Brazil	Environment	Stream	environmental/other		2023	C2	6	-	parC (T57S)	antigen_formula=9:l,v:1,5,serotype=Panama	48	PDS000113162.4	PDT002050756.1
GCA_035561455.1	SAMN39333719	W390-6-1	CFSAN132673,"SRS20103781","W390-6-1"	Latin America & the Caribbean	Brazil	Environment	Stream	environmental/other		2023	C4	11	-	parC (T57S)	antigen_formula=9:l,v:1,5,serotype=Panama	48	PDS000171435.3	PDT002050721.1
GCA_035561475.1	SAMN39333735	W264-35-1	CFSAN131251,"SRS20103792","W264-35-1"	Latin America & the Caribbean	Brazil	Environment	Stream	environmental/other		2022	C2	6	-	parC (T57S)	antigen_formula=9:l,v:1,5,serotype=Panama	48	PDS000171497.1	PDT002050728.1
GCA_035564715.1	SAMN39333666	W351-12-1	CFSAN131927,"SRS20103728","W351-12-1"	Latin America & the Caribbean	Brazil	Environment	Stream	environmental/other		2023	C2	6	-	parC (T57S)	antigen_formula=9:l,v:1,5,serotype=Panama	48	PDS000171482.1	PDT002050696.1
GCA_035564775.1	SAMN39333690	W376-7-1	CFSAN131985,"SRS20103718","W376-7-1"	Latin America & the Caribbean	Brazil	Environment	Stream	environmental/other		2023	C2	6	-	parC (T57S)	antigen_formula=9:l,v:1,5,serotype=Panama	48	PDS000113162.4	PDT002050686.1
GCA_035564975.1	SAMN39333097	W263-21-1	CFSAN131246,"SRS20103698","W263-21-1"	Latin America & the Caribbean	Brazil	Environment	Stream	environmental/other		2022	C4	16	blaTEM-1,floR,qnrB19,qnrS1,tet(A)	parC (T57S)	antigen_formula=9:l,v:1,5,serotype=Panama	48	PDS000067071.30	PDT002050666.1
GCA_035565835.1	SAMN39333659	W255-13-1	CFSAN130222,"SRS20103704","W255-13-1"	Latin America & the Caribbean	Brazil	Environment	Stream	environmental/other		2022	C2	6	-	parC (T57S)	antigen_formula=9:l,v:1,5,serotype=Panama	48	PDS000171441.1	PDT002050671.1
GCA_035565915.1	SAMN39333072	W261-25-1	CFSAN130254,"SRS20103684","W261-25-1"	Latin America & the Caribbean	Brazil	Environment	Stream	environmental/other		2022	C4	16	blaTEM-1,floR,qnrB19,qnrS1,tet(A)	parC (T57S)	antigen_formula=9:l,v:1,5,serotype=Panama	48	PDS000067071.30	PDT002050652.1
GCA_035566235.1	SAMN39333082	W263-23-1	CFSAN131247,"SRS20103669","W263-23-1"	Latin America & the Caribbean	Brazil	Environment	Stream	environmental/other		2022	C4	16	blaTEM-1,floR,qnrB19,qnrS1,tet(A)	parC (T57S)	antigen_formula=9:l,v:1,5,serotype=Panama	48	PDS000067071.30	PDT002050637.1
GCA_035567155.1	SAMN39333073	W261-23-1	CFSAN130253,"SRS20103663","W261-23-1"	Latin America & the Caribbean	Brazil	Environment	Stream	environmental/other		2022	C4	16	blaTEM-1,floR,qnrB19,qnrS1,tet(A)	parC (T57S)	antigen_formula=9:l,v:1,5,serotype=Panama	48	PDS000067071.30	PDT002050631.1
GCA_035567215.1	SAMN39333057	W261-29-1	CFSAN130255,"SRS20103656","W261-29-1"	Latin America & the Caribbean	Brazil	Environment	Stream	environmental/other		2022	C4	16	blaTEM-1,floR,qnrB19,qnrS1,tet(A)	parC (T57S)	antigen_formula=9:l,v:1,5,serotype=Panama	48	PDS000067071.30	PDT002050624.1
GCA_035567315.1	SAMN39333058	W373-1-1	CFSAN131978,"SRS20103659","W373-1-1"	Latin America & the Caribbean	Brazil	Environment	Stream	environmental/other		2023	C2	6	-	parC (T57S)	antigen_formula=9:l,v:1,5,serotype=Panama	48	PDS000171447.1	PDT002050627.1
GCA_035567395.1	SAMN39333047	W244-24-1	CFSAN130174,"SRS20103651","W244-24-1"	Latin America & the Caribbean	Brazil	Environment	Stream	environmental/other		2022	C2	6	-	parC (T57S)	antigen_formula=9:l,v:1,5,serotype=Panama	48	PDS000171497.1	PDT002050619.1
GCA_035567595.1	SAMN39333046	W373-9-1	CFSAN131979,"SRS20103643","W373-9-1"	Latin America & the Caribbean	Brazil	Environment	Stream	environmental/other		2023	C2	6	-	parC (T57S)	antigen_formula=9:l,v:1,5,serotype=Panama	48	PDS000171447.1	PDT002050611.1
GCA_035569015.1	SAMN39332972	W324-1-1	CFSAN131278,"SRS20103608","W324-1-1"	Latin America & the Caribbean	Brazil	Environment	Stream	environmental/other		2022	C4	11	-	parC (T57S)	antigen_formula=9:l,v:1,5,serotype=Panama	48	PDS000171453.3	PDT002050576.1
GCA_035569055.1	SAMN39333012	W355-8-1	CFSAN131941,"SRS20103606","W355-8-1"	Latin America & the Caribbean	Brazil	Environment	Stream	environmental/other		2023	C4	11	-	parC (T57S)	antigen_formula=9:l,v:1,5,serotype=Panama	48	PDS000171492.1	PDT002050574.1
GCA_035569085.1	SAMN39333001	W354-17-1	CFSAN131940,"SRS20103601","W354-17-1"	Latin America & the Caribbean	Brazil	Environment	Stream	environmental/other		2023	C2	6	-	parC (T57S)	antigen_formula=9:l,v:1,5,serotype=Panama	48		PDT002050569.1
GCA_035569195.1	SAMN39332983	W324-7-1	CFSAN131279,"SRS20103597","W324-7-1"	Latin America & the Caribbean	Brazil	Environment	Stream	environmental/other		2022	C4	11	-	parC (T57S)	antigen_formula=9:l,v:1,5,serotype=Panama	48	PDS000171453.3	PDT002050565.1
GCA_035570455.1	SAMN39332914	W255-26-1	CFSAN130225,"SRS20103583","W255-26-1"	Latin America & the Caribbean	Brazil	Environment	Stream	environmental/other		2022	C2	6	-	parC (T57S)	antigen_formula=9:l,v:1,5,serotype=Panama	48	PDS000171441.1	PDT002050552.1
GCA_035570515.1	SAMN39332945	W343-1-1	CFSAN131337,"SRS20103584","W343-1-1"	Latin America & the Caribbean	Brazil	Environment	Stream	environmental/other		2022	C2	6	-	parC (T57S)	antigen_formula=9:l,v:1,5,serotype=Panama	48	PDS000171457.2	PDT002050553.1
GCA_035570895.1	SAMN39332908	W376-17-1	CFSAN131986,"SRS20103544","W376-17-1"	Latin America & the Caribbean	Brazil	Environment	Stream	environmental/other		2023	C2	6	-	parC (T57S)	antigen_formula=9:l,v:1,5,serotype=Panama	48	PDS000113162.4	PDT002050537.1
GCA_035571035.1	SAMN39332948	W258-21-1	CFSAN130233,"SRS20103541","W258-21-1"	Latin America & the Caribbean	Brazil	Environment	Stream	environmental/other		2022	C2	6	-	parC (T57S)	antigen_formula=9:l,v:1,5,serotype=Panama	48	PDS000171464.1	PDT002050534.1
GCA_035571215.1	SAMN39332937	W379-1-1	CFSAN131992,"SRS20103533","W379-1-1"	Latin America & the Caribbean	Brazil	Environment	Stream	environmental/other		2023	C2	6	-	parC (T57S)	antigen_formula=9:l,v:1,5,serotype=Panama	48		PDT002050526.1
GCA_035572215.1	SAMN39332913	W331-1-1	CFSAN131306,"SRS20103528","W331-1-1"	Latin America & the Caribbean	Brazil	Environment	Stream	environmental/other		2022	C4	14	-	parC (T57S)	antigen_formula=9:l,v:1,5,serotype=Panama	48	PDS000171466.1	PDT002050521.1
GCA_035572245.1	SAMN39332917	W258-26-1	CFSAN130235,"SRS20103529","W258-26-1"	Latin America & the Caribbean	Brazil	Environment	Stream	environmental/other		2022	C2	6	-	parC (T57S)	antigen_formula=9:l,v:1,5,serotype=Panama	48	PDS000171464.1	PDT002050524.1
GCA_035572275.1	SAMN39332927	W343-14-1	CFSAN131338,"SRS20103527","W343-14-1"	Latin America & the Caribbean	Brazil	Environment	Stream	environmental/other		2022	C2	6	-	parC (T57S)	antigen_formula=9:l,v:1,5,serotype=Panama	48	PDS000171457.2	PDT002050520.1
GCA_035572295.1	SAMN39332918	W258-23-1	CFSAN130234,"SRS20103531","W258-23-1"	Latin America & the Caribbean	Brazil	Environment	Stream	environmental/other		2022	C2	6	-	parC (T57S)	antigen_formula=9:l,v:1,5,serotype=Panama	48		PDT002050522.1
GCA_035572775.1	SAMN39332915	W376-14-1	CFSAN131987,"SRS20103512","W376-14-1"	Latin America & the Caribbean	Brazil	Environment	Stream	environmental/other		2023	C2	6	-	parC (T57S)	antigen_formula=9:l,v:1,5,serotype=Panama	48	PDS000113162.4	PDT002050505.1
GCA_035572935.1	SAMN39332898	W331-2-1	CFSAN131308,"SRS20103505","W331-2-1"	Latin America & the Caribbean	Brazil	Environment	Stream	environmental/other		2022	C4	14	-	parC (T57S)	antigen_formula=9:l,v:1,5,serotype=Panama	48	PDS000171466.1	PDT002050499.1
GCA_035574365.1	SAMN39332880	W244-4-1	CFSAN130169,"SRS20103476","W244-4-1"	Latin America & the Caribbean	Brazil	Environment	Stream	environmental/other		2022	C2	6	-	parC (T57S)	antigen_formula=9:l,v:1,5,serotype=Panama	48	PDS000171497.1	PDT002050469.1
GCA_035575535.1	SAMN39333703	W376-2-1	CFSAN131984,"SRS20103829","W376-2-1"	Latin America & the Caribbean	Brazil	Environment	Stream	environmental/other		2023	C2	6	-	parC (T57S)	antigen_formula=9:l,v:1,5,serotype=Panama	48	PDS000113162.4	PDT002050762.1
GCA_035576665.1	SAMN39333709	W390-1-1	CFSAN132672,"SRS20103814","W390-1-1"	Latin America & the Caribbean	Brazil	Environment	Stream	environmental/other		2023	C4	11	-	parC (T57S)	antigen_formula=9:l,v:1,5,serotype=Panama	48	PDS000171435.3	PDT002050747.1
GCA_035576865.1	SAMN39333737	W337-2-1	CFSAN131324,"SRS20103791","W337-2-1"	Latin America & the Caribbean	Brazil	Environment	Stream	environmental/other		2022	C4	12	-	parC (T57S)	antigen_formula=9:l,v:1,5,serotype=Panama	48	PDS000171496.1	PDT002050727.1
GCA_035577065.1	SAMN39333713	W337-8-1	CFSAN131325,"SRS20103747","W337-8-1"	Latin America & the Caribbean	Brazil	Environment	Stream	environmental/other		2022	C4	12	-	parC (T57S)	antigen_formula=9:l,v:1,5,serotype=Panama	48	PDS000171496.1	PDT002050715.1
GCA_035577125.1	SAMN39333708	W329-16-1	CFSAN131301,"SRS20103745","W329-16-1"	Latin America & the Caribbean	Brazil	Environment	Stream	environmental/other		2022	C4	12	-	parC (T57S)	antigen_formula=9:l,v:1,5,serotype=Panama	48		PDT002050713.1
GCA_035577405.1	SAMN39333696	W336-5-1	CFSAN131320,"SRS20103729","W336-5-1"	Latin America & the Caribbean	Brazil	Environment	Stream	environmental/other		2022	C4	11	-	parC (T57S)	antigen_formula=9:l,v:1,5,serotype=Panama	48	PDS000213829.1	PDT002050697.1
GCA_035578605.1	SAMN39333085	W373-14-1	CFSAN131980,"SRS20103697","W373-14-1"	Latin America & the Caribbean	Brazil	Environment	Stream	environmental/other		2023	C2	6	-	parC (T57S)	antigen_formula=9:l,v:1,5,serotype=Panama	48	PDS000113162.4	PDT002050665.1
GCA_035578645.1	SAMN39333084	W253-29-1	CFSAN130214,"SRS20103699","W253-29-1"	Latin America & the Caribbean	Brazil	Environment	Stream	environmental/other		2022	C2	6	-	parC (T57S)	antigen_formula=9:l,v:1,5,serotype=Panama	48	PDS000171442.1	PDT002050667.1
GCA_035578725.1	SAMN39333089	W337-7-1	CFSAN131323,"SRS20103692","W337-7-1"	Latin America & the Caribbean	Brazil	Environment	Stream	environmental/other		2022	C4	12	-	parC (T57S)	antigen_formula=9:l,v:1,5,serotype=Panama	48	PDS000171496.1	PDT002050660.1
GCA_035578765.1	SAMN39333086	W264-21-1	CFSAN131250,"SRS20103690","W264-21-1"	Latin America & the Caribbean	Brazil	Environment	Stream	environmental/other		2022	C2	6	-	parC (T57S)	antigen_formula=9:l,v:1,5,serotype=Panama	48	PDS000171497.1	PDT002050657.1
GCA_035579225.1	SAMN39333049	W337-1-1	CFSAN131322,"SRS20103653","W337-1-1"	Latin America & the Caribbean	Brazil	Environment	Stream	environmental/other		2022	C4	12	-	parC (T57S)	antigen_formula=9:l,v:1,5,serotype=Panama	48	PDS000171496.1	PDT002050620.1
GCA_035579245.1	SAMN39333053	W261-30-1	CFSAN130256,"SRS20103654","W261-30-1"	Latin America & the Caribbean	Brazil	Environment	Stream	environmental/other		2022	C4	16	blaTEM-1,floR,qnrB19,qnrS1,tet(A)	parC (T57S)	antigen_formula=9:l,v:1,5,serotype=Panama	48	PDS000067071.30	PDT002050623.1
GCA_035579605.1	SAMN39333021	W365-18-1	CFSAN131967,"SRS20103612","W365-18-1"	Latin America & the Caribbean	Brazil	Environment	Stream	environmental/other		2023	C2	6	-	parC (T57S)	antigen_formula=9:l,v:1,5,serotype=Panama	48	PDS000171485.1	PDT002050581.1
GCA_035579645.1	SAMN39333010	W365-3-1	CFSAN131965,"SRS20103611","W365-3-1"	Latin America & the Caribbean	Brazil	Environment	Stream	environmental/other		2023	C2	6	-	parC (T57S)	antigen_formula=9:l,v:1,5,serotype=Panama	48		PDT002050580.1
GCA_035579665.1	SAMN39333004	W252-27-1	CFSAN130204,"SRS20103616","W252-27-1"	Latin America & the Caribbean	Brazil	Environment	Stream	environmental/other		2022	C2	6	-	parC (T57S)	antigen_formula=9:l,v:1,5,serotype=Panama	48		PDT002050585.1
GCA_035579725.1	SAMN39332988	W324-11-1	CFSAN131281,"SRS20103607","W324-11-1"	Latin America & the Caribbean	Brazil	Environment	Stream	environmental/other		2022	C4	11	-	parC (T57S)	antigen_formula=9:l,v:1,5,serotype=Panama	48	PDS000171453.3	PDT002050575.1
GCA_035579805.1	SAMN39332989	W324-5-1	CFSAN131280,"SRS20103593","W324-5-1"	Latin America & the Caribbean	Brazil	Environment	Stream	environmental/other		2022	C4	11	-	parC (T57S)	antigen_formula=9:l,v:1,5,serotype=Panama	48	PDS000171453.3	PDT002050561.1
GCA_035580095.1	SAMN39332759	W253-22-1	CFSAN130210,"SRS20103475","W253-22-1"	Latin America & the Caribbean	Brazil	Environment	Stream	environmental/other		2022	C2	6	-	parC (T57S)	antigen_formula=9:l,v:1,5,serotype=Panama	48	PDS000171442.1	PDT002050468.1
GCA_035580205.1	SAMN39332742	W333-9-1	CFSAN131316,"SRS20103466","W333-9-1"	Latin America & the Caribbean	Brazil	Environment	Stream	environmental/other		2022	C4	11	-	parC (T57S)	antigen_formula=9:l,v:1,5,serotype=Panama	48	PDS000171453.3	PDT002050459.1
GCA_035580225.1	SAMN39332745	W333-11-1	CFSAN131315,"SRS20103464","W333-11-1"	Latin America & the Caribbean	Brazil	Environment	Stream	environmental/other		2022	C4	11	-	parC (T57S)	antigen_formula=9:l,v:1,5,serotype=Panama	48	PDS000171453.3	PDT002050456.1
GCA_035580475.1	SAMN39332741	W333-1-1	CFSAN131314,"SRS20103452","W333-1-1"	Latin America & the Caribbean	Brazil	Environment	Stream	environmental/other		2022	C4	11	-	parC (T57S)	antigen_formula=9:l,v:1,5,serotype=Panama	48	PDS000171453.3	PDT002050445.1
GCA_035580805.1	SAMN39332726	W351-16-1	CFSAN131928,"SRS20103429","W351-16-1"	Latin America & the Caribbean	Brazil	Environment	Stream	environmental/other		2023	C2	6	-	parC (T57S)	antigen_formula=9:l,v:1,5,serotype=Panama	48	PDS000171482.1	PDT002050423.1
GCA_035580935.1	SAMN39332709	W351-17-1	CFSAN131929,"SRS20103424","W351-17-1"	Latin America & the Caribbean	Brazil	Environment	Stream	environmental/other		2023	C2	6	-	parC (T57S)	antigen_formula=9:l,v:1,5,serotype=Panama	48	PDS000171482.1	PDT002050418.1
GCA_035581105.1	SAMN39332725	W331-23-1	CFSAN131309,"SRS20103417","W331-23-1"	Latin America & the Caribbean	Brazil	Environment	Stream	environmental/other		2022	C4	14	-	parC (T57S)	antigen_formula=9:l,v:1,5,serotype=Panama	48	PDS000171466.1	PDT002050411.1
GCA_035581145.1	SAMN39332704	W285-5-1	CFSAN130243,"SRS20103403","W285-5-1"	Latin America & the Caribbean	Brazil	Environment	Stream	environmental/other		2022	C2	6	-	parC (T57S)	antigen_formula=9:l,v:1,5,serotype=Panama	48	PDS000122779.4	PDT002050397.1
GCA_035583365.1	SAMN39332881	W355-13-1	CFSAN131943,"SRS20103446","W355-13-1"	Latin America & the Caribbean	Brazil	Environment	Stream	environmental/other		2023	C4	11	-	parC (T57S)	antigen_formula=9:l,v:1,5,serotype=Panama	48	PDS000171492.1	PDT002050442.1
GCA_035583465.1	SAMN39332747	W333-8-1	CFSAN131317,"SRS20103442","W333-8-1"	Latin America & the Caribbean	Brazil	Environment	Stream	environmental/other		2022	C4	11	-	parC (T57S)	antigen_formula=9:l,v:1,5,serotype=Panama	48	PDS000171453.3	PDT002050435.1
GCA_035598655.1	SAMN39332904	W331-16-1	CFSAN131307,"SRS20103503","W331-16-1"	Latin America & the Caribbean	Brazil	Environment	Stream	environmental/other		2022	C4	14	-	parC (T57S)	antigen_formula=9:l,v:1,5,serotype=Panama	48	PDS000171466.1	PDT002050496.1
GCA_036461895.1	SAMN39724461	SAL-23-VL-SD-MN-0028	SAL-23-VL-SD-MN-0028,"SRS20347027"	Northern America	USA:MN	Swine	intestine	environmental/other		2023	C1	3	-	parC (T57S)	antigen_formula=9:l,v:1,5,serotype=Panama	48	PDS000005120.306	PDT002070411.1
GCA_036717255.1	SAMN39993585	PNUSAS421357	PNUSAS421357,"SRS20496611"	Northern America	USA	Human	blood	clinical		-	C2	6	-	parC (T57S)	antigen_formula=9:l,v:1,5,serotype=Panama	48	PDS000174353.7	PDT002082364.1
GCA_036958985.1	SAMN33222182	12-175NL	12-175NL,"322"	Asia	Viet Nam: Dong Nai, Livestock farm in Cam My	Swine	swine fecal	environmental/other		2012	C1	4	aac(3)-IId,aadA1,aadA2,blaTEM-1,cmlA1,dfrA12,floR,mph(A),qnrS1,sul2,sul3,tet(A),tet(M)	parC (T57S)	antigen_formula=9:l,v:1,5,serotype=Panama	48	PDS000175674.2	PDT002095712.1
GCA_036959005.1	SAMN33222181	12-174NL	12-174NL,"321"	Asia	Viet Nam: Dong Nai, Livestock farm in Cam My	Swine	swine fecal	environmental/other		2012	C1	4	aac(3)-IId,aadA1,aadA2,blaTEM-1,cmlA1,dfrA12,floR,mph(A),qnrS1,sul2,sul3,tet(A),tet(M)	parC (T57S)	antigen_formula=9:l,v:1,5,serotype=Panama	48	PDS000175674.2	PDT002095713.1
GCA_036959025.1	SAMN33222180	12-170NL	12-170NL,"317"	Asia	Viet Nam: Dong Nai, Livestock farm in Cam My	Swine	swine fecal	environmental/other		2012	C1	4	aac(3)-IId,aadA1,aadA2,blaTEM-1,cmlA1,dfrA12,floR,mph(A),qnrS1,sul2,sul3,tet(A),tet(M)	parC (T57S)	antigen_formula=9:l,v:1,5,serotype=Panama	48	PDS000175674.2	PDT002095714.1
GCA_037064335.1	SAMN40296483	PNUSAS424348	PNUSAS424348,"SRS20684729"	Northern America	USA	Human	blood	clinical		-	C2	6	-	parC (T57S)	antigen_formula=9:l,v:1,5,serotype=Panama	48	PDS000065095.217	PDT002100837.1
GCA_037417915.1	SAMN40541421	21MD04CG01-S	21MD04CG01-S,"N21S0301","SRS20800982"	Northern America	USA:MD	Poultry	Chicken Giblets (Gizzards)	environmental/other		2021	C1	2	-	parC (T57S)	antigen_formula=9:l,v:1,5,serotype=Panama	48	PDS000005120.306	PDT002118843.1
GCA_037995905.1	SAMN40623629	SMC 1311-084	MFDS2007847,"SMC 1311-084","SRS20933949"	Asia	South Korea: Seoul	Human	feces	clinical		2022	C2	6	-	parC (T57S)	antigen_formula=9:l,v:1,5,serotype=Panama	48		PDT002133884.1
GCA_038024265.1	SAMN40870085	PNUSAS429682	PNUSAS429682,"SRS20956656"	Northern America	USA	Human	stool	clinical		-	C2	6	-	parC (T57S)	antigen_formula=9:l,v:1,5,serotype=Panama	48		PDT002134305.1
GCA_038428295.1	SAMN41042653	FSIS12429061	FSIS12429061,"SRS21090849"	Northern America	USA:TN	Swine	Animal-Swine-Sow (cecal)	environmental/other		2024	C1	3	-	parC (T57S)	antigen_formula=9:l,v:1,5,serotype=Panama	48	PDS000005120.306	PDT002143631.1
GCA_038510945.1	SAMN41091848	COFEPRIS_CCAYAC_000071	0892_2023_COFEPRIS_CCAYAC,"COFEPRIS_CCAYAC_000071","SRS21133237"	Latin America & the Caribbean	Mexico: HIDALGO	Swine	Pork meat	environmental/other		2023	C2	6	aac(3)-IId,aadA5,blaTEM-1,bleO,dfrA17,floR,qnrB19,tet(A)	parC (T57S)	antigen_formula=9:l,v:1,5,serotype=Panama	48	PDS000093409.9	PDT002147317.1
GCA_038517595.1	SAMN41093566	COFEPRIS_CCAYAC_000084	0975_2023_COFEPRIS_CCAYAC,"COFEPRIS_CCAYAC_000084","SRS21134345"	Latin America & the Caribbean	Mexico: MICHOACAN	Food	Raw meat	environmental/other		2023	C4	13	-	parC (T57S)	antigen_formula=9:l,v:1,5,serotype=Panama	48	PDS000102143.2	PDT002147518.1
GCA_039782815.1	SAMN41229888	PNUSAS435622	PNUSAS435622,"SRS21215756"	Northern America	USA	Human	stool	clinical		-	C2	6	-	parC (T57S)	antigen_formula=9:l,v:1,5,serotype=Panama	48		PDT002156272.1
GCA_040208705.1	SAMN41842378	FSIS12429690	FSIS12429690,"SRS21636392"	Northern America	USA:WI	Bovine	Animal-Cattle-Dairy Cow (cecal)	environmental/other		2024	C1	3	-	parC (T57S)	antigen_formula=9:l,v:1,5,serotype=Panama	48	PDS000005120.306	PDT002206698.1
GCA_040251095.1	SAMN41896420	SENASICA_Sa_BR09	BR09,"SENASICA_Sa_BR09","SRS21681667"	Latin America & the Caribbean	Mexico	Bovine	Beef (ground meat)	environmental/other		2022	C2	6	-	parC (T57S)	antigen_formula=9:l,v:1,5,serotype=Panama	48		PDT002215959.1
GCA_040252195.1	SAMN41896486	SENASICA_Sa_BR75	BR75,"SENASICA_Sa_BR75","SRS21681748"	Latin America & the Caribbean	Mexico	Swine	Pork (ground meat)	environmental/other		2023	C2	6	qnrB19	parC (T57S)	antigen_formula=9:l,v:1,5,serotype=Panama	48	PDS000186142.2	PDT002215879.1
GCA_040252975.1	SAMN41896482	SENASICA_Sa_BR71	BR71,"SENASICA_Sa_BR71","SRS21681743"	Latin America & the Caribbean	Mexico	Bovine	Beef (ground meat)	environmental/other		2023	C2	6	qnrB19	parC (T57S)	antigen_formula=9:l,v:1,5,serotype=Panama	48	PDS000186142.2	PDT002215884.1
GCA_040253235.1	SAMN41914955	GT24-0390	GT24-0390,"SRS21682766"	Northern America	USA:SC	Environment	wastewater	environmental/other		2024	C2	6	-	parC (T57S)	antigen_formula=9:l,v:1,5,serotype=Panama	48	PDS000065095.217	PDT002216074.1
GCA_040312895.1	SAMN42023203	PNUSAS445605	PNUSAS445605,"SRS21738514"	Northern America	USA	Human	stool	clinical		-	C2	6	-	parC (T57S)	antigen_formula=9:l,v:1,5,serotype=Panama	48	PDS000187045.4	PDT002226780.1
GCA_040442105.1	SAMN42206394	FSIS12429852	FSIS12429852,"SRS21859029"	Northern America	USA:WI	Bovine	Animal-Cattle-Heifer (cecal)	environmental/other		2024	C1	3	-	parC (T57S)	antigen_formula=9:l,v:1,5,serotype=Panama	48	PDS000005120.306	PDT002237270.1
GCA_040624975.1	SAMN42422641	PNUSAS451280	PNUSAS451280,"SRS21961426"	Northern America	USA	Human	stool	clinical		-	C2	6	-	parC (T57S)	antigen_formula=9:l,v:1,5,serotype=Panama	48	PDS000065095.217	PDT002246432.1
GCA_040625025.1	SAMN42422679	PNUSAS451278	PNUSAS451278,"SRS21961237"	Northern America	USA	Human	stool	clinical		-	C4	13	-	parC (T57S)	antigen_formula=9:l,v:1,5,serotype=Panama	48		PDT002246421.1
GCA_040730415.1	SAMN42492976	PNUSAS451999	PNUSAS451999,"SRS21994528"	Northern America	USA	Human	stool	clinical		-	C2	6	-	parC (T57S)	antigen_formula=9:l,v:1,5,serotype=Panama	48	PDS000188548.1	PDT002254094.1
GCA_040807585.1	SAMN42730169	PNUSAS453547	PNUSAS453547,"SRS22069142"	Northern America	USA	Human	stool	clinical		-	C2	6	-	parC (T57S)	antigen_formula=9:l,v:1,5,serotype=Panama	48	PDS000065095.217	PDT002262045.1
GCA_040807605.1	SAMN42730176	PNUSAS453548	PNUSAS453548,"SRS22069140"	Northern America	USA	Human	urine	clinical		-	C1	2	-	parC (T57S)	antigen_formula=9:l,v:1,5,serotype=Panama	48	PDS000005120.306	PDT002262043.1
GCA_041017705.1	SAMN43006175	PNUSAS458060	PNUSAS458060,"SRS22235157"	Northern America	USA	Human	stool	clinical		-	C4	13	-	parC (T57S)	antigen_formula=9:l,v:1,5,serotype=Panama	48	PDS000079340.6	PDT002281060.1
GCA_041219965.1	SAMN43080484	FSIS12430249	FSIS12430249,"SRS22283023"	Northern America	USA:TX	Bovine	Animal-Cattle-Dairy Cow (cecal)	environmental/other		2024	C1	3	-	parC (T57S)	antigen_formula=9:l,v:1,5,serotype=Panama	48	PDS000005120.306	PDT002304849.1
GCA_041318805.1	SAMN43226463	PNUSAS463666	PNUSAS463666,"SRS22375486"	Northern America	USA	Human	blood	clinical		-	C2	6	-	parC (T57S)	antigen_formula=9:l,v:1,5,serotype=Panama	48	PDS000194865.2	PDT002325408.1
GCA_041387245.1	SAMN35818618	SALM_41	SALM_41,"SRS18050117"	Latin America & the Caribbean	Brazil	Swine	Swine lairage	environmental/other		2018	C4	16	blaTEM-1,floR,qnrS1,tet(A)	parC (T57S)	antigen_formula=9:l,v:1,5,serotype=Panama	48	PDS000067071.30	PDT002332522.1
GCA_041387745.1	SAMN35818592	SALM_15	SALM_15,"SRS18050090"	Latin America & the Caribbean	Brazil	Swine	Swine lairage	environmental/other		2018	C4	12	aadA1,blaTEM-1,dfrA1,sat2,sul2,tet(B)	parC (T57S)	antigen_formula=9:l,v:1,5,serotype=Panama	48	PDS000061496.4	PDT002332546.1
GCA_041566515.1	SAMN43405462	PNUSAS468829	PNUSAS468829,"SRS22491194"	Northern America	USA	Human	stool	clinical		-	C2	6	-	parC (T57S)	antigen_formula=9:l,v:1,5,serotype=Panama	48	PDS000194865.2	PDT002344678.1
GCA_041730075.1	SAMN43390841	SA164	SA164	Asia	Thailand	Companion animal	Dog rectal swab			2015	C1	4	aadA1,aadA2,blaTEM-1,cmlA1,dfrA12,sul3,tet(A),tet(M)	parC (T57S)	antigen_formula=9:l,v:1,5,serotype=Panama	48	PDS000042483.37	PDT002363374.1
GCA_041796825.1	SAMN43478811	PNUSAS469826	PNUSAS469826,"SRS22530941"	Northern America	USA	Human	stool	clinical		-	C2	6	-	parC (T57S)	antigen_formula=9:l,v:1,5,serotype=Panama	48	PDS000065095.217	PDT002361425.1
GCA_041798065.1	SAMN43478456	PNUSAS469760	PNUSAS469760,"SRS22530574"	Northern America	USA	Human	stool	clinical		-	C2	6	-	parC (T57S)	antigen_formula=9:l,v:1,5,serotype=Panama	48	PDS000202549.1	PDT002361393.1
GCA_042231395.1	SAMN43586486	20-MAP-16-2	20-MAP-16-2,"CFSAN136869","SRS22629674"	Latin America & the Caribbean	Chile	Environment	Canal	environmental/other		2023	C4	16	-	parC (T57S)	antigen_formula=9:l,v:1,5,serotype=Panama	48	PDS000067071.30	PDT002380659.1
GCA_042234025.1	SAMN43586007	18-MAP-30-1	18-MAP-30-1,"CFSAN135297","SRS22629472"	Latin America & the Caribbean	Chile	Environment	Canal	environmental/other		2023	C2	6	-	parC (T57S)	antigen_formula=9:l,v:1,5,serotype=Panama	48	PDS000198476.2	PDT002380539.1
GCA_042235085.1	SAMN43585678	17-MAP-03-3	17-MAP-03-3,"CFSAN132257","SRS22629176"	Latin America & the Caribbean	Chile	Environment	River	environmental/other		2022	C2	6	-	parC (T57S)	antigen_formula=9:l,v:1,5,serotype=Panama	48	PDS000198572.2	PDT002380479.1
GCA_042235195.1	SAMN43585681	13-MAP-28-4	13-MAP-28-4,"CFSAN131203","SRS22629173"	Latin America & the Caribbean	Chile	Environment	River	environmental/other		2022	C2	6	aadA1,sat2	parC (T57S)	antigen_formula=9:l,v:1,5,serotype=Panama	48	PDS000037695.11	PDT002380476.1
GCA_042235795.1	SAMN43585650	17-MAP-03-5	17-MAP-03-5,"CFSAN132259","SRS22629123"	Latin America & the Caribbean	Chile	Environment	River	environmental/other		2022	C2	6	-	parC (T57S)	antigen_formula=9:l,v:1,5,serotype=Panama	48	PDS000198572.2	PDT002380446.1
GCA_042236925.1	SAMN43585560	18-MAP-28-6	18-MAP-28-6,"CFSAN135293","SRS22629037"	Latin America & the Caribbean	Chile	Environment	River	environmental/other		2023	C2	6	-	parC (T57S)	antigen_formula=9:l,v:1,5,serotype=Panama	48	PDS000198476.2	PDT002380385.1
GCA_042237615.1	SAMN43585419	18-MAP-27-4	18-MAP-27-4,"CFSAN135289","SRS22628983"	Latin America & the Caribbean	Chile	Environment	Canal	environmental/other		2023	C2	6	-	parC (T57S)	antigen_formula=9:l,v:1,5,serotype=Panama	48	PDS000198479.2	PDT002380352.1
GCA_042237865.1	SAMN43585418	18-MAP-29-1	18-MAP-29-1,"CFSAN135294","SRS22628970"	Latin America & the Caribbean	Chile	Environment	Canal	environmental/other		2023	C2	6	-	parC (T57S)	antigen_formula=9:l,v:1,5,serotype=Panama	48	PDS000198476.2	PDT002380339.1
GCA_042238795.1	SAMN43585124	17-MAP-03-4	17-MAP-03-4,"CFSAN132258","SRS22628887"	Latin America & the Caribbean	Chile	Environment	River	environmental/other		2022	C2	6	-	parC (T57S)	antigen_formula=9:l,v:1,5,serotype=Panama	48	PDS000198572.2	PDT002380289.1
GCA_042241515.1	SAMN43584742	19-MAP-08-1	19-MAP-08-1,"CFSAN136795","SRS22628149"	Latin America & the Caribbean	Chile	Environment	River	environmental/other		2023	C2	6	-	parC (T57S)	antigen_formula=9:l,v:1,5,serotype=Panama	48		PDT002380143.1
GCA_042241945.1	SAMN43584231	10-MAP-15-3	10-MAP-15-3,"CFSAN130534","SRS22628081"	Latin America & the Caribbean	Chile	Environment	River	environmental/other		2022	C2	6	-	parC (T57S)	antigen_formula=9:l,v:1,5,serotype=Panama	48	PDS000037695.11	PDT002380126.1
GCA_042243895.1	SAMN43584022	13-MAP-28-3	13-MAP-28-3,"CFSAN131202","SRS22627671"	Latin America & the Caribbean	Chile	Environment	River	environmental/other		2022	C2	6	aadA1,sat2	parC (T57S)	antigen_formula=9:l,v:1,5,serotype=Panama	48	PDS000037695.11	PDT002379192.1
GCA_042245175.1	SAMN43583619	18-MAP-28-2	18-MAP-28-2,"CFSAN135291","SRS22627541"	Latin America & the Caribbean	Chile	Environment	River	environmental/other		2023	C2	6	-	parC (T57S)	antigen_formula=9:l,v:1,5,serotype=Panama	48	PDS000198476.2	PDT002379114.1
GCA_042245705.1	SAMN43583494	18-MAP-30-5	18-MAP-30-5,"CFSAN135299","SRS22627419"	Latin America & the Caribbean	Chile	Environment	Canal	environmental/other		2023	C2	6	-	parC (T57S)	antigen_formula=9:l,v:1,5,serotype=Panama	48	PDS000198476.2	PDT002379066.1
GCA_042246455.1	SAMN43583137	18-MAP-27-1	18-MAP-27-1,"CFSAN135288","SRS22626529"	Latin America & the Caribbean	Chile	Environment	Canal	environmental/other		2023	C2	6	-	parC (T57S)	antigen_formula=9:l,v:1,5,serotype=Panama	48	PDS000198479.2	PDT002378987.1
GCA_042246535.1	SAMN43583121	18-MAP-29-3	18-MAP-29-3,"CFSAN135295","SRS22626524"	Latin America & the Caribbean	Chile	Environment	Canal	environmental/other		2023	C2	6	-	parC (T57S)	antigen_formula=9:l,v:1,5,serotype=Panama	48	PDS000198476.2	PDT002378982.1
GCA_042246675.1	SAMN43583112	18-MAP-30-2	18-MAP-30-2,"CFSAN135298","SRS22626457"	Latin America & the Caribbean	Chile	Environment	Canal	environmental/other		2023	C2	6	-	parC (T57S)	antigen_formula=9:l,v:1,5,serotype=Panama	48	PDS000198476.2	PDT002378972.1
GCA_042246865.1	SAMN43583037	18-MAP-27-5	18-MAP-27-5,"CFSAN135290","SRS22626383"	Latin America & the Caribbean	Chile	Environment	Canal	environmental/other		2023	C2	6	-	parC (T57S)	antigen_formula=9:l,v:1,5,serotype=Panama	48	PDS000198479.2	PDT002378953.1
GCA_042248825.1	SAMN43586522	13-MAP-28-1	13-MAP-28-1,"CFSAN131201","SRS22629711"	Latin America & the Caribbean	Chile	Environment	River	environmental/other		2022	C2	6	aadA1,sat2	parC (T57S)	antigen_formula=9:l,v:1,5,serotype=Panama	48	PDS000037695.11	PDT002380687.1
GCA_042253735.1	SAMN37792010	MPSPGB58-1_Sa_BL03	BL03,"MPSPGB58-1_Sa_BL03","SRS19152541"	Latin America & the Caribbean	Mexico	Bovine	ground beef	environmental/other		2021	C2	6	-	parC (T57S)	antigen_formula=9:l,v:1,5,serotype=Panama	48		PDT002393273.1
GCA_042939455.1	SAMN40405369	AUSMDU00067984	AUSMDU00067984,"SRS20726427"	Oceania	Australia:Victoria	Human	faecal	clinical		2011	C1	4	aadA1,aadA2,blaTEM,blaTEM,cmlA1,dfrA12,sul3,tet(A),tet(M)	parC (T57S)	antigen_formula=9:l,v:1,5,serotype=Panama	48	PDS000042483.37	PDT002109681.1
GCA_042939485.1	SAMN40405336	AUSMDU00066509	AUSMDU00066509,"SRS20726391"	Oceania	Australia:Victoria	Human	invasive	clinical		2016	C1	4	qnrS1	parC (T57S)	antigen_formula=9:l,v:1,5,serotype=Panama	48		PDT002109717.1
GCA_042997295.1	SAMN44242350	10-MAP-15-1	10-MAP-15-1,"CFSAN130533","SRS22871478"	Latin America & the Caribbean	Chile	Environment	River	environmental/other		2022	C2	6	-	parC (T57S)	antigen_formula=9:l,v:1,5,serotype=Panama	48	PDS000037695.11	PDT002411911.1
GCA_042999445.1	SAMN40710010	FIC092	FIC092,"SRS20905158"	Latin America & the Caribbean	Chile	Environment	water	environmental/other		2022	C2	6	aadA1,sat2	parC (T57S)	antigen_formula=9:l,v:1,5,serotype=Panama	48	PDS000037695.11	PDT002129411.1
GCA_042999705.1	SAMN40710024	FIC130	FIC130,"SRS20905173"	Latin America & the Caribbean	Chile	Environment	water	environmental/other		2023	C2	6	-	parC (T57S)	antigen_formula=9:l,v:1,5,serotype=Panama	48		PDT002129395.1
GCA_043019865.1	SAMN44244934	MPSPSA2211-2	CFSAN129473,"MPSPSA2211-2","SRS22873445"	Latin America & the Caribbean	Mexico	Environment	River	environmental/other		2022	C2	6	bleO,floR,tet(A)	parC (T57S)	antigen_formula=9:l,v:1,5,serotype=Panama	48	PDS000028062.30	PDT002412582.1
GCA_043020145.1	SAMN44244820	MPSPSA2344-1	CFSAN131793,"MPSPSA2344-1","SRS22873404"	Latin America & the Caribbean	Mexico	Environment	River	environmental/other		2023	C2	6	aph(3'')-Ib,aph(6)-Id,bleO,floR,oqxA,oqxB,tet(A)	parC (T57S)	antigen_formula=9:l,v:1,5,serotype=Panama	48	PDS000107517.7	PDT002412565.1
GCA_043021205.1	SAMN44244733	FA1619	CFSAN131071,"FA1619","SRS22873318"	Latin America & the Caribbean	Chile	Environment	Irrigation Canal	environmental/other		2021	C2	6	-	parC (T57S)	antigen_formula=9:l,v:1,5,serotype=Panama	48	PDS000201144.1	PDT002412514.1
GCA_043021785.1	SAMN44244478	MPSPSA2246-3	CFSAN129550,"MPSPSA2246-3","SRS22873204"	Latin America & the Caribbean	Mexico	Environment	River	environmental/other		2022	C2	6	bleO,floR,tet(A)	parC (T57S)	antigen_formula=9:l,v:1,5,serotype=Panama	48	PDS000028062.30	PDT002412362.1
GCA_043021865.1	SAMN44244462	FA1968	CFSAN128819,"FA1968","SRS22873199"	Latin America & the Caribbean	Chile	Environment	irrigation Canal	environmental/other		2022	C2	6	-	parC (T57S)	antigen_formula=9:l,v:1,5,serotype=Panama	48		PDT002412358.1
GCA_043022185.1	SAMN44244463	FA2122	CFSAN129983,"FA2122","SRS22873195"	Latin America & the Caribbean	Chile	Environment	Irrigation Canal	environmental/other		2021	C2	6	-	parC (T57S)	antigen_formula=9:l,v:1,5,serotype=Panama	48	PDS000198572.2	PDT002412354.1
GCA_043022305.1	SAMN44244443	FA2094	CFSAN129973,"FA2094","SRS22873186"	Latin America & the Caribbean	Chile	Environment	Irrigation Canal	environmental/other		2021	C2	6	-	parC (T57S)	antigen_formula=9:l,v:1,5,serotype=Panama	48	PDS000198572.2	PDT002412345.1
GCA_043024235.1	SAMN44244233	FA2195	CFSAN130019,"FA2195","SRS22873002"	Latin America & the Caribbean	Chile	Environment	Irrigation Canal	environmental/other		2022	C2	6	-	parC (T57S)	antigen_formula=9:l,v:1,5,serotype=Panama	48		PDT002412267.1
GCA_043024925.1	SAMN44244206	MPSPSA2359-2	CFSAN131821,"MPSPSA2359-2","SRS22872975"	Latin America & the Caribbean	Mexico	Environment	River	environmental/other		2023	C2	6	aac(3)-IId,aadA5,aph(3'')-Ib,aph(6)-Id,blaTEM-1,bleO,dfrA17,floR,oqxA,oqxB,sul2,tet(A)	gyrA (S83Y), parC (T57S)	antigen_formula=9:l,v:1,5,serotype=Panama	48		PDT002412244.1
GCA_043026285.1	SAMN44243902	MPSPSA2216-1	CFSAN129484,"MPSPSA2216-1","SRS22872705"	Latin America & the Caribbean	Mexico	Environment	River	environmental/other		2022	C2	6	aac(3)-IId,aadA5,aph(3'')-Ib,aph(6)-Id,blaTEM-1,bleO,dfrA17,floR,oqxA,oqxB,sul2,tet(A)	parC (T57S)	antigen_formula=9:l,v:1,5,serotype=Panama	48	PDS000028062.30	PDT002412170.1
GCA_043026425.1	SAMN44243885	FA2101	CFSAN129976,"FA2101","SRS22872680"	Latin America & the Caribbean	Chile	Environment	River	environmental/other		2021	C2	6	-	parC (T57S)	antigen_formula=9:l,v:1,5,serotype=Panama	48	PDS000201144.1	PDT002412153.1
GCA_043056415.1	SAMN41142013	AUSMDU00082154	AUSMDU00082154,"SRS21170250"	Oceania	Australia:Victoria	Human	human	clinical		2023	C4	16	-	parC (T57S)	antigen_formula=9:l,v:1,5,serotype=Panama	48	PDS000067071.30	PDT002150356.1
GCA_043208695.1	SAMN42536188	2019-22200	2019-22200,"SRS22031001"	Oceania	Australia: Tasmania	Human	human	clinical		2019	C1	4	aadA1,aadA2,cmlA1,dfrA12,sul3,tet(A)	parC (T57S)	antigen_formula=9:l,v:1,5,serotype=Panama	48	PDS000042483.37	PDT002259744.1
GCA_043926555.1	SAMN44451276	FSIS12432342	FSIS12432342,"SRS23009775"	Northern America	USA:IA	Swine	Animal-Swine-Market Swine (cecal)	environmental/other		2024	C1	3	qnrB19	parC (T57S)	antigen_formula=9:l,v:1,5,serotype=Panama	48	PDS000005120.306	PDT002429809.1
GCA_043962775.1	SAMN44410134	AUSMDU00070328	AUSMDU00070328,"SRS22993575"	Oceania	Australia:Victoria	Human	human	clinical		2002	C1	4	dfrA14,tet(B)	parC (T57S)	antigen_formula=9:l,v:1,5,serotype=Panama	48		PDT002427555.1
GCA_043962815.1	SAMN44410136	AUSMDU00070600	AUSMDU00070600,"SRS22993577"	Oceania	Australia:Victoria	Human	human	clinical		2000	C1	1	-	parC (T57S)	antigen_formula=9:l,v:1,5,serotype=Panama	48		PDT002427553.1
GCA_043962835.1	SAMN44410135	AUSMDU00070500	AUSMDU00070500,"SRS22993576"	Oceania	Australia:Victoria	Human	human	clinical		2002	C1	4	-	parC (T57S)	antigen_formula=9:l,v:1,5,serotype=Panama	48	PDS000042483.37	PDT002427554.1
GCA_043962855.1	SAMN44410137	AUSMDU00070609	AUSMDU00070609,"SRS22993578"	Oceania	Australia:Victoria	Human	human	clinical		2000	C1	4	-	parC (T57S)	antigen_formula=9:l,v:1,5,serotype=Panama	48		PDT002427552.1
GCA_043962895.1	SAMN44410138	AUSMDU00070481	AUSMDU00070481,"SRS22993579"	Oceania	Australia:Victoria	Human	human	clinical		2000	C1	4	-	parC (T57S)	antigen_formula=9:l,v:1,5,serotype=Panama	48		PDT002427551.1
GCA_044478625.1	SAMN44533640	DG217	DG217,"SRS23077447"	Latin America & the Caribbean	Chile	Food	meat	environmental/other		2024	C2	6	aadA2,aph(3'')-Ib,aph(6)-Id,blaTEM-1,dfrA12,floR,sul1,tet(B)	parC (T57S)	antigen_formula=9:l,v:1,5,serotype=Panama	48	PDS000060039.5	PDT002450510.1
GCA_044507185.1	SAMN44572965	FSIS12432639	FSIS12432639,"SRS23101890"	Northern America	USA:PA	Bovine	comminuted beef	environmental/other		2024	C1	2	-	parC (T57S)	antigen_formula=9:l,v:1,5,serotype=Panama	48	PDS000005120.306	PDT002453949.1
GCA_044535645.1	SAMN44512257	16-MAP-14-4	16-MAP-14-4,"CFSAN132211","SRS23062218"	Latin America & the Caribbean	Chile	Environment	Canal	environmental/other		2022	C2	6	-	parC (T57S)	antigen_formula=9:l,v:1,5,serotype=Panama	48		PDT002446306.1
GCA_044613055.1	SAMN44293606	PNUSAS480265	PNUSAS480265,"SRS23114209"	Northern America	USA	Human		clinical		2024	C4	13	-	parC (T57S)	antigen_formula=9:l,v:1,5,serotype=Panama	48	PDS000027703.32	PDT002455713.1
GCA_044740645.1	SAMN44635467	FDA63545-FNW2655	CFSAN139838,"FDA63545-FNW2655","FNW2655","SRS23154734"	Northern America	USA	Food	frozen shell on shrimp	environmental/other	USA	1999	C4	13	-	parC (T57S)	antigen_formula=9:l,v:1,5,serotype=Panama	48		PDT002460704.1
GCA_044962895.1	SAMN40044472	MU19	Canal Salmonella 19,"MU19","SRS20543093"	Asia	Thailand: Bangkok	Environment	Canal water	environmental/other		2017	C1	4	aadA1,aadA2,blaTEM-1,cmlA1,dfrA12,sul3,tet(A),tet(M)	parC (T57S)	antigen_formula=9:l,v:1,5,serotype=Panama	48	PDS000042483.37	PDT002118204.1
GCA_044970725.1	SAMN40405312	AUSMDU00038276	AUSMDU00038276,"SRS20726374"	Oceania	Australia:Victoria	Human	faecal	clinical		2005	C1	4	aadA1,aph(3')-Ia,blaTEM-1,blaTEM,cmlA1,dfrA14,sul3,tet(B)	parC (T57S)	antigen_formula=9:l,v:1,5,serotype=Panama	48		PDT002109734.1
GCA_044970745.1	SAMN40405322	AUSMDU00038298	AUSMDU00038298,"SRS20726376"	Oceania	Australia:Victoria	Human	faecal	clinical		2011	C1	1	blaTEM-1,dfrA12,	parC (T57S)	antigen_formula=9:l,v:1,5,serotype=Panama	48	PDS000178253.1	PDT002109732.1
GCA_044970785.1	SAMN40405313	AUSMDU00038277	AUSMDU00038277,"SRS20726375"	Oceania	Australia:Victoria	Human	faecal	clinical		2005	C1	1	-	parC (T57S)	antigen_formula=9:l,v:1,5,serotype=Panama	48		PDT002109733.1
GCA_044970825.1	SAMN40405324	AUSMDU00038301	AUSMDU00038301,"SRS20726378"	Oceania	Australia:Victoria	Human	faecal	clinical		2012	C1	4	aadA1,aadA2,blaTEM-1,cmlA1,dfrA12,sul3,tet(A),tet(M)	parC (T57S)	antigen_formula=9:l,v:1,5,serotype=Panama	48	PDS000042483.37	PDT002109730.1
GCA_044970845.1	SAMN40405326	AUSMDU00038306	AUSMDU00038306,"SRS20726380"	Oceania	Australia:Victoria	Human	faecal	clinical		2014	C1	4	-	parC (T57S)	antigen_formula=9:l,v:1,5,serotype=Panama	48	PDS000042483.37	PDT002109728.1
GCA_044970865.1	SAMN40405325	AUSMDU00038304	AUSMDU00038304,"SRS20726379"	Oceania	Australia:Victoria	Human	faecal	clinical		2013	C1	4	aadA1,aadA2,blaTEM-103,cmlA1,dfrA12,sul3,tet(A),tet(M)	parC (T57S)	antigen_formula=9:l,v:1,5,serotype=Panama	48	PDS000042483.37	PDT002109729.1
GCA_044970885.1	SAMN40405327	AUSMDU00038307	AUSMDU00038307,"SRS20726381"	Oceania	Australia:Victoria	Human	faecal	clinical		2014	C1	4	-	parC (T57S)	antigen_formula=9:l,v:1,5,serotype=Panama	48	PDS000042483.37	PDT002109727.1
GCA_044970905.1	SAMN40405328	AUSMDU00038308	AUSMDU00038308,"SRS20726382"	Oceania	Australia:Victoria	Human	faecal	clinical		2014	C1	4	blaTEM-1,floR,sul2,tet(A),tet(M)	parC (T57S)	antigen_formula=9:l,v:1,5,serotype=Panama	48	PDS000042483.37	PDT002109726.1
GCA_044970925.1	SAMN40405329	AUSMDU00038309	AUSMDU00038309,"SRS20726383"	Oceania	Australia:Victoria	Human	faecal	clinical		2015	C1	4	aadA1,aadA2,blaTEM-1,cmlA1,dfrA12,sul3,tet(A),tet(M)	parC (T57S)	antigen_formula=9:l,v:1,5,serotype=Panama	48	PDS000042483.37	PDT002109725.1
GCA_044970945.1	SAMN40405331	AUSMDU00038311	AUSMDU00038311,"SRS20726385"	Oceania	Australia:Victoria	Human	faecal	clinical		2016	C2	6	-	parC (T57S)	antigen_formula=9:l,v:1,5,serotype=Panama	48	PDS000048230.3	PDT002109723.1
GCA_044970965.1	SAMN40405330	AUSMDU00038310	AUSMDU00038310,"SRS20726384"	Oceania	Australia:Victoria	Human	faecal	clinical		2015	C5	18	-	parC (T57S)	antigen_formula=9:l,v:1,5,serotype=Panama	48		PDT002109724.1
GCA_044970985.1	SAMN40405332	AUSMDU00038312	AUSMDU00038312,"SRS20726387"	Oceania	Australia:Victoria	Human	faecal	clinical		2016	C1	4	-	parC (T57S)	antigen_formula=9:l,v:1,5,serotype=Panama	48	PDS000042483.37	PDT002109721.1
GCA_044971005.1	SAMN40405333	AUSMDU00038315	AUSMDU00038315,"SRS20726388"	Oceania	Australia:Victoria	Human	invasive	clinical		2018	C1	4	aadA1,aadA2,blaTEM-103,cmlA1,dfrA12,sul3,tet(A),tet(M)	parC (T57S)	antigen_formula=9:l,v:1,5,serotype=Panama	48	PDS000042483.37	PDT002109720.1
GCA_044971045.1	SAMN40405314	AUSMDU00038279	AUSMDU00038279,"SRS20726386"	Oceania	Australia:Victoria	Human	faecal	clinical		2006	C1	1	aadA1,aadA2,cmlA1,dfrA12,sul3	parC (T57S)	antigen_formula=9:l,v:1,5,serotype=Panama	48		PDT002109722.1
GCA_044971265.1	SAMN40405335	AUSMDU00066502	AUSMDU00066502,"SRS20726390"	Oceania	Australia:Victoria	Human	invasive	clinical		2016	C1	4	aadA2,cmlA1,cmlA1,dfrA12,sul3,tet(A)	parC (T57S)	antigen_formula=9:l,v:1,5,serotype=Panama	48	PDS000042483.37	PDT002109718.1
GCA_044971305.1	SAMN40405337	AUSMDU00066523	AUSMDU00066523,"SRS20726392"	Oceania	Australia:Victoria	Human	invasive	clinical		2016	C1	4	aadA1,aadA2,blaTEM-1,cmlA1,dfrA12,sul3,tet(A),tet(M)	parC (T57S)	antigen_formula=9:l,v:1,5,serotype=Panama	48	PDS000042483.37	PDT002109716.1
GCA_044971325.1	SAMN40405338	AUSMDU00066524	AUSMDU00066524,"SRS20726393"	Oceania	Australia:Victoria	Human	invasive	clinical		2016	C1	4	aadA1,aadA2,blaTEM-1,cmlA1,dfrA12,sul3,tet(A),tet(M)	parC (T57S)	antigen_formula=9:l,v:1,5,serotype=Panama	48	PDS000042483.37	PDT002109715.1
GCA_044971345.1	SAMN40405339	AUSMDU00066767	AUSMDU00066767,"SRS20726394"	Oceania	Australia:Victoria	Human	invasive	clinical		2017	C1	4	-	parC (T57S)	antigen_formula=9:l,v:1,5,serotype=Panama	48	PDS000042483.37	PDT002109714.1
GCA_044971365.1	SAMN40405315	AUSMDU00038281	AUSMDU00038281,"SRS20726397"	Oceania	Australia:Victoria	Human	faecal	clinical		2007	C1	4	aadA1,blaTEM-1,blaTEM,catA1,cmlA1,dfrA14,sul3,tet(B)	parC (T57S)	antigen_formula=9:l,v:1,5,serotype=Panama	48	PDS000178272.1	PDT002109711.1
GCA_044971385.1	SAMN40405341	AUSMDU00067648	AUSMDU00067648,"SRS20726396"	Oceania	Australia:Victoria	Human	faecal	clinical		2014	C1	4	aadA1,aadA2,blaTEM-1,cmlA1,dfrA12,sul3,tet(A),tet(M)	parC (T57S)	antigen_formula=9:l,v:1,5,serotype=Panama	48	PDS000042483.37	PDT002109712.1
GCA_044971405.1	SAMN40405340	AUSMDU00067642	AUSMDU00067642,"SRS20726395"	Oceania	Australia:Victoria	Human	faecal	clinical		2014	C1	4	aadA1,aadA2,blaTEM-1,cmlA1,dfrA12,floR,sul2,sul3,tet(A),tet(M)	parC (T57S)	antigen_formula=9:l,v:1,5,serotype=Panama	48	PDS000042483.37	PDT002109713.1
GCA_044971425.1	SAMN40405343	AUSMDU00067670	AUSMDU00067670,"SRS20726399"	Oceania	Australia:Victoria	Human	invasive	clinical		2014	C1	4	aadA1,aadA2,blaTEM-1,cmlA1,dfrA12,sul3,tet(A),tet(M)	parC (T57S)	antigen_formula=9:l,v:1,5,serotype=Panama	48	PDS000042483.37	PDT002109709.1
GCA_044971445.1	SAMN40405342	AUSMDU00067657	AUSMDU00067657,"SRS20726398"	Oceania	Australia:Victoria	Human	faecal	clinical		2014	C2	6	-	parC (T57S)	antigen_formula=9:l,v:1,5,serotype=Panama	48		PDT002109710.1
GCA_044971465.1	SAMN40405345	AUSMDU00067678	AUSMDU00067678,"SRS20726401"	Oceania	Australia:Victoria	Human	faecal	clinical		2015	C1	4	-	parC (T57S)	antigen_formula=9:l,v:1,5,serotype=Panama	48	PDS000042483.37	PDT002109707.1
GCA_044971485.1	SAMN40405344	AUSMDU00067671	AUSMDU00067671,"SRS20726400"	Oceania	Australia:Victoria	Human	faecal	clinical		2014	C1	4	-	parC (T57S)	antigen_formula=9:l,v:1,5,serotype=Panama	48	PDS000042483.37	PDT002109708.1
GCA_044971505.1	SAMN40405346	AUSMDU00067702	AUSMDU00067702,"SRS20726402"	Oceania	Australia:Victoria	Human	faecal	clinical		2014	C1	4	aadA1,aadA2,blaTEM-1,cmlA1,dfrA12,floR,sul2,sul3,tet(A),tet(M)	parC (T57S)	antigen_formula=9:l,v:1,5,serotype=Panama	48	PDS000042483.37	PDT002109706.1
GCA_044971525.1	SAMN40405347	AUSMDU00067707	AUSMDU00067707,"SRS20726403"	Oceania	Australia:Victoria	Human	faecal	clinical		2014	C1	4	aadA1,aadA2,blaTEM-1,cmlA1,dfrA12,sul3,tet(A),tet(M)	parC (T57S)	antigen_formula=9:l,v:1,5,serotype=Panama	48	PDS000042483.37	PDT002109705.1
GCA_044971545.1	SAMN40405349	AUSMDU00067720	AUSMDU00067720,"SRS20726405"	Oceania	Australia:Victoria	Human	invasive	clinical		2014	C1	4	sul3	parC (T57S)	antigen_formula=9:l,v:1,5,serotype=Panama	48	PDS000042483.37	PDT002109703.1
GCA_044971555.1	SAMN40405348	AUSMDU00067711	AUSMDU00067711,"SRS20726404"	Oceania	Australia:Victoria	Human	invasive	clinical		2015	C1	4	aadA1,aadA2,blaTEM-1,cmlA1,dfrA12,floR,mcr-1.1,mph(A),qnrS1,sul2,sul3,tet(A),tet(M)	parC (T57S)	antigen_formula=9:l,v:1,5,serotype=Panama	48	PDS000175674.2	PDT002109704.1
GCA_044971585.1	SAMN40405350	AUSMDU00067778	AUSMDU00067778,"SRS20726406"	Oceania	Australia:Victoria	Human	faecal	clinical		2013	C4	13	-	parC (T57S)	antigen_formula=9:l,v:1,5,serotype=Panama	48	PDS000055118.2	PDT002109702.1
GCA_044971605.1	SAMN40405351	AUSMDU00067783	AUSMDU00067783,"SRS20726407"	Oceania	Australia:Victoria	Human	faecal	clinical		2013	C1	4	-	parC (T57S)	antigen_formula=9:l,v:1,5,serotype=Panama	48	PDS000042483.37	PDT002109701.1
GCA_044971625.1	SAMN40405316	AUSMDU00038283	AUSMDU00038283,"SRS20726408"	Oceania	Australia:Victoria	Human	faecal	clinical		2007	C1	4	-	parC (T57S)	antigen_formula=9:l,v:1,5,serotype=Panama	48	PDS000042483.37	PDT002109700.1
GCA_044971665.1	SAMN40405352	AUSMDU00067784	AUSMDU00067784,"SRS20726409"	Oceania	Australia:Victoria	Human	faecal	clinical		2013	C1	4	aadA1,aadA2,blaTEM-1,cmlA1,dfrA12,sul3,tet(A),tet(M)	parC (T57S)	antigen_formula=9:l,v:1,5,serotype=Panama	48	PDS000042483.37	PDT002109699.1
GCA_044971685.1	SAMN40405353	AUSMDU00067786	AUSMDU00067786,"SRS20726411"	Oceania	Australia:Victoria	Human	invasive	clinical		2013	C1	4	-	parC (T57S)	antigen_formula=9:l,v:1,5,serotype=Panama	48	PDS000042483.37	PDT002109698.1
GCA_044971705.1	SAMN40405355	AUSMDU00067801	AUSMDU00067801,"SRS20726412"	Oceania	Australia:Victoria	Human	invasive	clinical		2013	C1	4	-	parC (T57S)	antigen_formula=9:l,v:1,5,serotype=Panama	48	PDS000042483.37	PDT002109696.1
GCA_044971725.1	SAMN40405356	AUSMDU00067803	AUSMDU00067803,"SRS20726413"	Oceania	Australia:Victoria	Human	invasive	clinical		2013	C1	4	-	parC (T57S)	antigen_formula=9:l,v:1,5,serotype=Panama	48	PDS000042483.37	PDT002109695.1
GCA_044971745.1	SAMN40405357	AUSMDU00067806	AUSMDU00067806,"SRS20726414"	Oceania	Australia:Victoria	Human	faecal	clinical		2013	C1	4	aadA1,aadA2,blaTEM-103,cmlA1,dfrA12,sul3,tet(A),tet(M)	parC (T57S)	antigen_formula=9:l,v:1,5,serotype=Panama	48	PDS000042483.37	PDT002109694.1
GCA_044971765.1	SAMN40405359	AUSMDU00067895	AUSMDU00067895,"SRS20726416"	Oceania	Australia:Victoria	Human	invasive	clinical		2013	C1	4	aadA1,aadA2,blaTEM-103,cmlA1,dfrA12,sul3,tet(A),tet(M)	parC (T57S)	antigen_formula=9:l,v:1,5,serotype=Panama	48	PDS000042483.37	PDT002109692.1
GCA_044971785.1	SAMN40405358	AUSMDU00067873	AUSMDU00067873,"SRS20726415"	Oceania	Australia:Victoria	Human	faecal	clinical		2013	C1	4	aadA1,aadA2,blaTEM-1,cmlA1,dfrA12,sul3,tet(A),tet(M)	parC (T57S)	antigen_formula=9:l,v:1,5,serotype=Panama	48	PDS000042483.37	PDT002109693.1
GCA_044971805.1	SAMN40405360	AUSMDU00067896	AUSMDU00067896,"SRS20726417"	Oceania	Australia:Victoria	Human	invasive	clinical		2013	C1	4	aadA1,aadA2,blaTEM-1,cmlA1,dfrA12,sul3,tet(A),tet(M)	parC (T57S)	antigen_formula=9:l,v:1,5,serotype=Panama	48	PDS000042483.37	PDT002109691.1
GCA_044971825.1	SAMN40405317	AUSMDU00038284	AUSMDU00038284,"SRS20726419"	Oceania	Australia:Victoria	Human	faecal	clinical		2008	C1	5	aph(3'')-Ib,aph(6)-Id,	parC (T57S)	antigen_formula=9:l,v:1,5,serotype=Panama	48	PDS000178251.1	PDT002109689.1
GCA_044971845.1	SAMN40405363	AUSMDU00067931	AUSMDU00067931,"SRS20726420"	Oceania	Australia:Victoria	Human	faecal	clinical		2012	C1	4	aadA1,aadA2,blaTEM-1,cmlA1,dfrA12,sul3,tet(A),tet(M)	parC (T57S)	antigen_formula=9:l,v:1,5,serotype=Panama	48	PDS000042483.37	PDT002109687.1
GCA_044971855.1	SAMN40405361	AUSMDU00067924	AUSMDU00067924,"SRS20726418"	Oceania	Australia:Victoria	Human	invasive	clinical		2012	C1	4	-	parC (T57S)	antigen_formula=9:l,v:1,5,serotype=Panama	48	PDS000042483.37	PDT002109690.1
GCA_044971885.1	SAMN40405364	AUSMDU00067934	AUSMDU00067934,"SRS20726422"	Oceania	Australia:Victoria	Human	faecal	clinical		2012	C3	7	-	parC (T57S)	antigen_formula=9:l,v:1,5,serotype=Panama	48	PDS000011006.86	PDT002109686.1
GCA_044971905.1	SAMN40405362	AUSMDU00067926	AUSMDU00067926,"SRS20726421"	Oceania	Australia:Victoria	Human	faecal	clinical		2012	C1	1	tet(A)	parC (T57S)	antigen_formula=9:l,v:1,5,serotype=Panama	48	PDS000178253.1	PDT002109688.1
GCA_044971925.1	SAMN40405365	AUSMDU00067935	AUSMDU00067935,"SRS20726423"	Oceania	Australia:Victoria	Human	invasive	clinical		2012	C1	1	aadA1,aadA2,aph(3'')-Ib,aph(6)-Id,blaTEM-1,cmlA1,dfrA12,oqxA,oqxB,sul3,tet(A)	parC (T57S)	antigen_formula=9:l,v:1,5,serotype=Panama	48	PDS000077377.3	PDT002109685.1
GCA_044971945.1	SAMN40405366	AUSMDU00067936	AUSMDU00067936,"SRS20726424"	Oceania	Australia:Victoria	Human	faecal	clinical		2012	C1	4	-	parC (T57S)	antigen_formula=9:l,v:1,5,serotype=Panama	48	PDS000042483.37	PDT002109684.1
GCA_044971965.1	SAMN40405367	AUSMDU00067937	AUSMDU00067937,"SRS20726425"	Oceania	Australia:Victoria	Human	faecal	clinical		2012	C1	4	aadA1,aadA2,blaTEM-1,cmlA1,dfrA12,sul3,tet(A),tet(M)	parC (T57S)	antigen_formula=9:l,v:1,5,serotype=Panama	48	PDS000042483.37	PDT002109683.1
GCA_044971985.1	SAMN40405368	AUSMDU00067954	AUSMDU00067954,"SRS20726426"	Oceania	Australia:Victoria	Human	invasive	clinical		2012	C1	4	aadA1,aadA2,blaTEM-1,cmlA1,dfrA12,floR,sul3,tet(A),tet(M)	parC (T57S)	antigen_formula=9:l,v:1,5,serotype=Panama	48	PDS000178252.1	PDT002109682.1
GCA_044972005.1	SAMN40405371	AUSMDU00068128	AUSMDU00068128,"SRS20726429"	Oceania	Australia:Victoria	Human	invasive	clinical		2013	C1	4	aadA1,aadA2,blaTEM-1,cmlA1,dfrA12,sul3,tet(A),tet(M)	parC (T57S)	antigen_formula=9:l,v:1,5,serotype=Panama	48	PDS000042483.37	PDT002109679.1
GCA_044972025.1	SAMN40405318	AUSMDU00038285	AUSMDU00038285,"SRS20726430"	Oceania	Australia:Victoria	Human	faecal	clinical		2009	C1	4	-	parC (T57S)	antigen_formula=9:l,v:1,5,serotype=Panama	48	PDS000042483.37	PDT002109678.1
GCA_044972045.1	SAMN40405370	AUSMDU00067986	AUSMDU00067986,"SRS20726428"	Oceania	Australia:Victoria	Human	invasive	clinical		2011	C1	4	-	parC (T57S)	antigen_formula=9:l,v:1,5,serotype=Panama	48	PDS000042483.37	PDT002109680.1
GCA_044972285.1	SAMN40405372	AUSMDU00068144	AUSMDU00068144,"SRS20726431"	Oceania	Australia:Victoria	Human	faecal	clinical		2012	C1	4	floR,floR,tet(M)	parC (T57S)	antigen_formula=9:l,v:1,5,serotype=Panama	48	PDS000178252.1	PDT002109677.1
GCA_044972305.1	SAMN40405373	AUSMDU00068163	AUSMDU00068163,"SRS20726432"	Oceania	Australia:Victoria	Human	invasive	clinical		2012	C1	4	aadA1,aadA2,blaTEM,blaTEM,cmlA1,dfrA12,sul3,tet(A),tet(M)	parC (T57S)	antigen_formula=9:l,v:1,5,serotype=Panama	48	PDS000042483.37	PDT002109676.1
GCA_044972325.1	SAMN40405375	AUSMDU00068236	AUSMDU00068236,"SRS20726434"	Oceania	Australia:Victoria	Human	invasive	clinical		2010	C1	4	-	parC (T57S)	antigen_formula=9:l,v:1,5,serotype=Panama	48	PDS000042483.37	PDT002109674.1
GCA_044972345.1	SAMN40405374	AUSMDU00068226	AUSMDU00068226,"SRS20726433"	Oceania	Australia:Victoria	Human	invasive	clinical		2010	C1	4	-	parC (T57S)	antigen_formula=9:l,v:1,5,serotype=Panama	48	PDS000042483.37	PDT002109675.1
GCA_044972365.1	SAMN40405376	AUSMDU00068372	AUSMDU00068372,"SRS20726435"	Oceania	Australia:Victoria	Human	faecal	clinical		2007	C4	13	-	parC (T57S)	antigen_formula=9:l,v:1,5,serotype=Panama	48		PDT002109673.1
GCA_044972385.1	SAMN40405377	AUSMDU00068376	AUSMDU00068376,"SRS20726436"	Oceania	Australia:Victoria	Human	faecal	clinical		2007	C2	6	-	parC (T57S)	antigen_formula=9:l,v:1,5,serotype=Panama	48		PDT002109672.1
GCA_044972405.1	SAMN40405379	AUSMDU00068386	AUSMDU00068386,"SRS20726439"	Oceania	Australia:Victoria	Human	invasive	clinical		2009	C1	4	aadA1,aadA2,blaTEM-1,cmlA1,dfrA12,sul3,tet(A)	parC (T57S)	antigen_formula=9:l,v:1,5,serotype=Panama	48	PDS000042483.37	PDT002109670.1
GCA_044972425.1	SAMN40405319	AUSMDU00038286	AUSMDU00038286,"SRS20726441"	Oceania	Australia:Victoria	Human	faecal	clinical		2010	C1	4	-	parC (T57S)	antigen_formula=9:l,v:1,5,serotype=Panama	48	PDS000042483.37	PDT002109667.1
GCA_044972445.1	SAMN40405378	AUSMDU00068381	AUSMDU00068381,"SRS20726437"	Oceania	Australia:Victoria	Human	faecal	clinical		2008	C1	1	aph(3'')-Ib,aph(6)-Id,blaTEM-1,blaTEM,oqxA,oqxB,tet(A)	parC (T57S)	antigen_formula=9:l,v:1,5,serotype=Panama	48	PDS000077377.3	PDT002109671.1
GCA_044972465.1	SAMN40405381	AUSMDU00068394	AUSMDU00068394,"SRS20726440"	Oceania	Australia:Victoria	Human	invasive	clinical		2007	C1	4	-	parC (T57S)	antigen_formula=9:l,v:1,5,serotype=Panama	48	PDS000042483.37	PDT002109668.1
GCA_044972485.1	SAMN40405380	AUSMDU00068389	AUSMDU00068389,"SRS20726438"	Oceania	Australia:Victoria	Human	invasive	clinical		2008	C1	1	aph(3'')-Ib,aph(6)-Id,blaTEM-1,oqxA,oqxB,tet(A)	parC (T57S)	antigen_formula=9:l,v:1,5,serotype=Panama	48		PDT002109669.1
GCA_044972505.1	SAMN40405384	AUSMDU00068416	AUSMDU00068416,"SRS20726444"	Oceania	Australia:Victoria	Human	invasive	clinical		2008	C1	1	aadA1,aadA2,aph(3'')-Ib,aph(6)-Id,cmlA1,dfrA12,sul3,tet(A)	parC (T57S)	antigen_formula=9:l,v:1,5,serotype=Panama	48	PDS000077377.3	PDT002109664.1
GCA_044972525.1	SAMN40405383	AUSMDU00068404	AUSMDU00068404,"SRS20726442"	Oceania	Australia:Victoria	Human	invasive	clinical		2007	C1	1	aadA1,aadA2,aph(3'')-Ib,aph(6)-Id,blaTEM-1,cmlA1,dfrA12,sul3,tet(A)	parC (T57S)	antigen_formula=9:l,v:1,5,serotype=Panama	48		PDT002109665.1
GCA_044972545.1	SAMN40405382	AUSMDU00068396	AUSMDU00068396,"SRS20726443"	Oceania	Australia:Victoria	Human	faecal	clinical		2008	C1	1	aadA1,aadA2,aph(3'')-Ib,aph(6)-Id,blaTEM-1,cmlA1,dfrA12,sul3,tet(A)	parC (T57S)	antigen_formula=9:l,v:1,5,serotype=Panama	48	PDS000077377.3	PDT002109666.1
GCA_044972565.1	SAMN40405386	AUSMDU00068438	AUSMDU00068438,"SRS20726446"	Oceania	Australia:Victoria	Human	faecal	clinical		2009	C1	1	aph(3'')-Ib,aph(6)-Id,blaTEM-1,tet(A)	parC (T57S)	antigen_formula=9:l,v:1,5,serotype=Panama	48	PDS000077377.3	PDT002109662.1
GCA_044972585.1	SAMN40405389	AUSMDU00068666	AUSMDU00068666,"SRS20726449"	Oceania	Australia:Victoria	Human	faecal	clinical		2007	C1	4	-	parC (T57S)	antigen_formula=9:l,v:1,5,serotype=Panama	48		PDT002109659.1
GCA_044972605.1	SAMN40405385	AUSMDU00068423	AUSMDU00068423,"SRS20726445"	Oceania	Australia:Victoria	Human	faecal	clinical		2009	C1	1	aadA1,aadA2,aph(3'')-Ib,aph(6)-Id,blaTEM-1,cmlA1,dfrA12,sul3,tet(A)	parC (T57S)	antigen_formula=9:l,v:1,5,serotype=Panama	48	PDS000077377.3	PDT002109663.1
GCA_044972625.1	SAMN40405387	AUSMDU00068445	AUSMDU00068445,"SRS20726447"	Oceania	Australia:Victoria	Human	invasive	clinical		2008	C1	4	aadA1,aadA2,blaTEM-1,cmlA1,dfrA12,sul3,tet(A),tet(M)	parC (T57S)	antigen_formula=9:l,v:1,5,serotype=Panama	48	PDS000042483.37	PDT002109661.1
GCA_044972645.1	SAMN40405388	AUSMDU00068455	AUSMDU00068455,"SRS20726448"	Oceania	Australia:Victoria	Human	invasive	clinical		2008	C1	5	aph(3'')-Ib,aph(6)-Id,tet(M)	parC (T57S)	antigen_formula=9:l,v:1,5,serotype=Panama	48	PDS000178251.1	PDT002109660.1
GCA_044972665.1	SAMN40405390	AUSMDU00068672	AUSMDU00068672,"SRS20726450"	Oceania	Australia:Victoria	Human	invasive	clinical		2007	C1	4	aadA1,aph(3')-Ia,blaTEM-1,blaTEM,catA1,cmlA1,dfrA14,sul3,tet(B)	parC (T57S)	antigen_formula=9:l,v:1,5,serotype=Panama	48	PDS000178272.1	PDT002109658.1
GCA_044972705.1	SAMN40405320	AUSMDU00038288	AUSMDU00038288,"SRS20726452"	Oceania	Australia:Victoria	Human	faecal	clinical		2010	C1	4	-	parC (T57S)	antigen_formula=9:l,v:1,5,serotype=Panama	48	PDS000042483.37	PDT002109656.1
GCA_044972725.1	SAMN40405392	AUSMDU00069641	AUSMDU00069641,"SRS20726453"	Oceania	Australia:Victoria	Human	invasive	clinical		2004	C1	4	aadA1,blaTEM-1,catA1,sul3,tet(B)	parC (T57S)	antigen_formula=9:l,v:1,5,serotype=Panama	48		PDT002109655.1
GCA_044972745.1	SAMN40405321	AUSMDU00038297	AUSMDU00038297,"SRS20726455"	Oceania	Australia:Victoria	Human	faecal	clinical		2011	C1	4	aadA1,aadA2,blaTEM-1,cmlA1,dfrA12,sul3,tet(A),tet(M)	parC (T57S)	antigen_formula=9:l,v:1,5,serotype=Panama	48	PDS000042483.37	PDT002109653.1
GCA_044972765.1	SAMN40405393	AUSMDU00069673	AUSMDU00069673,"SRS20726454"	Oceania	Australia:Victoria	Human	faecal	clinical		2002	C3	8	-	parC (T57S)	antigen_formula=9:l,v:1,5,serotype=Panama	48		PDT002109654.1
GCA_044979265.1	SAMN44675991	SENASICA_Sa_BP46	BP46,"SENASICA_Sa_BP46","SRS23226829"	Latin America & the Caribbean	Mexico	Swine	Pork (cecal content)	environmental/other	Mexico	2023	C4	13	aph(3'')-Ib,aph(6)-Id,tet(B)	parC (T57S)	antigen_formula=9:l,v:1,5,serotype=Panama	48	PDS000077234.9	PDT002468511.1
GCA_044979285.1	SAMN44675984	SENASICA_Sa_BP39	BP39,"SENASICA_Sa_BP39","SRS23226822"	Latin America & the Caribbean	Mexico	Swine	Pork (cecal content)	environmental/other	Mexico	2023	C2	6	aac(3)-IId,aadA5,blaTEM-1,bleO,dfrA17,floR,qnrB19,tet(A)	parC (T57S)	antigen_formula=9:l,v:1,5,serotype=Panama	48	PDS000093409.9	PDT002468518.1
GCA_044979305.1	SAMN44676037	SENASICA_Sa_BQ04	BQ04,"SENASICA_Sa_BQ04","SRS23226843"	Latin America & the Caribbean	Mexico	Swine	Pork (cecal content)	environmental/other	Mexico	2023	C2	6	aac(3)-IId,aadA5,aph(3'')-Ib,aph(6)-Id,blaTEM-1,dfrA17,floR,qnrB19,sul2,tet(A)	parC (T57S)	antigen_formula=9:l,v:1,5,serotype=Panama	48	PDS000186142.2	PDT002468496.1
GCA_044979405.1	SAMN44676049	SENASICA_Sa_BQ18	BQ18,"SENASICA_Sa_BQ18","SRS23226857"	Latin America & the Caribbean	Mexico	Swine	Pork (cecal content)	environmental/other	Mexico	2023	C2	6	-	parC (T57S)	antigen_formula=9:l,v:1,5,serotype=Panama	48	PDS000206696.1	PDT002468483.1
GCA_044981405.1	SAMN44675979	SENASICA_Sa_BP33	BP33,"SENASICA_Sa_BP33","SRS23226816"	Latin America & the Caribbean	Mexico	Swine	Pork (cecal content)	environmental/other	Mexico	2023	C2	6	aac(3)-IId,aadA5,aph(3'')-Ib,aph(6)-Id,blaTEM-1,bleO,dfrA17,floR,oqxA,oqxB,sul2,tet(A)	parC (T57S)	antigen_formula=9:l,v:1,5,serotype=Panama	48		PDT002468524.1
GCA_044982045.1	SAMN44675903	SENASICA_Sa_BO50	BO50,"SENASICA_Sa_BO50","SRS23226917"	Latin America & the Caribbean	Mexico	Swine	Pork (cecal content)	environmental/other	Mexico	2023	C2	6	aac(3)-IId,aadA5,aph(3'')-Ib,aph(6)-Id,blaTEM-1,bleO,dfrA17,floR,oqxA,oqxB,sul2,tet(A)	parC (T57S)	antigen_formula=9:l,v:1,5,serotype=Panama	48		PDT002468422.1
GCA_044982305.1	SAMN44675999	SENASICA_Sa_BP57	BP57,"SENASICA_Sa_BP57","SRS23226838"	Latin America & the Caribbean	Mexico	Swine	Pork (cecal content)	environmental/other	Mexico	2023	C2	6	aac(3)-IId,aadA5,aph(3'')-Ib,aph(6)-Id,blaTEM-1,dfrA17,floR,qnrB19,sul2,tet(A)	parC (T57S)	antigen_formula=9:l,v:1,5,serotype=Panama	48	PDS000186142.2	PDT002468466.1
GCA_044998215.1	SAMN39843127		67677-1,"SRS20408187","Sample 67677 Isolate 1"	Europe	United Kingdom	Environment	Waste water	environmental/other		2023	C3	7	-	parC (T57S)	antigen_formula=9:l,v:1,5,serotype=Panama	48	PDS000011006.86	PDT002077469.2
GCA_044999145.1	SAMN39843128		67677-2,"SRS20408244","Sample 67677 Isolate 2"	Europe	United Kingdom	Environment	Waste water	environmental/other		2023	C3	7	-	parC (T57S)	antigen_formula=9:l,v:1,5,serotype=Panama	48	PDS000011006.86	PDT002077420.2
GCA_044999165.1	SAMN39843129		67677-3,"SRS20408237","Sample 67677 Isolate 3"	Europe	United Kingdom	Environment	Waste water	environmental/other		2023	C3	7	-	parC (T57S)	antigen_formula=9:l,v:1,5,serotype=Panama	48	PDS000011006.86	PDT002077419.2
GCA_045483105.1	SAMN45084259	FSIS12433152	FSIS12433152,"SRS23384615"	Northern America	USA:IA	Swine	Animal-Swine-Market Swine (cecal)	environmental/other		2024	C1	3	qnrB19	parC (T57S)	antigen_formula=9:l,v:1,5,serotype=Panama	48	PDS000005120.306	PDT002500085.1
GCA_046121535.1	SAMN45861081	1B64TH1	1B64TH1,"CFSAN139199","SRS23559713"	Latin America & the Caribbean	Brazil	Environment	dam water	environmental/other		2024	C4	12	-	parC (T57S)	antigen_formula=9:l,v:1,5,serotype=Panama	48	PDS000213018.1	PDT002539325.1
GCA_046122015.1	SAMN45861028	1B64RB3	1B64RB3,"CFSAN139226","SRS23559476"	Latin America & the Caribbean	Brazil	Environment	dam water	environmental/other		2024	C4	12	-	parC (T57S)	antigen_formula=9:l,v:1,5,serotype=Panama	48	PDS000213018.1	PDT002539283.1
GCA_046122775.1	SAMN45860937	MPSPSA246	CFSAN138690,"MPSPSA246","SRS23559372"	Latin America & the Caribbean	Mexico	Environment	Dam	environmental/other		2024	C4	13	floR,tet(A)	parC (T57S)	antigen_formula=9:l,v:1,5,serotype=Panama	48	PDS000054286.12	PDT002539224.1
GCA_046123795.1	SAMN45860739	MPSPSA248-2	CFSAN138694,"MPSPSA248-2","SRS23559209"	Latin America & the Caribbean	Mexico	Environment	Canal	environmental/other		2024	C2	6	-	parC (T57S)	antigen_formula=9:l,v:1,5,serotype=Panama	48	PDS000188131.2	PDT002539161.1
GCA_046124235.1	SAMN45860713	MPSPSA247-2	CFSAN138692,"MPSPSA247-2","SRS23559184"	Latin America & the Caribbean	Mexico	Environment	Canal	environmental/other		2024	C4	13	floR,tet(A)	parC (T57S)	antigen_formula=9:l,v:1,5,serotype=Panama	48	PDS000054286.12	PDT002539137.1
GCA_046124375.1	SAMN45860733	MPSPSA2461	CFSAN138818,"MPSPSA2461","SRS23559180"	Latin America & the Caribbean	Mexico	Environment	River	environmental/other		2024	C2	6	-	parC (T57S)	antigen_formula=9:l,v:1,5,serotype=Panama	48	PDS000213021.1	PDT002539133.1
GCA_046131915.1	SAMN45860468	MPSPSA247-1	CFSAN138691,"MPSPSA247-1","SRS23558713"	Latin America & the Caribbean	Mexico	Environment	Canal	environmental/other		2024	C4	13	floR,tet(A)	parC (T57S)	antigen_formula=9:l,v:1,5,serotype=Panama	48	PDS000054286.12	PDT002538606.1
GCA_046258495.1	SAMN45950894	FSIS12433959	FSIS12433959,"SRS23623229"	Northern America	USA:NJ	Swine	Product-Raw-Intact-Pork	environmental/other		2024	C2	6	aadA2,aph(3'')-Ib,aph(6)-Id,blaTEM-1,dfrA12,floR,sul1,tet(B)	parC (T57S)	antigen_formula=9:l,v:1,5,serotype=Panama	48	PDS000060039.5	PDT002545423.1
GCA_046264545.1	SAMN45954082	W573-15-1	CFSAN139105,"SRS23627437","W573-15-1"	Latin America & the Caribbean	Brazil	Environment	fresh water stream	environmental/other		2023	C4	16	blaTEM-1,floR,qnrS1,tet(A)	parC (T57S)	antigen_formula=9:l,v:1,5,serotype=Panama	48	PDS000067071.30	PDT002545948.1
GCA_046264565.1	SAMN45954071	W573-6-1	CFSAN139103,"SRS23627435","W573-6-1"	Latin America & the Caribbean	Brazil	Environment	fresh water stream	environmental/other		2023	C4	11	-	parC (T57S)	antigen_formula=9:l,v:1,5,serotype=Panama	48	PDS000213829.1	PDT002545946.1
GCA_046264795.1	SAMN45953828	W569-16-1	CFSAN139095,"SRS23627292","W569-16-1"	Latin America & the Caribbean	Brazil	Environment	fresh water stream	environmental/other		2023	C2	6	-	parC (T57S)	antigen_formula=9:l,v:1,5,serotype=Panama	48	PDS000171457.2	PDT002545932.1
GCA_046264835.1	SAMN45953831	W561-11-1	CFSAN139066,"SRS23627293","W561-11-1"	Latin America & the Caribbean	Brazil	Environment	fresh water stream	environmental/other		2023	C4	11	-	parC (T57S)	antigen_formula=9:l,v:1,5,serotype=Panama	48	PDS000171435.3	PDT002545933.1
GCA_046264855.1	SAMN45953815	W561-1-1	CFSAN139064,"SRS23627275","W561-1-1"	Latin America & the Caribbean	Brazil	Environment	fresh water stream	environmental/other		2023	C4	11	-	parC (T57S)	antigen_formula=9:l,v:1,5,serotype=Panama	48	PDS000171435.3	PDT002545927.1
GCA_046264935.1	SAMN45953833	W561-16-1	CFSAN139067,"SRS23627290","W561-16-1"	Latin America & the Caribbean	Brazil	Environment	fresh water stream	environmental/other		2023	C4	11	-	parC (T57S)	antigen_formula=9:l,v:1,5,serotype=Panama	48	PDS000171435.3	PDT002545930.1
GCA_046265055.1	SAMN45953770	W578-11-1	CFSAN139124,"SRS23627232","W578-11-1"	Latin America & the Caribbean	Brazil	Environment	fresh water stream	environmental/other		2023	C4	16	-	parC (T57S)	antigen_formula=9:l,v:1,5,serotype=Panama	48	PDS000067071.30	PDT002545914.1
GCA_046265235.1	SAMN45953679	W582-1-1	CFSAN139132,"SRS23627207","W582-1-1"	Latin America & the Caribbean	Brazil	Environment	fresh water stream	environmental/other		2023	C4	11	-	parC (T57S)	antigen_formula=9:l,v:1,5,serotype=Panama	48	PDS000213830.1	PDT002545901.1
GCA_046265295.1	SAMN45953675	W582-6-1	CFSAN139133,"SRS23627205","W582-6-1"	Latin America & the Caribbean	Brazil	Environment	fresh water stream	environmental/other		2023	C4	11	-	parC (T57S)	antigen_formula=9:l,v:1,5,serotype=Panama	48	PDS000213830.1	PDT002545899.1
GCA_046265635.1	SAMN45953630	W550-16-1	CFSAN139023,"SRS23627170","W550-16-1"	Latin America & the Caribbean	Brazil	Environment	fresh water stream	environmental/other		2023	C4	11	-	parC (T57S)	antigen_formula=9:l,v:1,5,serotype=Panama	48		PDT002545879.1
GCA_046265715.1	SAMN45953636	W552-2-1	CFSAN139028,"SRS23627164","W552-2-1"	Latin America & the Caribbean	Brazil	Environment	fresh water stream	environmental/other		2023	C4	11	-	parC (T57S)	antigen_formula=9:l,v:1,5,serotype=Panama	48	PDS000171435.3	PDT002545873.1
GCA_046265895.1	SAMN45953153	W551-6-1	CFSAN139025,"SRS23627123","W551-6-1"	Latin America & the Caribbean	Brazil	Environment	fresh water stream	environmental/other		2023	C4	11	-	parC (T57S)	antigen_formula=9:l,v:1,5,serotype=Panama	48	PDS000171453.3	PDT002545862.1
GCA_046265915.1	SAMN45953150	W585-1-1	CFSAN139143,"SRS23627124","W585-1-1"	Latin America & the Caribbean	Brazil	Environment	fresh water stream	environmental/other		2023	C4	11	-	parC (T57S)	antigen_formula=9:l,v:1,5,serotype=Panama	48	PDS000171453.3	PDT002545863.1
GCA_046266015.1	SAMN45953136	W587-6-1	CFSAN139152,"SRS23627115","W587-6-1"	Latin America & the Caribbean	Brazil	Environment	fresh water stream	environmental/other		2023	C4	11	-	parC (T57S)	antigen_formula=9:l,v:1,5,serotype=Panama	48	PDS000213818.1	PDT002545799.1
GCA_046266095.1	SAMN45953133	W588-1-1	CFSAN139155,"SRS23627109","W588-1-1"	Latin America & the Caribbean	Brazil	Environment	fresh water stream	environmental/other		2023	C4	11	-	parC (T57S)	antigen_formula=9:l,v:1,5,serotype=Panama	48	PDS000213814.1	PDT002545793.1
GCA_046266115.1	SAMN45953087	W552-6-1	CFSAN139029,"SRS23627101","W552-6-1"	Latin America & the Caribbean	Brazil	Environment	fresh water stream	environmental/other		2023	C4	11	-	parC (T57S)	antigen_formula=9:l,v:1,5,serotype=Panama	48	PDS000171435.3	PDT002545786.1
GCA_046266135.1	SAMN45953088	W587-16-1	CFSAN139154,"SRS23627108","W587-16-1"	Latin America & the Caribbean	Brazil	Environment	fresh water stream	environmental/other		2023	C4	11	-	parC (T57S)	antigen_formula=9:l,v:1,5,serotype=Panama	48		PDT002545792.1
GCA_046266155.1	SAMN45953082	W551-16-1	CFSAN139027,"SRS23627098","W551-16-1"	Latin America & the Caribbean	Brazil	Environment	fresh water stream	environmental/other		2023	C4	11	-	parC (T57S)	antigen_formula=9:l,v:1,5,serotype=Panama	48	PDS000171453.3	PDT002545782.1
GCA_046266175.1	SAMN45953078	W551-11-1	CFSAN139026,"SRS23627097","W551-11-1"	Latin America & the Caribbean	Brazil	Environment	fresh water stream	environmental/other		2023	C4	11	-	parC (T57S)	antigen_formula=9:l,v:1,5,serotype=Panama	48	PDS000171453.3	PDT002545781.1
GCA_046266185.1	SAMN45953090	W552-16-1	CFSAN139031,"SRS23627100","W552-16-1"	Latin America & the Caribbean	Brazil	Environment	fresh water stream	environmental/other		2023	C4	11	-	parC (T57S)	antigen_formula=9:l,v:1,5,serotype=Panama	48	PDS000171435.3	PDT002545785.1
GCA_046266235.1	SAMN45953081	W582-16-1	CFSAN139135,"SRS23627095","W582-16-1"	Latin America & the Caribbean	Brazil	Environment	fresh water stream	environmental/other		2023	C4	11	-	parC (T57S)	antigen_formula=9:l,v:1,5,serotype=Panama	48	PDS000213830.1	PDT002545780.1
GCA_046266275.1	SAMN45953077	W550-6-1	CFSAN139021,"SRS23627096","W550-6-1"	Latin America & the Caribbean	Brazil	Environment	fresh water stream	environmental/other		2023	C4	11	-	parC (T57S)	antigen_formula=9:l,v:1,5,serotype=Panama	48	PDS000171453.3	PDT002545779.1
GCA_046266355.1	SAMN45953068	W587-1-1	CFSAN139151,"SRS23626722","W587-1-1"	Latin America & the Caribbean	Brazil	Environment	fresh water stream	environmental/other		2023	C4	11	-	parC (T57S)	antigen_formula=9:l,v:1,5,serotype=Panama	48	PDS000213818.1	PDT002545771.1
GCA_046266435.1	SAMN45953059	W583-16-1	CFSAN139139,"SRS23626447","W583-16-1"	Latin America & the Caribbean	Brazil	Environment	fresh water stream	environmental/other		2023	C4	12	-	parC (T57S)	antigen_formula=9:l,v:1,5,serotype=Panama	48		PDT002545763.1
GCA_046266445.1	SAMN45953060	W551-1-1	CFSAN139024,"SRS23626441","W551-1-1"	Latin America & the Caribbean	Brazil	Environment	fresh water stream	environmental/other		2023	C4	11	-	parC (T57S)	antigen_formula=9:l,v:1,5,serotype=Panama	48	PDS000171453.3	PDT002545759.1
GCA_046266555.1	SAMN45953052	W583-1-1	CFSAN139136,"SRS23626244","W583-1-1"	Latin America & the Caribbean	Brazil	Environment	fresh water stream	environmental/other		2023	C4	12	-	parC (T57S)	antigen_formula=9:l,v:1,5,serotype=Panama	48		PDT002545755.1
GCA_046266605.1	SAMN45953051	W585-6-1	CFSAN139144,"SRS23626245","W585-6-1"	Latin America & the Caribbean	Brazil	Environment	fresh water stream	environmental/other		2023	C4	11	-	parC (T57S)	antigen_formula=9:l,v:1,5,serotype=Panama	48	PDS000171453.3	PDT002545754.1
GCA_046266615.1	SAMN45953047	W584-1-1	CFSAN139140,"SRS23626220","W584-1-1"	Latin America & the Caribbean	Brazil	Environment	fresh water stream	environmental/other		2023	C4	12	-	parC (T57S)	antigen_formula=9:l,v:1,5,serotype=Panama	48	PDS000213813.1	PDT002545752.1
GCA_046266635.1	SAMN45953050	W550-1-1	CFSAN139020,"SRS23626221","W550-1-1"	Latin America & the Caribbean	Brazil	Environment	fresh water stream	environmental/other		2023	C4	11	-	parC (T57S)	antigen_formula=9:l,v:1,5,serotype=Panama	48	PDS000171453.3	PDT002545753.1
GCA_046266695.1	SAMN45953034	W584-11-1	CFSAN139142,"SRS23626147","W584-11-1"	Latin America & the Caribbean	Brazil	Environment	fresh water stream	environmental/other		2023	C4	12	-	parC (T57S)	antigen_formula=9:l,v:1,5,serotype=Panama	48	PDS000213813.1	PDT002545740.1
GCA_046266775.1	SAMN45953007	W583-11-1	CFSAN139138,"SRS23625955","W583-11-1"	Latin America & the Caribbean	Brazil	Environment	fresh water stream	environmental/other		2023	C4	12	-	parC (T57S)	antigen_formula=9:l,v:1,5,serotype=Panama	48		PDT002545733.1
GCA_046266835.1	SAMN45953011	W583-6-1	CFSAN139137,"SRS23625943","W583-6-1"	Latin America & the Caribbean	Brazil	Environment	fresh water stream	environmental/other		2023	C4	12	-	parC (T57S)	antigen_formula=9:l,v:1,5,serotype=Panama	48		PDT002545729.1
GCA_046266915.1	SAMN45953005	W584-6-1	CFSAN139141,"SRS23625934","W584-6-1"	Latin America & the Caribbean	Brazil	Environment	fresh water stream	environmental/other		2023	C4	12	-	parC (T57S)	antigen_formula=9:l,v:1,5,serotype=Panama	48	PDS000213813.1	PDT002545724.1
GCA_046267015.1	SAMN45952989	W555-13-1	CFSAN139043,"SRS23625615","W555-13-1"	Latin America & the Caribbean	Brazil	Environment	fresh water stream	environmental/other		2023	C4	16	blaTEM-1,floR,qnrS1,tet(A)	parC (T57S)	antigen_formula=9:l,v:1,5,serotype=Panama	48	PDS000067071.30	PDT002545719.1
GCA_046267075.1	SAMN45952963	W554-16-1	CFSAN139039,"SRS23625608","W554-16-1"	Latin America & the Caribbean	Brazil	Environment	fresh water stream	environmental/other		2023	C4	16	blaTEM-1,floR,qnrS1,tet(A)	parC (T57S)	antigen_formula=9:l,v:1,5,serotype=Panama	48	PDS000067071.30	PDT002545715.1
GCA_046267315.1	SAMN45952872	W555-8-1	CFSAN139042,"SRS23625390","W555-8-1"	Latin America & the Caribbean	Brazil	Environment	fresh water stream	environmental/other		2023	C4	16	blaTEM-1,floR,,qnrS1,tet(A)	parC (T57S)	antigen_formula=9:l,v:1,5,serotype=Panama	48	PDS000067071.30	PDT002545674.1
GCA_046267475.1	SAMN45952855	W555-3-1	CFSAN139041,"SRS23625285","W555-3-1"	Latin America & the Caribbean	Brazil	Environment	fresh water stream	environmental/other		2023	C4	16	blaTEM-1,floR,qnrS1,tet(A)	parC (T57S)	antigen_formula=9:l,v:1,5,serotype=Panama	48	PDS000067071.30	PDT002545671.1
GCA_046267575.1	SAMN45952856	W556-1-1	CFSAN139044,"SRS23625283","W556-1-1"	Latin America & the Caribbean	Brazil	Environment	fresh water stream	environmental/other		2023	C4	16	blaTEM-1,floR,qnrS1,tet(A)	parC (T57S)	antigen_formula=9:l,v:1,5,serotype=Panama	48	PDS000067071.30	PDT002545668.1
GCA_046267615.1	SAMN45952693	W588-16-1	CFSAN139158,"SRS23625145","W588-16-1"	Latin America & the Caribbean	Brazil	Environment	fresh water stream	environmental/other		2023	C4	11	-	parC (T57S)	antigen_formula=9:l,v:1,5,serotype=Panama	48	PDS000213814.1	PDT002545653.1
GCA_046267635.1	SAMN45952688	W588-6-1	CFSAN139156,"SRS23625233","W588-6-1"	Latin America & the Caribbean	Brazil	Environment	fresh water stream	environmental/other		2023	C4	11	-	parC (T57S)	antigen_formula=9:l,v:1,5,serotype=Panama	48	PDS000213814.1	PDT002545660.1
GCA_046267675.1	SAMN45952859	W555-1-1	CFSAN139040,"SRS23625281","W555-1-1"	Latin America & the Caribbean	Brazil	Environment	fresh water stream	environmental/other		2023	C4	16	blaTEM-1,floR,qnrS1,tet(A)	parC (T57S)	antigen_formula=9:l,v:1,5,serotype=Panama	48	PDS000067071.30	PDT002545665.1
GCA_046267695.1	SAMN45952840	W556-11-1	CFSAN139046,"SRS23625261","W556-11-1"	Latin America & the Caribbean	Brazil	Environment	fresh water stream	environmental/other		2023	C4	16	blaTEM-1,floR,qnrS1,tet(A)	parC (T57S)	antigen_formula=9:l,v:1,5,serotype=Panama	48	PDS000067071.30	PDT002545664.1
GCA_046267755.1	SAMN45952690	W589-1-1	CFSAN139159,"SRS23625230","W589-1-1"	Latin America & the Caribbean	Brazil	Environment	fresh water stream	environmental/other		2023	C4	11	-	parC (T57S)	antigen_formula=9:l,v:1,5,serotype=Panama	48		PDT002545656.1
GCA_046267795.1	SAMN45952692	W554-1-1	CFSAN139036,"SRS23625231","W554-1-1"	Latin America & the Caribbean	Brazil	Environment	fresh water stream	environmental/other		2023	C4	16	blaTEM-1,floR,qnrS1,tet(A)	parC (T57S)	antigen_formula=9:l,v:1,5,serotype=Panama	48	PDS000067071.30	PDT002545658.1
GCA_046353645.1	SAMN46017359	FDA1274226-C001-001	CFSAN140856,"FDA1274226-C001-001","SRS23662253"	Northern America	USA:NC	Food	raw puppy food	environmental/other		2024	C1	2	-	parC (T57S)	antigen_formula=9:l,v:1,5,serotype=Panama	48	PDS000005120.306	PDT002552631.1
GCA_046454155.1	SAMN45953683	W582-11-1	CFSAN139134,"SRS23627212","W582-11-1"	Latin America & the Caribbean	Brazil	Environment	fresh water stream	environmental/other		2023	C4	11	-	parC (T57S)	antigen_formula=9:l,v:1,5,serotype=Panama	48	PDS000213830.1	PDT002545906.1
GCA_047466875.1	SAMN38694619	87_20	87_20	Latin America & the Caribbean	Brazil	Environment	Environment	environmental/other		2020	C4	16	blaTEM-1,floR,qnrS1,tet(A)	parC (T57S)	antigen_formula=9:l,v:1,5,serotype=Panama	48	PDS000067071.30	PDT002611793.1
GCA_047466895.1	SAMN38694618	18_20	18_20	Latin America & the Caribbean	Brazil	Environment	Environment	environmental/other		2020	C4	12	-	parC (T57S)	antigen_formula=9:l,v:1,5,serotype=Panama	48		PDT002611794.1
GCA_047466935.1	SAMN38694620	167_18	167_18	Latin America & the Caribbean	Brazil	Poultry	poultry	environmental/other		2018	C2	6	-	parC (T57S)	antigen_formula=9:l,v:1,5,serotype=Panama	48		PDT002611796.1
