# Supplementary material for: Ceftriaxone-resistant Salmonella Panama ST48 detected in poultry food chain: A phylogeographical analysis
Source: One Health. 2025 May 12;20:101073. doi: 10.1016/j.onehlt.2025.101073 (PMC12142536; doi:10.1016/j.onehlt.2025.101073)
Supplement: Supplementary file 3 — Supplementary material 3 [file mmc3.xlsx]

## Sheet: Table S3
	GCA_043673855.1	GCA_047466895.1	GCA_024300985.1	GCA_035577125.1	GCA_009101185.1	GCA_011546375.1	GCA_015528125.1	GCA_015528245.1	GCA_041387745.1	GCA_015243815.1	GCA_012912085.1	GCA_012912035.1	GCA_012912065.1	GCA_007096325.1	GCA_002064145.1	GCA_003885835.1	GCA_003902955.1	GCA_003910155.1	GCA_003911575.1	GCA_003922155.1	GCA_004120555.1	GCA_004156815.1	GCA_004157035.1	GCA_004174655.1	GCA_004187535.1	GCA_004187835.1	GCA_004225185.1	GCA_004226485.1	GCA_004229665.1	GCA_004254505.1	GCA_004263645.1	GCA_004271925.1	GCA_004280955.1	GCA_004288975.1	GCA_005605875.1	GCA_005742455.1	GCA_005775625.1	GCA_005931395.1	GCA_005933975.1	GCA_005985185.1	GCA_006008345.1	GCA_006011145.1	GCA_006052555.1	GCA_006076515.1	GCA_006197845.1	GCA_006212515.1	GCA_006272695.1	GCA_006402675.1	GCA_006403055.1
GCA_043673855.1 (PN2)	0	126	52	72	79	109	122	119	113	115	116	116	153	169	344	197	213	248	303	205	172	211	250	253	255	250	184	220	218	257	139	299	254	377	197	224	224	214	197	218	197	214	216	300	186	204	222	253	257
GCA_047466895.1	126	0	122	140	148	176	189	186	179	184	184	184	221	230	370	254	269	301	343	255	234	263	301	305	307	302	242	275	272	309	204	345	307	425	250	278	278	268	250	275	250	268	274	350	239	254	279	305	307
GCA_024300985.1	52	122	0	68	75	105	118	115	109	111	112	112	149	165	337	193	209	244	299	201	168	207	246	249	251	246	180	216	214	253	135	295	250	373	193	219	220	210	193	214	193	210	212	296	182	200	218	249	253
GCA_035577125.1	72	140	68	0	25	55	68	65	59	61	62	62	99	183	357	211	227	262	317	219	184	225	264	267	269	264	198	234	232	271	153	313	268	391	211	238	238	228	211	232	211	228	230	314	200	218	236	267	271
GCA_009101185.1	79	148	75	25	0	48	53	50	44	46	47	47	84	190	363	218	233	261	316	226	191	232	263	266	268	263	205	240	238	270	160	311	267	390	218	244	244	234	218	239	218	234	237	313	207	225	243	266	270
GCA_011546375.1	109	176	105	55	48	0	37	34	28	30	31	31	68	219	391	248	263	299	354	256	219	262	301	304	306	301	235	270	268	308	190	348	305	427	248	275	274	264	248	268	248	264	266	351	237	255	272	304	308
GCA_015528125.1	122	189	118	68	53	37	0	37	31	33	34	34	71	233	404	261	277	304	359	269	233	275	306	309	311	306	248	284	282	313	203	355	310	433	261	288	288	278	261	282	261	278	280	356	250	268	286	309	313
GCA_015528245.1	119	186	115	65	50	34	37	0	18	20	21	21	58	230	403	259	274	301	356	265	230	271	303	306	308	303	245	281	279	310	200	352	307	430	258	282	285	275	258	279	258	275	277	353	247	264	283	306	310
GCA_041387745.1	113	179	109	59	44	28	31	18	0	14	15	15	52	224	396	251	268	295	350	260	223	266	297	300	302	297	239	275	273	304	194	346	301	424	252	279	279	269	252	273	252	269	271	347	241	259	277	300	304
GCA_015243815.1	115	184	111	61	46	30	33	20	14	0	17	17	54	225	398	254	270	293	346	262	226	267	295	298	300	295	241	276	275	302	195	347	299	421	254	280	281	271	254	273	254	271	272	345	242	261	278	298	302
GCA_012912085.1	116	184	112	62	47	31	34	21	15	17	0	0	37	227	400	255	271	298	353	263	227	269	300	303	305	300	242	278	276	307	197	349	304	427	255	282	282	272	255	276	255	272	274	350	244	262	280	303	307
GCA_012912035.1	116	184	112	62	47	31	34	21	15	17	0	0	37	227	400	256	271	298	353	263	227	269	300	303	305	300	242	278	276	307	197	349	304	427	255	282	282	272	255	276	255	272	274	350	244	262	280	303	307
GCA_012912065.1	153	221	149	99	84	68	71	58	52	54	37	37	0	264	437	293	308	335	390	300	264	306	337	340	342	337	279	315	313	344	234	386	341	464	292	319	319	309	292	313	292	309	311	387	281	299	317	340	344
GCA_007096325.1	169	230	165	183	190	219	233	230	224	225	227	227	264	0	351	204	219	255	310	197	178	202	257	260	262	257	191	226	224	264	146	305	261	384	204	215	230	220	204	209	204	220	209	307	193	196	215	260	264
GCA_002064145.1	344	370	337	357	363	391	404	403	396	398	400	400	437	351	0	349	212	391	442	356	353	360	390	393	395	390	333	217	216	397	324	239	399	518	280	369	221	210	280	365	280	210	361	441	329	355	366	395	396
GCA_003885835.1	197	254	193	211	218	248	261	259	251	254	255	256	293	204	349	0	222	257	312	215	204	219	259	262	264	259	193	229	227	266	174	307	263	386	206	233	233	223	206	226	206	223	225	309	195	214	231	262	266
GCA_003902955.1	213	269	209	227	233	263	277	274	268	270	271	271	308	219	212	222	0	265	320	225	222	230	267	270	272	267	200	71	41	274	190	156	271	394	150	241	47	37	150	235	150	37	233	316	203	224	239	270	274
GCA_003910155.1	248	301	244	262	261	299	304	301	295	293	298	298	335	255	391	257	265	0	111	260	255	265	10	13	15	10	227	272	270	17	225	344	44	185	249	275	276	266	249	230	249	266	229	108	208	259	234	13	17
GCA_003911575.1	303	343	299	317	316	354	359	356	350	346	353	353	390	310	442	312	320	111	0	314	307	318	113	116	118	113	283	327	325	120	280	398	117	226	304	328	331	321	304	285	304	321	284	145	263	313	289	116	120
GCA_003922155.1	205	255	201	219	226	256	269	265	260	262	263	263	300	197	356	215	225	260	314	0	215	149	262	265	267	262	196	232	230	269	183	311	266	388	209	209	236	226	209	203	209	226	209	312	198	1	215	265	269
GCA_004120555.1	172	234	168	184	191	219	233	230	223	226	227	227	264	178	353	204	222	255	307	215	0	218	256	259	261	256	193	227	225	263	147	307	261	383	205	233	231	221	205	226	205	221	223	306	194	214	229	260	263
GCA_004156815.1	211	263	207	225	232	262	275	271	266	267	269	269	306	202	360	219	230	265	318	149	218	0	267	270	272	267	201	237	235	274	188	315	271	393	214	215	241	231	214	209	214	231	215	317	203	148	221	270	274
GCA_004157035.1	250	301	246	264	263	301	306	303	297	295	300	300	337	257	390	259	267	10	113	262	256	267	0	7	9	4	229	274	272	11	227	346	46	187	251	277	278	268	251	232	251	268	231	110	210	261	236	15	13
GCA_004174655.1	253	305	249	267	266	304	309	306	300	298	303	303	340	260	393	262	270	13	116	265	259	270	7	0	4	7	232	277	275	6	230	349	49	190	254	280	281	271	254	235	254	271	234	113	213	264	239	18	16
GCA_004187535.1	255	307	251	269	268	306	311	308	302	300	305	305	342	262	395	264	272	15	118	267	261	272	9	4	0	9	234	279	277	2	232	351	51	192	256	282	283	273	256	237	256	273	236	115	215	266	241	20	18
GCA_004187835.1	250	302	246	264	263	301	306	303	297	295	300	300	337	257	390	259	267	10	113	262	256	267	4	7	9	0	229	274	272	11	227	346	46	187	251	277	278	268	251	232	251	268	231	110	210	261	236	15	13
GCA_004225185.1	184	242	180	198	205	235	248	245	239	241	242	242	279	191	333	193	200	227	283	196	193	201	229	232	234	229	0	207	205	236	161	286	233	357	183	212	211	201	183	198	183	201	196	280	166	195	202	232	236
GCA_004226485.1	220	275	216	234	240	270	284	281	275	276	278	278	315	226	217	229	71	272	327	232	227	237	274	277	279	274	207	0	76	281	197	162	278	401	157	248	82	72	157	242	157	72	240	322	210	231	246	277	281
GCA_004229665.1	218	272	214	232	238	268	282	279	273	275	276	276	313	224	216	227	41	270	325	230	225	235	272	275	277	272	205	76	0	279	195	161	276	399	155	246	16	10	155	240	155	10	238	321	208	229	244	275	279
GCA_004254505.1	257	309	253	271	270	308	313	310	304	302	307	307	344	264	397	266	274	17	120	269	263	274	11	6	2	11	236	281	279	0	234	353	53	194	258	284	285	275	258	239	258	275	238	117	217	268	243	22	20
GCA_004263645.1	139	204	135	153	160	190	203	200	194	195	197	197	234	146	324	174	190	225	280	183	147	188	227	230	232	227	161	197	195	234	0	276	231	354	174	201	201	191	174	195	174	191	193	277	163	182	199	230	234
GCA_004271925.1	299	345	295	313	311	348	355	352	346	347	349	349	386	305	239	307	156	344	398	311	307	315	346	349	351	346	286	162	161	353	276	0	350	473	238	328	167	157	238	322	238	157	320	395	290	310	326	349	353
GCA_004280955.1	254	307	250	268	267	305	310	307	301	299	304	304	341	261	399	263	271	44	117	266	261	271	46	49	51	46	233	278	276	53	231	350	0	191	255	281	282	272	255	236	255	272	235	114	214	265	240	49	53
GCA_004288975.1	377	425	373	391	390	427	433	430	424	421	427	427	464	384	518	386	394	185	226	388	383	393	187	190	192	187	357	401	399	194	354	473	191	0	378	402	405	395	378	359	378	395	358	223	336	387	363	190	194
GCA_005605875.1	197	250	193	211	218	248	261	258	252	254	255	255	292	204	280	206	150	249	304	209	205	214	251	254	256	251	183	157	155	258	174	238	255	378	0	225	161	151	0	219	0	151	217	300	186	208	223	254	258
GCA_005742455.1	224	278	219	238	244	275	288	282	279	280	282	282	319	215	369	233	241	275	328	209	233	215	277	280	282	277	212	248	246	284	201	328	281	402	225	0	252	242	225	220	225	242	226	325	214	209	232	280	284
GCA_005775625.1	224	278	220	238	244	274	288	285	279	281	282	282	319	230	221	233	47	276	331	236	231	241	278	281	283	278	211	82	16	285	201	167	282	405	161	252	0	16	161	246	161	16	244	327	214	235	250	281	285
GCA_005931395.1	214	268	210	228	234	264	278	275	269	271	272	272	309	220	210	223	37	266	321	226	221	231	268	271	273	268	201	72	10	275	191	157	272	395	151	242	16	0	151	236	151	0	234	317	204	225	240	271	275
GCA_005933975.1	197	250	193	211	218	248	261	258	252	254	255	255	292	204	280	206	150	249	304	209	205	214	251	254	256	251	183	157	155	258	174	238	255	378	0	225	161	151	0	219	0	151	217	300	186	208	223	254	258
GCA_005985185.1	218	275	214	232	239	268	282	279	273	273	276	276	313	209	365	226	235	230	285	203	226	209	232	235	237	232	198	242	240	239	195	322	236	359	219	220	246	236	219	0	219	236	105	282	178	202	110	235	239
GCA_006008345.1	197	250	193	211	218	248	261	258	252	254	255	255	292	204	280	206	150	249	304	209	205	214	251	254	256	251	183	157	155	258	174	238	255	378	0	225	161	151	0	219	0	151	217	300	186	208	223	254	258
GCA_006011145.1	214	268	210	228	234	264	278	275	269	271	272	272	309	220	210	223	37	266	321	226	221	231	268	271	273	268	201	72	10	275	191	157	272	395	151	242	16	0	151	236	151	0	234	317	204	225	240	271	275
GCA_006052555.1	216	274	212	230	237	266	280	277	271	272	274	274	311	209	361	225	233	229	284	209	223	215	231	234	236	231	196	240	238	238	193	320	235	358	217	226	244	234	217	105	217	234	0	281	177	208	47	234	238
GCA_006076515.1	300	350	296	314	313	351	356	353	347	345	350	350	387	307	441	309	316	108	145	312	306	317	110	113	115	110	280	322	321	117	277	395	114	223	300	325	327	317	300	282	300	317	281	0	259	311	286	113	117
GCA_006197845.1	186	239	182	200	207	237	250	247	241	242	244	244	281	193	329	195	203	208	263	198	194	203	210	213	215	210	166	210	208	217	163	290	214	336	186	214	214	204	186	178	186	204	177	259	0	197	182	213	217
GCA_006212515.1	204	254	200	218	225	255	268	264	259	261	262	262	299	196	355	214	224	259	313	1	214	148	261	264	266	261	195	231	229	268	182	310	265	387	208	209	235	225	208	202	208	225	208	311	197	0	214	264	268
GCA_006272695.1	222	279	218	236	243	272	286	283	277	278	280	280	317	215	366	231	239	234	289	215	229	221	236	239	241	236	202	246	244	243	199	326	240	363	223	232	250	240	223	110	223	240	47	286	182	214	0	239	243
GCA_006402675.1	253	305	249	267	266	304	309	306	300	298	303	303	340	260	395	262	270	13	116	265	260	270	15	18	20	15	232	277	275	22	230	349	49	190	254	280	281	271	254	235	254	271	234	113	213	264	239	0	22
GCA_006403055.1	257	307	253	271	270	308	313	310	304	302	307	307	344	264	396	266	274	17	120	269	263	274	13	16	18	13	236	281	279	20	234	353	53	194	258	284	285	275	258	239	258	275	238	117	217	268	243	22	0
GCA_006417445.1	224	280	220	238	244	274	288	285	279	281	282	282	319	230	222	233	75	276	331	236	233	241	278	281	283	278	210	70	80	285	201	167	282	405	161	252	86	76	161	246	161	76	244	326	214	235	250	281	285
GCA_006419035.1	255	306	251	269	268	306	311	308	302	300	305	305	342	262	396	264	272	15	118	267	262	272	17	20	22	17	234	279	277	24	232	351	51	192	256	283	283	273	256	237	256	273	236	115	215	266	241	20	24
GCA_006420015.1	1523	1415	1519	1537	1530	1512	1540	1536	1530	1531	1533	1533	1570	1531	1561	1533	1542	1578	1621	1487	1532	1490	1580	1583	1585	1580	1514	1549	1547	1587	1501	1628	1584	1707	1527	1554	1553	1543	1526	1548	1527	1543	1546	1630	1515	1487	1552	1583	1587
GCA_006431815.1	213	264	208	227	233	264	277	272	268	269	271	271	308	220	360	221	230	264	317	224	223	229	266	269	271	266	201	237	235	273	190	316	270	391	214	113	241	231	214	235	214	231	233	314	203	224	239	269	273
GCA_006463025.1	252	304	248	266	265	303	308	305	299	297	302	302	339	259	394	261	269	12	115	264	259	269	14	17	19	14	231	276	274	21	229	348	48	189	253	279	280	270	253	234	253	270	233	112	212	263	238	1	21
GCA_006681465.1	204	254	200	218	225	255	268	264	259	261	262	262	299	196	355	214	224	259	313	1	214	148	261	264	266	261	195	230	229	268	182	310	265	387	208	209	235	225	208	202	208	225	208	311	197	0	214	264	268
GCA_006681585.1	218	272	214	232	238	268	282	279	273	275	276	276	313	224	216	226	41	270	325	230	225	235	272	275	277	272	205	76	0	279	195	161	276	399	154	246	16	10	154	240	154	10	238	321	208	229	244	275	279
GCA_006804865.1	226	280	222	240	246	276	290	287	281	283	284	284	321	232	223	235	49	278	333	238	233	243	280	283	285	280	213	84	18	287	203	169	284	407	163	254	2	18	163	248	163	18	246	329	216	237	252	283	287
GCA_006840785.1	219	272	215	233	240	269	283	280	274	275	277	277	314	226	360	228	236	231	286	230	225	236	233	236	238	233	199	243	241	240	196	323	237	360	220	247	247	237	220	125	220	237	110	283	179	229	117	236	240
GCA_006841425.1	199	252	195	213	220	250	263	260	254	256	257	257	294	206	341	207	214	233	287	209	209	216	235	238	240	235	178	221	219	242	176	301	239	361	200	227	224	215	200	203	200	215	201	284	171	208	206	238	242
GCA_006855285.1	220	271	215	234	240	271	284	279	275	276	278	278	315	212	368	229	238	271	324	206	230	212	273	276	278	273	208	245	243	280	197	325	277	398	222	73	249	239	222	217	222	239	223	321	211	206	229	276	280
GCA_006886185.1	199	258	195	213	220	250	263	260	254	255	257	257	294	206	276	207	136	251	306	211	209	216	253	256	258	253	187	143	141	260	176	224	257	380	136	227	147	137	136	221	136	137	219	302	189	210	225	256	260
GCA_006904305.1	267	314	263	281	288	318	331	328	322	323	325	325	362	252	401	276	283	301	356	253	275	258	303	306	308	303	235	290	288	310	244	371	307	430	267	269	294	284	267	245	267	284	246	353	238	252	251	306	310
GCA_006915765.1	209	265	205	223	229	259	273	270	264	266	267	267	304	215	208	218	8	261	316	221	218	226	263	266	268	263	196	67	37	270	186	152	267	390	146	237	43	33	146	231	146	33	229	312	199	220	235	266	270
GCA_006917515.1	247	292	243	261	268	298	311	308	302	303	305	305	342	254	387	256	264	260	315	258	251	264	262	265	267	262	227	270	269	269	224	351	266	389	248	275	275	265	248	192	248	265	188	312	208	257	196	264	269
GCA_006919735.1	213	267	209	227	233	263	277	274	268	270	271	271	308	219	211	222	36	265	320	225	220	230	267	270	272	267	200	70	5	274	190	156	271	394	150	241	11	5	150	235	150	5	233	316	203	224	239	270	274
GCA_006935345.1	218	267	214	232	239	269	282	278	273	275	276	276	313	209	366	227	237	272	326	94	225	161	274	277	279	274	208	244	242	281	195	323	278	401	221	222	248	238	221	216	221	238	222	324	210	93	228	277	281
GCA_006974725.1	248	295	244	262	269	281	294	290	284	286	287	287	324	253	386	257	263	298	352	260	257	262	300	303	305	300	235	270	268	307	225	349	304	427	249	268	274	264	249	268	249	264	268	349	238	259	274	303	307
GCA_006976305.1	251	298	247	265	272	284	297	293	287	289	290	290	327	258	391	260	267	302	357	263	260	267	304	307	309	304	239	274	272	311	228	354	308	431	252	271	278	268	252	273	252	268	271	353	241	262	277	307	311
GCA_006981005.1	214	270	210	228	235	264	278	274	269	270	272	272	309	221	357	224	231	226	281	225	221	230	228	231	233	228	194	238	236	235	191	318	232	355	215	242	242	232	215	120	215	232	85	278	174	224	90	231	235
GCA_006983705.1	139	204	135	153	160	190	203	200	194	195	197	197	234	146	324	174	190	225	280	183	147	188	227	230	232	227	161	197	195	234	0	276	231	354	174	201	201	191	174	195	174	191	193	277	163	182	199	230	234
GCA_006994505.1	255	307	251	269	268	306	311	308	302	300	305	305	342	262	395	264	272	15	118	267	261	272	9	4	0	9	234	279	277	2	232	351	51	192	256	282	283	273	256	237	256	273	236	115	215	266	241	20	18
GCA_006996865.1	254	306	250	268	267	305	310	307	301	299	304	304	341	261	394	263	271	14	117	266	260	271	8	3	1	8	233	278	276	3	231	350	50	191	254	281	282	272	254	236	254	272	235	114	213	265	240	19	17
GCA_007008465.1	205	262	201	219	226	256	269	266	260	261	263	263	300	212	345	212	222	257	312	217	215	222	259	262	264	259	180	229	227	266	182	309	263	386	206	230	233	223	206	227	206	223	225	309	195	216	231	262	266
GCA_007017205.1	203	259	197	217	224	254	267	264	258	258	261	261	298	210	345	212	220	255	310	215	212	220	257	260	262	257	178	227	225	264	180	307	261	384	204	229	231	221	204	225	204	221	223	307	193	214	229	260	264
GCA_007017565.1	1482	1384	1478	1496	1489	1518	1545	1541	1535	1536	1538	1538	1575	1490	1542	1492	1502	1536	1579	1445	1489	1449	1538	1541	1543	1538	1473	1509	1507	1545	1460	1588	1542	1665	1486	1513	1513	1503	1485	1506	1486	1503	1504	1588	1474	1445	1510	1541	1545
GCA_007093725.1	173	235	169	187	194	223	237	234	228	229	231	231	268	6	354	208	223	259	314	201	182	206	261	264	266	261	195	230	228	268	150	309	265	388	208	219	234	224	208	213	208	224	213	311	197	200	219	264	268
GCA_007093735.1	193	238	189	207	214	243	257	254	248	249	251	251	288	26	368	228	243	279	334	221	202	226	281	284	286	281	215	250	248	288	170	329	285	408	228	239	254	244	228	233	228	244	233	331	217	220	239	284	288
GCA_007093745.1	185	238	181	199	206	235	249	246	240	241	243	243	280	18	360	220	235	271	326	213	194	218	273	276	278	273	207	242	240	280	162	321	277	400	220	231	246	236	220	225	220	236	225	323	209	212	231	276	280
GCA_007093755.1	187	240	183	201	208	237	251	248	242	243	245	245	282	20	362	223	237	273	328	215	196	220	275	278	280	275	209	244	242	282	164	323	279	402	222	233	248	238	222	227	222	238	227	325	211	214	233	278	282
GCA_007093765.1	208	266	204	222	229	259	272	269	263	264	266	266	303	199	353	217	227	262	317	146	215	151	264	267	269	264	198	234	232	271	185	313	268	390	211	212	238	228	211	206	211	228	212	313	200	145	218	267	271
GCA_007093825.1	178	231	174	192	199	228	242	239	233	234	236	236	273	11	360	213	228	264	319	206	187	211	266	269	271	266	200	235	233	273	155	314	270	393	213	224	239	229	213	218	213	229	218	316	202	205	224	269	273
GCA_007093835.1	185	238	181	199	206	235	249	246	240	241	243	243	280	18	360	220	235	271	326	213	194	218	273	276	278	273	207	242	240	280	162	321	277	400	220	231	246	236	220	225	220	236	225	323	209	212	231	276	280
GCA_007093845.1	185	238	181	199	206	235	249	246	240	241	243	243	280	18	360	220	235	271	326	213	194	218	273	276	278	273	207	242	240	280	162	321	277	400	220	231	246	236	220	225	220	236	225	323	209	212	231	276	280
GCA_007093855.1	185	238	181	199	206	235	249	246	240	241	243	243	280	18	360	220	235	271	326	213	194	218	273	276	278	273	207	242	240	280	162	321	277	399	220	231	246	236	220	225	220	236	225	323	209	212	231	276	280
GCA_007093895.1	172	234	168	186	193	222	236	233	227	228	230	230	267	5	354	207	222	258	313	200	181	205	260	263	265	260	194	229	227	267	149	308	264	387	207	218	233	223	207	212	207	223	212	310	196	199	218	263	267
GCA_007093925.1	168	230	164	182	189	218	232	229	223	224	226	226	263	1	350	203	218	254	309	196	177	201	256	259	261	256	190	225	223	263	145	304	260	383	203	214	229	219	203	208	203	219	208	306	192	195	214	259	263
GCA_007093935.1	169	230	165	183	190	219	233	230	224	225	227	227	264	0	351	204	219	255	310	197	178	202	257	260	262	257	191	226	224	264	146	305	261	384	204	215	230	220	204	209	204	220	209	307	193	196	215	260	264
GCA_007093945.1	185	238	181	199	206	235	249	246	240	241	243	243	280	18	360	220	235	271	326	213	194	218	273	276	278	273	207	242	240	280	162	321	277	400	220	231	246	236	220	225	220	236	225	323	209	212	231	276	280
GCA_007093965.1	169	230	165	183	190	219	233	230	224	225	227	227	264	0	351	204	219	255	310	197	178	202	257	260	262	257	191	226	224	264	146	305	261	384	204	215	230	220	204	209	204	220	209	307	193	196	215	260	264
GCA_007093985.1	169	230	165	183	190	219	233	230	224	225	227	227	264	0	351	204	219	255	310	197	178	202	257	260	262	257	191	226	224	264	146	305	261	384	204	215	230	220	204	209	204	220	209	307	193	196	215	260	264
GCA_007094015.1	193	246	189	207	214	243	257	254	248	249	251	251	288	26	368	228	243	279	334	221	202	226	281	284	286	281	215	250	248	288	170	329	285	408	228	239	254	244	228	233	228	244	233	331	217	220	239	284	288
GCA_007094035.1	170	232	166	184	191	220	234	231	225	226	228	228	265	3	352	205	220	256	311	198	179	203	258	261	263	258	192	227	225	265	147	306	262	385	205	216	231	221	205	210	205	221	210	308	194	197	216	261	265
GCA_007094065.1	169	231	165	183	190	219	233	230	224	225	227	227	264	2	351	204	219	255	310	197	178	202	257	260	262	257	191	226	224	264	146	305	261	384	204	215	230	220	204	209	204	220	209	307	193	196	215	260	264
GCA_007094075.1	169	231	165	183	190	219	233	230	224	225	227	227	264	2	351	204	219	255	310	197	178	202	257	260	262	257	191	226	224	264	146	305	261	384	204	215	230	220	204	209	204	220	209	307	193	196	215	260	264
GCA_007094085.1	168	230	164	182	189	218	232	229	223	224	226	226	263	1	350	203	218	254	309	196	177	201	256	259	261	256	190	225	223	263	145	304	260	383	203	214	229	219	203	208	203	219	208	306	192	195	214	259	263
GCA_007094115.1	170	232	166	184	191	220	234	231	225	226	228	228	265	3	352	205	220	256	311	198	179	203	258	261	263	258	192	227	225	265	147	306	262	385	205	216	231	221	205	210	205	221	210	308	194	197	216	261	265
GCA_007094135.1	168	230	164	182	189	218	232	229	223	224	226	226	263	1	350	203	218	254	309	196	177	201	256	259	261	256	190	225	223	263	145	304	260	383	203	214	229	219	203	208	203	219	208	306	192	195	214	259	263
GCA_007094155.1	170	231	166	184	191	220	234	231	225	226	228	228	265	1	352	205	220	256	311	198	179	203	258	261	263	258	192	227	225	265	147	306	262	385	205	216	231	221	205	210	205	221	210	308	194	197	216	261	265
GCA_007094175.1	168	230	164	182	189	218	232	229	223	224	226	226	263	1	350	203	218	254	309	196	177	201	256	259	261	256	190	225	223	263	145	304	260	383	203	214	229	219	203	208	203	219	208	306	192	195	214	259	263
GCA_007094195.1	168	230	164	182	189	218	232	229	223	224	226	226	263	1	350	203	218	254	309	196	177	201	256	259	261	256	190	225	223	263	145	304	260	383	203	214	229	219	203	208	203	219	208	306	192	195	214	259	263
GCA_007094225.1	168	230	164	182	189	218	232	229	223	224	226	226	263	1	350	203	218	254	309	196	177	201	256	259	261	256	190	225	223	263	145	304	260	383	203	214	229	219	203	208	203	219	208	306	192	195	214	259	263
GCA_007094235.1	170	232	166	184	191	220	234	231	225	226	228	228	265	3	352	205	220	256	311	198	179	203	258	261	263	258	192	227	225	265	147	306	262	385	205	216	231	221	205	210	205	221	210	308	194	197	216	261	265
GCA_007094255.1	168	230	164	182	189	218	232	229	223	224	226	226	263	1	350	203	218	254	309	196	177	201	256	259	261	256	190	225	223	263	145	304	260	383	203	214	229	219	203	208	203	219	208	306	192	195	214	259	263
GCA_007094265.1	169	230	165	183	190	219	233	230	224	225	227	227	264	2	351	204	219	255	310	197	178	202	257	260	262	257	191	226	224	264	146	305	261	384	204	215	230	220	204	209	204	220	209	307	193	196	215	260	264
GCA_007094285.1	168	230	164	182	189	218	232	229	223	224	226	226	263	1	350	203	218	254	309	196	177	201	256	259	261	256	190	225	223	263	145	304	260	383	203	214	229	219	203	208	203	219	208	306	192	195	214	259	263
GCA_007094305.1	170	231	166	184	191	220	234	231	225	226	228	228	265	1	352	205	220	256	311	198	179	203	258	261	263	258	192	227	225	265	147	306	262	385	205	216	231	221	205	210	205	221	210	308	194	197	216	261	265
GCA_007094345.1	168	230	164	182	189	218	232	229	223	224	226	226	263	1	350	203	218	254	309	196	177	201	256	259	261	256	190	225	223	263	145	304	260	383	203	214	229	219	203	208	203	219	208	306	192	195	214	259	263
GCA_007094355.1	169	230	165	183	190	219	233	230	224	225	227	227	264	0	351	204	219	255	310	197	178	202	257	260	262	257	191	226	224	264	146	305	261	384	204	215	230	220	204	209	204	220	209	307	193	196	215	260	264
GCA_007094365.1	169	230	165	183	190	219	233	230	224	225	227	227	264	0	351	204	219	255	310	197	178	202	257	260	262	257	191	226	224	264	146	305	261	384	204	215	230	220	204	209	204	220	209	307	193	196	215	260	264
GCA_007094385.1	170	231	166	184	191	220	234	231	225	226	228	228	265	1	352	205	220	256	311	198	179	203	258	261	263	258	192	227	225	265	147	306	262	385	205	216	231	221	205	210	205	221	210	308	194	197	216	261	265
GCA_007094395.1	169	230	165	183	190	219	233	230	224	225	227	227	264	0	351	204	219	255	310	197	178	202	257	260	262	257	191	226	224	264	146	305	261	384	204	215	230	220	204	209	204	220	209	307	193	196	215	260	264
GCA_007094445.1	283	334	279	297	303	333	347	343	337	338	340	340	377	289	223	291	138	335	390	295	292	300	337	340	342	337	269	145	143	344	260	172	341	464	220	311	149	139	220	305	220	139	303	386	272	294	309	340	344
GCA_007094455.1	286	336	282	300	306	336	350	346	340	342	343	343	380	292	230	295	141	338	393	298	295	302	340	343	345	340	272	148	146	347	263	174	344	467	221	314	152	142	221	308	221	142	306	389	276	297	312	343	347
GCA_007094465.1	289	341	285	303	309	339	353	350	344	345	347	347	384	295	230	297	144	341	396	301	298	306	343	346	348	343	275	151	149	350	266	178	347	470	226	316	155	145	226	311	226	145	309	392	279	300	314	346	350
GCA_007094475.1	291	343	287	305	311	341	355	352	346	347	349	349	386	297	232	299	146	343	398	303	299	308	345	348	350	345	277	153	151	352	268	180	349	472	228	318	157	147	228	313	228	147	311	394	281	302	316	348	352
GCA_007094485.1	284	333	280	298	304	334	348	344	338	340	341	341	378	289	226	293	139	336	391	296	292	301	338	341	343	338	270	146	144	345	261	173	342	465	220	312	150	140	220	306	220	140	304	387	274	295	310	341	345
GCA_007094545.1	168	230	164	182	189	218	232	229	223	224	226	226	263	1	350	203	218	254	309	196	177	201	256	259	261	256	190	225	223	263	145	304	260	383	203	214	229	219	203	208	203	219	208	306	192	195	214	259	263
GCA_007094555.1	206	261	202	220	226	256	270	267	261	263	264	264	301	212	167	214	60	257	312	218	214	222	259	262	264	259	193	68	65	266	183	109	263	386	143	234	71	61	143	228	143	61	226	308	196	217	232	262	266
GCA_007094565.1	301	347	297	315	321	305	319	315	309	311	312	312	349	307	243	310	156	353	408	313	308	318	355	358	360	355	287	163	161	362	278	190	359	416	237	329	167	157	237	323	237	157	321	404	291	312	327	358	362
GCA_007094575.1	272	322	268	286	292	322	336	332	326	328	329	329	366	278	215	281	127	324	379	284	281	289	326	329	331	326	258	134	132	333	249	161	330	453	208	300	138	128	208	294	208	128	292	375	262	283	298	329	333
GCA_007094605.1	302	342	298	316	322	352	366	363	357	355	360	360	397	308	230	310	157	354	409	314	310	319	356	359	361	356	289	164	162	362	279	191	360	483	238	330	168	158	238	324	238	158	322	404	292	313	328	359	363
GCA_007094645.1	209	267	205	223	230	260	273	270	264	265	267	267	304	200	354	219	228	263	318	147	216	152	265	268	270	265	198	235	233	272	186	314	269	391	212	213	239	229	212	207	212	229	213	314	201	146	219	268	272
GCA_007094655.1	208	266	204	222	229	259	272	269	263	264	266	266	303	199	353	218	227	262	317	146	215	151	264	267	269	264	198	234	232	271	185	313	268	390	211	212	238	228	211	206	211	228	212	313	200	145	218	267	271
GCA_007094665.1	208	266	204	222	229	259	272	269	263	264	266	266	303	199	353	218	227	262	317	146	215	151	264	267	269	264	198	234	232	271	185	313	268	390	211	212	238	228	211	206	211	228	212	313	200	145	218	267	271
GCA_007094685.1	210	268	206	224	231	261	274	271	265	266	268	268	305	201	355	220	229	264	319	148	217	153	266	269	271	266	200	236	234	273	187	315	270	392	213	214	240	230	213	208	213	230	214	315	202	147	220	269	273
GCA_007094715.1	172	234	168	186	193	222	236	233	227	228	230	230	267	5	354	207	222	258	313	200	181	205	260	263	265	260	194	229	227	267	149	308	264	387	207	218	233	223	207	212	207	223	212	310	196	199	218	263	267
GCA_007094745.1	288	341	284	302	308	338	352	349	343	345	346	346	383	294	229	296	143	340	395	300	297	305	342	345	347	342	274	150	148	349	265	177	346	469	225	315	154	144	225	310	225	144	308	391	278	299	313	345	349
GCA_007094755.1	185	238	181	199	206	235	249	246	240	241	243	243	280	18	360	220	235	271	326	213	194	218	273	276	278	273	207	242	240	280	162	321	277	400	220	231	246	236	220	225	220	236	225	323	209	212	231	276	280
GCA_007094765.1	186	239	182	200	207	236	250	247	241	242	244	244	281	19	361	221	236	272	327	214	195	219	274	277	279	274	208	243	241	281	163	322	278	401	220	232	247	237	220	226	220	237	226	324	210	213	232	277	281
GCA_007094775.1	170	231	166	184	191	220	234	231	225	226	228	228	265	1	352	205	220	256	311	198	179	203	258	261	263	258	192	227	225	265	147	306	262	385	205	216	231	221	205	210	205	221	210	308	194	197	216	261	265
GCA_007094785.1	173	235	169	187	194	223	237	234	228	229	231	231	268	6	354	208	223	259	314	201	182	206	261	264	266	261	195	230	228	268	150	309	265	388	208	219	234	224	208	213	208	224	213	311	197	200	219	264	268
GCA_007094845.1	172	234	168	186	193	222	236	233	227	228	230	230	267	5	354	207	222	258	313	200	181	205	260	263	265	260	194	229	227	267	149	308	264	387	207	218	233	223	207	212	207	223	212	310	196	199	218	263	267
GCA_007094855.1	171	233	167	185	192	221	235	232	226	227	229	229	266	4	353	206	221	257	312	199	180	204	259	262	264	259	193	228	226	266	148	307	263	386	206	217	232	222	206	211	206	222	211	309	195	198	217	262	266
GCA_007094865.1	172	234	168	186	193	222	236	233	227	228	230	230	267	5	354	207	222	258	313	200	181	205	260	263	265	260	194	229	227	267	149	308	264	387	207	218	233	223	207	212	207	223	212	310	196	199	218	263	267
GCA_007094875.1	168	230	164	182	189	218	232	229	223	224	226	226	263	1	350	203	218	254	309	196	177	201	256	259	261	256	190	225	223	263	145	304	260	383	203	214	229	219	203	208	203	219	208	306	192	195	214	259	263
GCA_007094885.1	169	229	165	183	190	219	233	230	224	225	227	227	264	1	350	204	217	255	309	197	178	202	257	260	262	257	191	225	221	264	146	302	261	316	203	214	227	217	203	209	203	217	209	307	193	196	214	260	264
GCA_007094945.1	169	230	165	183	190	219	233	230	224	225	227	227	264	0	351	204	219	255	310	197	178	202	257	260	262	257	191	226	224	264	146	305	261	384	204	215	230	220	204	209	204	220	209	307	193	196	215	260	264
GCA_007094955.1	169	230	165	183	190	219	233	230	224	225	227	227	264	0	351	204	219	255	310	197	178	202	257	260	262	257	191	226	224	264	146	305	261	384	204	215	230	220	204	209	204	220	209	307	193	196	215	260	264
GCA_007094975.1	171	231	167	185	192	221	235	232	226	227	229	229	266	2	353	206	221	257	312	199	180	204	259	262	264	259	193	228	226	266	148	307	263	386	206	217	232	222	206	211	206	222	211	309	195	198	217	262	266
GCA_007094995.1	170	231	166	184	191	220	234	231	225	226	228	228	265	1	352	205	220	256	311	198	179	203	258	261	263	258	192	227	225	265	147	306	262	385	205	216	231	221	205	210	205	221	210	308	194	197	216	261	265
GCA_007095005.1	287	340	283	301	307	337	351	348	342	344	345	345	382	293	227	295	142	339	394	299	296	304	341	344	346	341	273	149	147	348	264	176	345	468	224	314	153	143	224	309	224	143	307	390	277	298	312	344	348
GCA_007095045.1	169	230	165	183	190	219	233	230	224	225	227	227	264	0	351	204	219	255	310	197	178	202	257	260	262	257	191	226	224	264	146	305	261	384	204	215	230	220	204	209	204	220	209	307	193	196	215	260	264
GCA_007095055.1	169	230	165	183	190	219	233	230	224	225	227	227	264	0	351	204	219	255	310	197	178	202	257	260	262	257	191	226	224	264	146	305	261	384	204	215	230	220	204	209	204	220	209	307	193	196	215	260	264
GCA_007095075.1	169	230	165	183	190	219	233	230	224	225	227	227	264	0	351	204	219	255	310	197	178	202	257	260	262	257	191	226	224	264	146	305	261	384	204	215	230	220	204	209	204	220	209	307	193	196	215	260	264
GCA_007095085.1	170	232	166	184	191	220	234	231	225	226	228	228	265	3	352	205	220	256	311	198	179	203	258	261	263	258	192	227	225	265	147	306	262	385	205	216	231	221	205	210	205	221	210	308	194	197	216	261	265
GCA_007095105.1	170	232	166	184	191	220	234	231	225	226	228	228	265	3	352	205	220	256	311	198	179	203	258	261	263	258	192	227	225	265	147	306	262	385	205	216	231	221	205	210	205	221	210	308	194	197	216	261	265
GCA_007095135.1	170	232	166	184	191	220	234	231	225	226	228	228	265	3	352	205	220	256	311	198	179	203	258	261	263	258	192	227	225	265	147	306	262	385	205	216	231	221	205	210	205	221	210	308	194	197	216	261	265
GCA_007095165.1	170	232	166	184	191	220	234	231	225	226	228	228	265	3	352	205	220	256	311	198	179	203	258	261	263	258	192	227	225	265	147	306	262	385	205	216	231	221	205	210	205	221	210	308	194	197	216	261	265
GCA_007095175.1	170	232	166	184	191	220	234	231	225	226	228	228	265	3	352	205	220	256	311	198	179	203	258	261	263	258	192	227	225	265	147	306	262	385	205	216	231	221	205	210	205	221	210	308	194	197	216	261	265
GCA_007095185.1	274	311	270	288	294	324	338	335	329	331	332	332	369	280	204	283	129	326	381	286	282	291	328	331	333	328	261	136	134	335	251	163	332	455	211	302	140	130	211	296	211	130	294	377	264	285	300	331	335
GCA_007095225.1	300	339	296	314	320	350	364	361	355	357	358	358	395	306	228	309	155	352	407	312	308	317	354	357	359	354	287	162	160	361	277	189	358	481	237	328	166	156	237	322	237	156	320	403	290	311	326	357	361
GCA_007095235.1	241	293	237	255	261	291	305	301	295	297	298	298	335	247	185	250	96	293	347	253	250	258	295	298	300	295	227	103	101	302	218	122	299	422	178	269	107	97	178	263	178	97	261	344	231	252	267	298	302
GCA_007095265.1	285	326	281	299	305	335	349	346	340	342	343	343	380	291	215	293	140	337	390	298	291	303	339	342	344	339	271	148	144	346	263	172	343	399	223	312	150	140	223	306	223	140	304	387	276	297	310	342	346
GCA_007095275.1	251	303	247	265	263	301	307	304	298	300	301	301	338	257	195	260	106	295	350	263	259	268	297	300	302	297	237	113	111	304	228	132	301	424	188	279	117	107	188	273	188	107	271	346	241	262	277	300	304
GCA_007095285.1	269	321	265	283	289	319	333	330	324	326	327	327	364	275	211	277	124	321	376	281	278	286	323	326	328	323	255	131	129	330	246	158	327	450	206	297	135	125	206	291	206	125	289	372	259	280	295	326	330
GCA_007095305.1	249	303	244	263	269	299	312	310	304	306	307	307	344	256	192	257	105	301	356	259	259	266	303	306	308	303	235	112	110	310	225	138	307	430	184	277	115	106	184	272	184	106	270	349	238	258	276	306	310
GCA_007095335.1	300	341	296	314	320	350	364	361	355	357	358	358	395	306	227	308	155	352	407	312	306	317	354	357	359	354	287	162	160	361	277	189	358	481	237	328	166	156	237	322	237	156	320	403	290	311	326	357	361
GCA_007095365.1	286	330	283	301	307	337	351	348	342	344	345	345	382	293	213	295	141	339	394	299	294	304	341	344	346	341	273	149	147	348	264	176	345	468	224	315	153	143	224	309	224	143	307	390	276	298	313	344	348
GCA_007095375.1	262	313	258	276	282	312	326	322	316	318	319	319	356	268	207	272	118	315	368	275	272	279	317	320	322	317	249	126	121	324	240	151	321	376	198	289	127	117	198	285	198	117	283	366	253	274	288	320	324
GCA_007095385.1	247	301	243	261	267	297	310	308	302	304	305	305	342	253	190	253	102	297	353	257	256	263	300	303	305	300	232	109	106	307	222	135	304	427	182	275	111	102	182	269	182	102	267	346	235	256	273	303	307
GCA_007095425.1	261	315	257	275	281	311	325	322	316	318	319	319	356	267	204	269	116	313	368	273	270	278	315	318	320	315	247	123	121	322	238	150	319	442	198	289	127	117	198	283	198	117	281	364	251	272	287	318	322
GCA_007096115.1	260	313	256	274	280	310	324	320	314	316	317	317	354	266	204	269	115	312	367	272	269	277	314	317	319	314	246	122	120	321	237	149	318	441	196	288	126	116	196	282	196	116	280	363	250	271	286	317	321
GCA_007096135.1	270	321	266	284	290	320	334	330	324	326	327	327	364	276	214	279	125	322	377	282	279	287	324	327	329	324	256	132	130	331	247	159	328	451	206	298	136	126	206	292	206	126	290	373	260	281	296	327	331
GCA_007096145.1	208	266	204	222	229	259	272	269	263	264	266	266	303	199	353	217	227	262	317	146	215	151	264	267	269	264	198	234	232	271	185	313	268	390	211	212	238	228	211	206	211	228	212	313	200	145	218	267	271
GCA_007096155.1	263	315	259	277	283	313	327	323	317	319	320	320	357	269	207	272	118	315	370	275	271	280	317	320	322	317	249	125	123	324	240	152	321	444	199	291	129	119	199	285	199	119	283	366	252	274	289	320	324
GCA_007096205.1	186	239	182	200	207	236	250	247	241	242	244	244	281	19	361	221	236	272	327	214	195	219	274	277	279	274	208	243	241	281	163	322	278	401	221	232	247	237	221	226	221	237	226	324	210	213	232	277	281
GCA_007096225.1	208	261	204	222	229	212	226	223	217	218	220	220	257	41	383	243	258	294	349	236	217	241	296	299	301	296	230	265	263	303	185	344	300	423	243	254	269	259	243	248	243	259	248	346	232	235	254	299	303
GCA_007096235.1	169	230	165	183	190	219	233	230	224	225	227	227	264	0	351	204	219	255	310	197	178	202	257	260	262	257	191	226	224	264	146	305	261	384	204	215	230	220	204	209	204	220	209	307	193	196	215	260	264
GCA_007096245.1	168	230	164	182	189	218	232	229	223	224	226	226	263	1	350	203	218	254	309	196	177	201	256	259	261	256	190	225	223	263	145	304	260	383	203	214	229	219	203	208	203	219	208	306	192	195	214	259	263
GCA_007096255.1	185	238	181	199	206	235	249	246	240	241	243	243	280	18	360	220	235	271	326	213	194	218	273	276	278	273	207	242	240	280	162	321	277	400	220	231	246	236	220	225	220	236	225	323	209	212	231	276	280
GCA_007096295.1	171	233	167	185	192	221	235	232	226	227	229	229	266	4	353	206	221	257	312	199	180	204	259	262	264	259	193	228	226	266	148	307	263	386	206	217	232	222	206	211	206	222	211	309	195	198	217	262	266
GCA_007139285.1	235	287	232	250	257	269	282	278	273	275	276	276	313	226	383	244	253	289	338	112	243	179	291	294	296	291	226	260	258	298	212	337	295	417	238	238	264	254	238	234	238	254	240	341	228	111	246	294	297
GCA_007139445.1	371	419	367	385	384	421	427	424	418	415	421	421	458	378	511	380	388	179	220	382	377	387	181	184	186	181	351	395	393	188	348	467	185	42	372	395	399	388	372	353	372	389	352	217	330	381	357	184	188
GCA_007142505.1	254	306	250	268	267	305	310	307	301	299	304	304	341	261	394	264	271	14	117	266	260	271	8	3	1	8	233	278	276	3	231	350	50	191	255	281	282	272	255	236	255	272	235	114	214	265	240	19	17
GCA_007142705.1	371	420	367	385	384	421	427	424	418	415	421	421	458	378	511	380	388	179	220	382	377	387	181	184	186	181	351	395	393	188	348	467	185	42	372	396	399	389	372	353	372	389	352	217	330	381	357	184	188
GCA_007143985.1	247	300	243	261	260	298	303	300	294	292	297	297	334	254	390	256	264	1	110	259	254	264	9	12	14	9	226	271	269	16	224	343	43	184	248	274	275	265	248	229	248	265	228	107	207	258	233	12	16
GCA_007148345.1	291	335	287	305	303	340	347	344	338	340	341	341	378	297	231	299	147	336	390	303	299	307	338	341	343	338	278	154	152	345	268	25	342	465	229	320	158	148	229	314	229	148	312	387	282	302	318	341	345
GCA_007149375.1	255	307	251	269	268	306	311	308	302	300	305	305	342	262	395	264	272	15	118	267	261	272	9	4	2	9	234	279	277	4	232	351	51	191	256	282	283	273	256	237	256	273	236	115	215	266	241	20	18
GCA_007149925.1	251	303	247	265	264	302	307	304	298	296	301	301	338	258	391	260	268	11	114	263	257	268	5	8	10	5	230	275	273	12	228	347	47	188	252	278	279	269	252	233	252	269	232	111	211	262	237	16	14
GCA_007150745.1	245	298	241	259	258	296	301	298	292	290	295	295	332	252	388	254	262	3	108	257	252	262	7	10	12	7	224	269	267	14	222	341	41	182	246	273	273	263	246	227	246	263	226	105	205	256	231	10	14
GCA_007156725.1	209	263	205	223	230	260	273	270	264	265	267	267	304	216	349	218	225	261	316	221	217	226	263	266	268	263	184	232	230	270	186	312	267	390	209	235	236	226	209	231	209	226	229	313	199	220	235	266	270
GCA_007158205.1	248	298	244	262	261	299	303	301	295	293	298	298	335	253	376	257	262	14	114	262	253	267	8	3	1	8	226	271	265	3	226	341	50	190	250	272	271	261	250	231	250	261	231	113	207	261	236	19	16
GCA_007162565.1	250	301	246	264	263	301	306	303	297	295	300	300	337	257	389	259	267	10	113	262	255	267	4	7	9	4	229	274	272	11	227	346	46	187	251	277	278	268	251	232	251	268	231	110	210	261	236	15	13
GCA_007163165.1	308	361	304	321	320	358	363	360	354	352	357	357	394	315	453	317	325	98	171	320	315	325	100	103	105	100	287	332	330	107	285	404	54	245	309	335	336	326	309	290	309	326	289	168	268	319	294	103	107
GCA_007163645.1	256	307	252	270	269	307	312	309	303	301	306	306	343	263	395	265	273	16	119	268	262	273	10	5	3	10	235	280	278	5	233	352	52	193	257	283	284	274	257	238	257	274	237	116	216	267	242	21	19
GCA_007171935.1	201	256	197	215	222	252	265	262	256	257	259	259	296	208	344	210	218	253	308	213	211	217	255	258	260	255	176	225	223	262	178	305	259	382	202	226	229	219	202	223	202	219	221	305	191	212	227	258	262
GCA_007173515.1	295	340	291	309	307	344	351	348	342	344	345	345	382	301	235	303	151	340	394	307	303	311	342	345	347	342	282	158	156	349	272	29	346	469	233	324	162	152	233	318	233	152	316	391	286	306	322	345	349
GCA_007176385.1	370	418	366	384	383	420	426	423	417	414	420	420	457	377	510	379	387	178	219	381	376	386	180	183	185	180	350	394	392	187	347	466	184	41	371	394	398	387	371	352	371	388	351	216	329	380	356	183	187
GCA_007202115.1	289	337	285	303	302	340	345	342	336	334	339	339	376	297	428	299	307	98	139	301	296	306	100	103	105	100	269	314	312	107	267	386	104	165	291	314	318	308	291	272	291	308	271	136	250	300	276	103	107
GCA_007210075.1	260	316	256	274	273	311	316	313	307	305	310	310	347	266	404	270	277	70	125	272	267	277	72	75	77	72	228	284	282	79	237	356	76	199	260	287	288	278	260	242	260	278	239	122	220	271	246	75	79
GCA_007218655.1	260	316	256	274	273	311	316	313	307	305	310	310	347	267	404	270	277	70	125	272	267	277	72	75	77	72	228	284	282	79	237	356	76	199	261	287	288	278	261	242	261	278	239	122	220	271	246	75	79
GCA_007219635.1	371	420	367	385	384	421	427	424	418	415	421	421	458	378	511	380	388	179	220	382	377	387	181	184	186	181	351	395	393	188	348	467	185	42	372	396	399	389	372	353	372	389	352	217	330	381	357	184	188
GCA_007224595.1	249	301	245	263	262	300	305	302	296	294	299	299	336	256	389	258	266	9	112	261	255	266	3	6	8	3	228	273	271	10	226	345	45	186	250	277	277	267	250	231	250	267	230	109	209	260	235	14	12
GCA_007233355.1	245	294	241	259	266	278	291	287	281	283	284	284	321	251	387	254	261	296	351	257	253	261	298	301	303	298	233	268	266	305	222	348	302	425	246	265	272	262	246	267	246	262	265	347	235	256	271	301	305
GCA_007234695.1	186	245	182	200	207	237	250	246	241	243	244	244	281	193	340	157	211	245	300	204	193	208	247	250	252	247	182	218	216	254	163	297	251	373	195	222	221	212	195	215	195	212	213	297	183	203	219	250	254
GCA_007239095.1	251	303	247	265	264	302	307	304	298	296	301	301	338	258	391	260	268	11	114	263	257	268	5	8	9	5	230	275	273	11	228	347	47	188	252	279	279	269	252	233	252	269	232	111	211	262	237	16	14
GCA_007243475.1	176	236	172	190	197	226	240	237	231	232	234	234	271	183	356	210	227	262	316	220	120	223	264	267	269	264	198	234	232	271	153	313	268	391	211	238	238	228	211	232	211	228	230	314	200	219	236	267	271
GCA_007255335.1	250	302	246	264	263	301	306	303	297	295	300	300	337	257	390	259	267	10	113	262	256	267	4	7	9	0	229	274	272	11	227	346	46	187	251	277	278	268	251	232	251	268	231	110	210	261	236	15	13
GCA_007258565.1	250	302	246	264	263	301	306	303	297	295	300	300	337	257	390	259	267	10	113	262	256	267	4	7	9	4	229	274	272	11	227	346	46	187	251	278	278	268	251	232	251	268	231	110	210	261	236	15	13
GCA_007261085.1	252	305	248	266	265	303	308	305	299	297	302	302	339	259	397	261	269	42	115	264	259	269	44	47	49	44	231	276	274	51	229	348	8	189	253	279	280	270	253	234	253	270	233	112	212	263	238	47	51
GCA_007263725.1	186	245	183	201	208	237	251	247	242	244	245	245	282	194	334	195	204	239	294	199	195	204	241	244	246	241	175	211	209	248	164	291	245	368	186	215	215	205	186	209	186	205	207	291	176	198	213	244	248
GCA_007266625.1	250	301	246	264	263	301	306	303	297	295	300	300	337	257	391	259	267	10	113	261	256	266	6	9	11	6	229	274	272	13	227	346	46	187	251	275	278	268	251	232	251	268	231	110	210	260	236	15	13
GCA_007267345.1	247	300	243	261	260	298	303	300	294	292	297	297	334	254	390	256	264	7	110	259	254	264	9	12	14	9	226	271	269	16	224	343	43	184	248	274	275	265	248	229	248	265	228	107	207	258	233	8	16
GCA_007270765.1	275	322	271	289	288	326	331	328	322	320	325	325	362	282	418	284	292	83	124	286	280	292	85	88	90	85	255	299	297	92	252	371	89	164	276	300	303	293	276	256	276	293	256	121	235	285	261	88	92
GCA_007277335.1	254	307	250	268	267	305	310	307	301	299	304	304	341	261	399	263	271	44	117	266	261	271	46	49	51	46	233	278	276	53	231	350	0	191	255	281	282	272	255	236	255	272	235	114	214	265	240	49	53
GCA_007281975.1	170	231	166	184	191	221	234	231	225	227	228	228	265	175	351	205	221	256	308	214	178	217	258	261	263	258	192	228	226	265	147	307	262	385	205	232	232	222	205	226	205	222	224	307	194	213	230	261	265
GCA_007288335.1	288	336	283	302	301	339	344	341	335	333	338	338	375	296	427	297	306	97	138	299	295	305	99	102	104	99	268	313	311	106	264	385	103	164	290	313	317	307	290	271	290	307	270	135	247	298	275	102	106
GCA_007293275.1	370	418	366	384	383	420	426	423	417	414	420	420	457	377	511	379	387	178	219	381	376	386	180	183	185	180	350	394	392	187	347	466	184	41	371	395	398	388	371	352	371	388	351	216	329	380	356	183	187
GCA_007298535.1	375	423	371	389	388	425	431	428	422	419	425	425	462	382	516	384	392	183	224	386	381	391	185	188	190	185	355	399	397	192	352	471	189	46	376	400	403	393	376	357	376	393	356	221	334	385	361	188	192
GCA_007299555.1	203	259	197	217	224	254	267	264	258	258	261	261	298	210	345	211	220	255	310	215	212	220	257	260	262	257	178	227	225	264	180	307	261	384	204	229	231	221	204	225	204	221	223	307	193	214	229	260	264
GCA_007300355.1	203	259	197	217	224	254	267	264	258	258	261	261	298	210	345	211	220	255	310	215	212	220	257	260	262	257	178	227	225	264	180	307	261	384	204	229	231	221	204	225	204	221	223	307	193	214	229	260	264
GCA_007305955.1	382	430	378	396	395	432	438	435	429	426	432	432	469	389	521	391	399	190	231	393	388	398	192	195	197	192	362	406	404	199	359	478	196	21	383	406	410	400	383	364	383	400	363	228	341	392	368	195	199
GCA_007317015.1	252	303	248	266	265	303	308	305	299	297	302	302	339	259	394	261	269	12	115	264	259	269	14	17	19	14	231	276	274	21	229	348	48	189	253	280	280	270	253	234	253	270	233	112	212	263	238	17	21
GCA_007319365.1	205	261	199	219	226	256	269	266	260	260	263	263	300	212	347	214	222	257	312	217	214	222	259	262	264	259	180	229	227	266	182	309	263	386	206	231	233	223	206	227	206	223	225	309	195	216	231	262	266
GCA_007328755.1	195	249	190	209	215	246	259	254	250	251	253	253	290	202	344	203	212	246	299	206	205	211	248	251	253	248	183	219	217	255	172	299	252	373	196	95	223	213	196	217	196	213	215	296	185	206	221	251	255
GCA_007330895.1	197	255	193	211	218	248	261	258	252	253	255	255	292	204	273	206	134	249	304	209	207	214	251	254	256	251	185	141	139	258	174	222	255	378	134	225	145	135	134	219	134	135	217	300	187	208	223	254	258
GCA_007335995.1	139	204	135	153	160	190	203	200	194	195	197	197	234	146	324	174	190	225	280	183	147	188	227	230	232	227	161	197	195	234	0	276	231	354	174	201	201	191	174	195	174	191	193	277	163	182	199	230	234
GCA_007337215.1	140	205	136	154	161	191	204	201	195	196	198	198	235	147	325	175	191	226	281	184	148	189	228	231	233	228	162	198	196	235	1	277	232	355	175	202	202	192	175	196	175	192	194	278	164	183	200	231	235
GCA_007339115.1	139	204	134	153	160	190	203	200	194	195	197	197	234	146	324	174	190	225	280	182	147	188	227	230	232	227	161	197	195	234	0	276	231	353	174	201	201	191	174	195	174	191	193	277	162	181	199	230	234
GCA_007344035.1	240	286	236	254	261	291	304	301	296	297	298	298	335	247	380	249	257	253	308	251	244	257	255	258	260	255	220	263	262	262	217	344	258	382	241	268	268	258	241	185	241	258	183	305	201	250	189	257	262
GCA_007348195.1	139	204	135	153	160	190	203	200	194	195	197	197	234	146	324	174	190	225	280	183	147	188	227	230	232	227	161	197	195	234	0	276	231	354	174	201	201	191	174	195	174	191	193	277	163	182	199	230	234
GCA_007359555.1	140	205	136	154	161	191	204	201	195	196	198	198	235	147	325	175	191	226	281	184	148	189	228	231	233	228	162	198	196	235	1	277	232	355	175	202	202	192	175	196	175	192	194	278	164	183	200	231	235
GCA_007366405.1	256	308	252	270	269	307	312	309	303	301	306	306	343	263	395	265	273	16	119	268	262	273	10	5	3	10	235	280	278	5	233	352	52	193	257	283	284	274	257	238	257	274	237	116	216	267	242	21	19
GCA_007367585.1	139	204	135	153	160	190	203	200	194	195	197	197	234	146	324	174	190	225	280	183	147	188	227	230	232	227	161	197	195	234	0	276	231	354	174	200	201	191	174	195	174	191	193	277	163	182	199	230	234
GCA_007369365.1	139	204	135	153	160	190	203	200	194	195	197	197	234	146	324	174	190	225	280	183	147	188	227	230	232	227	161	197	195	234	0	276	231	354	174	201	201	191	174	195	174	191	193	277	163	182	199	230	234
GCA_007369885.1	382	430	378	396	395	432	438	435	429	426	432	432	469	389	521	391	399	190	231	393	388	398	192	195	197	192	362	406	404	199	359	478	196	21	383	406	410	400	383	364	383	400	363	228	341	392	368	195	199
GCA_007370025.1	203	259	197	217	224	254	267	264	258	258	261	261	298	210	345	212	220	255	310	215	212	220	257	260	262	257	178	227	225	264	180	307	261	384	204	229	231	221	204	225	204	221	223	307	193	214	229	260	264
GCA_007370365.1	240	286	236	254	261	291	304	301	296	297	298	298	335	247	380	249	257	253	308	251	244	257	255	258	260	255	220	263	262	262	217	344	258	382	241	268	268	258	241	185	241	258	183	305	201	250	189	257	262
GCA_007370485.1	203	259	197	217	224	254	267	264	258	258	261	261	298	210	345	212	220	255	310	215	212	220	257	260	262	257	178	227	225	264	180	307	261	384	204	229	231	221	204	225	204	221	223	307	193	214	229	260	264
GCA_007370625.1	240	286	236	254	261	291	304	301	295	296	298	298	335	247	379	249	256	253	308	251	244	257	255	258	260	255	220	262	261	262	217	343	258	382	240	267	267	257	240	185	240	257	182	305	201	250	189	257	262
GCA_007377685.1	212	268	208	226	233	263	276	273	267	268	270	270	307	219	352	220	229	264	319	224	222	229	266	269	271	266	187	236	234	273	189	316	270	393	213	237	240	230	213	234	213	230	232	316	202	223	238	269	273
GCA_007380605.1	370	418	366	384	383	420	426	423	417	414	420	420	457	377	511	379	387	178	219	381	376	386	180	183	185	180	350	394	392	187	347	466	184	41	371	395	398	388	371	352	371	388	351	216	329	380	356	183	187
GCA_007388645.1	230	282	226	244	250	280	294	291	285	287	288	288	325	236	224	240	53	282	337	242	236	247	284	287	289	284	217	88	22	291	207	171	288	411	167	258	28	22	167	252	167	22	250	333	220	241	256	287	291
GCA_007392985.1	255	307	251	269	268	306	311	308	302	300	305	305	342	262	394	264	272	15	118	267	261	272	9	4	2	9	234	279	277	4	232	351	51	192	256	282	283	273	256	237	256	273	236	115	215	266	241	20	18
GCA_007393885.1	257	309	253	271	270	308	313	310	304	302	307	307	344	264	396	266	274	17	120	269	263	274	11	6	4	11	236	281	279	6	234	353	53	194	258	284	285	275	258	239	258	275	238	117	217	268	243	22	20
GCA_007404805.1	276	320	272	290	297	327	340	337	331	332	334	334	371	283	415	285	293	289	343	286	278	291	291	294	296	291	256	299	298	298	253	379	295	417	276	304	304	294	276	221	276	294	219	340	236	285	225	294	298
GCA_007410445.1	243	288	239	257	264	294	307	304	298	299	301	301	338	250	383	252	260	256	311	254	246	260	258	261	263	257	223	266	265	265	220	347	262	385	244	271	271	261	244	188	244	261	186	308	204	253	192	261	265
GCA_007416565.1	209	265	205	223	229	259	273	270	264	266	267	267	304	215	209	218	20	261	316	221	218	226	263	266	268	263	196	67	37	270	186	152	267	390	146	237	43	33	146	231	146	33	229	312	199	220	235	266	270
GCA_007419685.1	254	306	250	268	267	305	310	307	301	299	304	304	341	261	393	263	270	14	117	266	260	271	8	3	1	8	233	277	275	3	231	349	50	191	255	281	281	271	255	236	255	271	235	114	214	265	240	19	17
GCA_007434525.1	692	690	688	706	713	743	756	753	747	749	750	750	787	699	801	701	717	752	807	710	697	715	754	757	759	754	687	724	722	761	669	803	758	880	701	728	728	718	701	722	701	718	720	804	688	709	726	757	761
GCA_007435055.1	237	288	233	251	258	287	301	298	292	292	295	295	332	244	379	246	254	184	239	248	245	254	186	189	191	186	217	261	259	193	214	341	190	313	238	265	265	255	238	220	238	255	218	236	198	247	224	189	193
GCA_007435845.1	250	302	246	264	263	301	306	303	297	295	300	300	337	257	390	259	267	10	113	262	256	267	4	7	9	4	229	274	272	11	227	346	46	187	251	277	278	268	251	232	251	268	231	110	210	261	236	15	13
GCA_007471875.1	216	271	212	230	236	266	280	277	271	273	274	274	311	222	211	225	63	268	323	228	225	232	270	273	275	270	203	74	68	277	193	159	274	397	153	244	74	64	153	238	153	64	236	319	206	227	242	273	277
GCA_007505725.1	217	271	213	230	237	267	280	277	271	273	274	274	311	224	366	225	236	269	324	187	226	191	271	274	276	271	207	243	241	278	194	320	276	398	220	247	247	237	220	241	220	237	239	321	208	186	245	274	278
GCA_007512705.1	255	307	251	269	268	306	311	308	302	300	305	305	342	262	395	264	272	15	118	267	261	272	9	4	2	9	234	279	277	4	232	351	51	192	256	282	283	273	256	237	256	273	236	115	215	266	241	20	18
GCA_007515145.1	359	404	356	374	373	411	416	412	406	404	409	409	446	367	493	367	376	159	222	371	366	376	161	164	166	161	339	383	381	168	337	455	165	296	361	387	385	377	361	342	361	377	340	220	320	370	345	164	168
GCA_007521405.1	215	266	210	229	235	266	279	274	270	271	273	273	310	222	362	223	232	266	319	226	225	231	268	271	273	268	203	239	237	275	192	318	272	393	216	115	243	233	216	237	216	233	235	316	205	226	241	271	275
GCA_007526065.1	370	418	366	384	383	420	426	423	417	414	420	420	457	377	510	380	387	178	219	381	376	386	180	183	185	180	350	394	392	187	347	466	184	41	371	394	398	387	371	352	371	388	351	216	329	380	356	183	187
GCA_007526385.1	370	418	366	384	383	420	426	423	417	414	420	420	457	377	510	379	387	178	219	381	376	386	180	183	185	180	350	394	392	187	347	466	184	41	371	394	398	387	371	352	371	388	351	216	329	380	356	183	187
GCA_007528785.1	367	416	363	381	380	417	423	420	414	411	417	417	454	374	508	376	384	175	216	378	372	382	177	180	182	177	347	391	389	184	344	463	181	30	368	391	395	385	368	349	368	385	348	213	326	377	353	180	184
GCA_007529785.1	371	420	367	385	384	421	427	424	418	415	421	421	458	378	511	380	388	179	220	382	377	387	181	184	186	181	351	395	393	188	348	467	185	42	372	396	399	389	372	353	372	389	352	217	330	381	357	184	188
GCA_007590605.1	317	362	313	331	329	366	373	370	364	366	367	367	404	323	254	325	173	362	416	329	325	322	364	367	369	364	304	179	178	371	294	51	368	491	255	346	184	174	255	340	255	174	338	413	308	328	343	367	371
GCA_007604595.1	251	303	247	265	264	302	307	304	298	296	301	301	338	258	391	260	268	11	114	263	257	268	5	8	10	5	230	275	273	12	228	347	47	188	252	278	279	269	252	233	252	269	232	111	211	262	237	16	14
GCA_007609455.1	212	267	208	225	232	261	275	271	266	268	269	269	306	219	361	221	229	264	319	224	222	229	266	269	271	266	200	236	234	273	189	316	270	393	213	239	239	230	213	234	213	230	230	315	202	223	238	269	273
GCA_007612755.1	373	421	369	387	386	423	429	426	420	417	423	423	460	380	514	382	390	181	222	384	379	389	183	186	188	183	353	397	395	190	350	469	187	44	374	398	401	391	374	355	374	391	354	219	332	383	359	186	190
GCA_007628015.1	222	276	217	236	242	273	286	281	277	278	280	280	317	213	370	230	239	273	326	207	231	213	275	278	280	275	210	246	244	282	199	326	279	400	223	74	250	240	223	218	223	240	224	322	212	207	230	278	282
GCA_007629315.1	220	277	216	234	240	270	284	281	275	275	278	278	315	226	216	230	71	272	327	232	227	237	274	277	279	274	207	10	76	281	197	163	278	401	157	248	82	72	157	242	157	72	240	321	210	231	246	277	281
GCA_007663085.1	297	342	293	310	309	346	351	348	342	340	345	345	371	303	441	306	314	105	146	309	300	313	107	110	112	107	277	321	318	114	274	392	111	188	298	322	324	314	298	278	298	314	276	143	256	308	281	110	114
GCA_007664065.1	383	420	380	397	396	434	439	435	429	427	432	432	469	391	513	392	399	183	245	393	389	401	185	188	190	185	362	406	404	192	360	476	189	321	385	411	408	400	385	366	385	400	365	245	344	392	369	188	192
GCA_007668165.1	250	302	246	264	263	301	306	303	297	295	300	300	337	257	390	259	267	10	113	262	256	267	4	7	9	4	229	274	272	11	227	346	46	187	251	277	278	268	251	232	251	268	231	110	210	261	236	15	13
GCA_007669185.1	252	303	248	266	265	303	308	305	299	297	302	302	339	259	394	261	269	12	115	264	258	269	12	15	17	12	231	276	274	19	229	348	48	189	253	279	280	270	253	234	253	270	233	112	212	263	238	17	19
GCA_007686585.1	318	361	314	332	331	369	374	371	365	362	368	368	394	325	456	327	335	126	165	330	321	335	128	131	133	128	298	342	340	135	295	414	132	209	319	344	346	336	319	300	319	336	299	164	278	329	304	131	135
GCA_007755075.1	218	274	214	232	238	268	282	279	273	274	276	276	313	224	216	227	69	270	325	230	226	235	272	275	277	272	205	22	74	279	195	161	276	399	155	246	80	70	155	240	155	70	238	320	208	229	244	275	279
GCA_007783245.1	205	263	201	219	226	256	269	266	259	262	263	263	300	212	359	52	230	265	320	223	213	227	267	270	272	267	201	237	235	274	182	315	271	394	214	241	241	231	214	234	214	231	233	317	203	222	239	270	274
GCA_007950805.2	217	275	213	231	238	267	281	278	272	273	275	275	312	208	361	226	234	269	324	204	227	209	271	274	276	271	192	241	239	278	194	321	275	398	218	218	245	235	218	214	218	235	220	321	207	203	226	274	278
GCA_008137005.1	254	306	250	268	267	305	310	307	301	299	304	304	341	261	396	263	271	14	117	266	261	271	16	19	21	16	233	278	276	23	231	350	50	191	255	282	282	272	255	236	255	272	235	114	214	265	240	3	23
GCA_008223825.1	219	273	215	233	239	269	283	280	274	276	277	277	314	225	217	228	42	271	326	231	226	236	273	276	278	273	206	77	1	280	196	162	277	400	156	247	17	11	156	241	156	11	239	322	209	230	245	276	280
GCA_008430965.1	269	319	265	283	290	320	333	330	324	325	327	327	364	254	404	278	286	303	358	253	278	258	305	308	310	305	236	293	291	312	246	373	309	432	270	271	297	287	270	247	270	287	248	355	240	252	253	308	312
GCA_008433485.1	221	268	217	235	242	272	285	281	276	278	279	279	316	212	369	230	240	275	329	97	228	164	277	280	282	277	211	247	245	284	198	326	281	404	224	225	251	241	224	219	224	241	225	327	213	96	231	280	284
GCA_008437845.1	197	253	193	211	218	248	261	258	252	254	255	255	292	204	345	206	214	241	295	209	206	214	243	246	248	243	100	221	219	250	174	301	247	370	198	225	225	215	198	211	198	215	209	293	179	208	215	246	250
GCA_008439385.1	201	257	197	214	221	251	264	261	255	255	258	258	295	208	343	208	217	252	307	213	211	218	254	257	259	254	176	224	221	261	178	303	258	381	202	227	227	217	202	223	202	217	221	304	190	212	227	257	261
GCA_008439725.1	270	317	266	284	291	321	334	330	325	327	328	328	365	277	408	279	287	304	359	282	278	287	306	309	311	306	250	294	292	313	247	374	310	433	271	296	298	288	271	274	271	288	272	356	241	281	277	309	313
GCA_008444285.1	206	263	202	220	226	256	270	267	261	263	264	264	301	212	205	215	17	258	313	218	215	223	260	263	265	260	193	64	34	267	183	149	264	387	143	234	40	30	143	228	143	30	226	309	196	217	232	263	267
GCA_008444445.1	186	243	182	200	207	237	250	247	241	243	244	244	281	193	337	195	203	230	285	198	195	203	232	235	237	232	90	209	208	239	163	290	236	359	187	214	214	204	187	200	187	204	198	282	168	197	204	235	239
GCA_008459905.1	211	265	207	225	231	261	275	272	266	268	269	269	306	217	211	220	22	263	318	223	220	228	265	268	270	265	198	69	39	272	188	154	269	392	148	239	45	35	148	233	148	35	231	314	201	222	237	268	272
GCA_008483785.1	234	288	229	248	255	285	298	295	289	289	292	292	329	241	378	243	251	246	301	245	238	250	248	251	253	248	214	257	256	255	211	338	252	375	235	262	262	252	235	178	235	252	177	297	193	244	182	251	255
GCA_008483925.1	274	328	270	288	295	323	338	335	329	329	332	332	369	281	414	282	289	220	275	285	282	291	222	223	225	222	254	296	293	227	251	376	226	349	275	301	297	289	275	256	275	289	254	271	234	284	259	225	229
GCA_008487285.1	214	269	210	228	234	264	278	275	269	271	272	272	309	220	220	222	75	266	321	226	223	231	268	271	273	268	201	82	80	275	191	163	272	395	151	242	86	76	151	236	151	76	234	317	204	225	240	271	275
GCA_008490905.1	187	243	183	201	208	238	251	248	242	244	245	245	282	194	330	196	204	231	286	199	195	203	233	236	238	233	65	211	209	240	164	291	237	360	188	215	215	205	188	201	188	205	199	283	169	198	205	236	240
GCA_008492745.1	197	250	193	211	218	248	261	258	252	254	255	255	292	204	345	206	214	241	296	209	206	214	243	246	248	243	101	221	219	250	174	301	247	370	198	225	225	215	198	211	198	215	209	293	179	208	215	246	250
GCA_008502825.1	218	272	214	232	238	268	282	279	273	275	276	276	313	224	216	227	41	270	325	230	225	235	272	275	277	272	205	76	0	279	195	161	276	399	155	246	16	10	155	240	155	10	238	321	208	229	244	275	279
GCA_008506205.1	203	260	199	217	223	253	267	264	258	260	261	261	298	209	203	212	10	255	310	215	212	220	257	260	262	257	190	61	31	264	180	146	261	384	140	231	37	27	140	225	140	27	223	306	193	214	229	260	264
GCA_008527265.1	273	322	269	287	294	324	337	334	328	329	331	331	368	258	408	282	290	307	362	259	282	264	309	312	314	309	241	297	295	316	250	377	313	436	274	275	301	291	274	251	274	291	252	359	244	258	257	312	316
GCA_008529415.1	245	299	241	259	266	296	309	306	300	301	303	303	340	252	386	254	262	257	311	256	250	262	259	262	264	259	225	269	267	266	222	347	263	386	245	273	273	263	245	189	245	263	186	309	204	255	193	262	266
GCA_008532395.1	195	252	191	208	215	245	258	255	249	251	252	252	289	202	344	203	212	239	294	207	203	212	241	244	246	241	99	219	217	248	172	299	245	368	196	222	223	213	196	209	196	213	207	291	177	206	213	244	248
GCA_008532575.1	528	262	524	542	549	579	592	589	583	583	586	586	623	535	667	537	545	580	635	538	538	544	582	585	587	582	503	552	550	589	505	632	586	709	529	554	556	546	528	550	529	546	548	632	518	538	554	585	589
GCA_008532935.1	188	245	184	202	209	239	252	249	243	245	246	246	283	195	339	197	205	232	287	200	197	205	234	237	239	234	92	212	210	241	165	292	238	361	189	216	216	206	189	202	189	206	200	284	170	199	206	237	241
GCA_008534025.1	217	274	213	231	238	267	281	278	272	273	275	275	312	208	362	226	234	229	284	202	225	208	231	234	236	231	197	241	239	238	194	321	235	358	218	219	245	235	218	41	218	235	104	281	177	201	109	234	238
GCA_008534255.1	219	275	215	233	240	269	283	280	274	275	277	277	314	226	365	228	236	230	285	229	227	236	232	235	237	232	199	243	241	239	196	323	236	359	220	247	247	237	220	84	220	237	124	282	179	228	129	235	239
GCA_008664995.1	223	275	219	237	243	273	287	284	278	280	281	281	318	229	219	230	46	275	330	235	230	240	277	280	282	277	210	81	15	284	200	166	281	403	160	251	21	15	160	245	160	15	243	326	213	234	249	280	284
GCA_008696085.1	206	259	202	220	227	256	270	267	261	261	264	264	301	213	349	214	223	218	273	217	214	222	220	223	225	220	186	230	228	227	183	309	224	347	207	233	234	224	207	136	207	224	135	270	166	216	140	223	227
GCA_008732535.1	195	252	191	209	216	246	259	256	249	252	253	253	290	202	349	42	220	253	308	213	203	217	255	258	260	255	191	227	225	262	172	306	259	382	204	231	231	221	204	222	204	221	222	305	192	212	228	258	262
GCA_008751375.1	258	305	254	272	279	309	322	319	313	314	316	316	353	265	399	267	274	271	326	269	261	275	273	276	278	273	238	280	279	280	235	361	277	400	258	285	285	275	258	203	258	275	201	322	218	268	207	276	280
GCA_008863665.1	237	290	233	251	257	286	301	298	292	293	295	295	332	228	377	246	254	289	344	224	247	229	291	294	296	291	213	261	259	298	214	341	295	418	238	237	265	255	238	234	238	255	240	341	227	223	246	294	298
GCA_008876415.1	1119	1100	1116	1134	1141	1171	1184	1181	1174	1172	1178	1178	1215	1104	1158	1129	1145	1179	1235	1112	1128	1117	1181	1184	1186	1181	1116	1152	1150	1188	1094	1231	1186	1309	1129	1129	1156	1146	1129	1122	1129	1146	1123	1228	1118	1111	1129	1184	1188
GCA_008876505.1	366	415	362	380	379	416	422	419	413	410	416	416	453	372	507	375	383	175	216	377	370	380	177	180	182	177	346	390	388	184	343	462	181	30	367	389	394	384	367	347	367	384	346	213	325	376	351	180	184
GCA_008880345.1	202	257	198	216	223	252	266	263	257	258	260	260	297	209	347	211	219	214	269	213	210	219	216	219	221	216	182	226	224	223	179	305	220	343	203	228	230	220	203	132	203	220	131	266	162	212	136	219	223
GCA_008887555.1	222	276	218	236	242	272	286	283	277	279	280	280	317	228	217	230	45	274	329	234	228	239	276	279	281	276	209	80	14	283	199	164	280	403	159	250	20	14	159	244	159	14	242	325	212	233	248	279	283
GCA_008906905.1	217	275	213	231	237	266	280	278	272	272	275	275	312	225	363	228	235	230	285	229	224	235	232	235	237	232	198	242	240	239	195	322	236	359	219	246	246	236	219	148	219	236	147	282	178	228	152	235	239
GCA_008907385.1	196	253	192	209	216	246	259	256	250	252	253	253	290	203	278	204	148	247	302	207	203	213	249	252	254	249	184	155	153	255	173	236	253	376	89	224	159	149	89	218	89	149	216	297	186	206	222	252	256
GCA_008911285.1	208	259	203	222	228	258	272	267	263	264	266	266	303	215	356	215	225	259	314	219	218	225	261	264	266	261	196	232	230	268	185	312	265	388	209	156	236	226	209	230	209	226	228	311	197	219	234	264	268
GCA_008925905.1	211	267	207	225	232	262	275	272	266	267	269	269	306	218	350	220	228	263	318	223	221	228	265	268	270	265	186	235	233	272	188	315	269	392	212	237	239	229	212	233	212	229	231	315	201	222	237	268	272
GCA_008942705.1	223	276	219	237	243	273	287	284	278	280	281	281	318	229	219	232	46	275	330	235	230	240	277	280	282	277	210	81	15	284	200	166	281	404	160	251	21	15	160	245	160	15	243	326	212	234	249	280	284
GCA_008948015.1	180	236	176	194	201	231	244	241	235	236	238	238	275	187	335	184	205	240	295	198	185	203	242	245	247	242	175	212	210	249	157	291	246	369	189	216	216	206	189	210	189	206	207	292	178	197	213	245	249
GCA_008972965.1	249	302	245	263	262	300	305	302	296	294	299	299	336	256	392	258	266	9	112	261	256	266	11	14	16	11	228	273	271	18	226	345	45	186	250	276	277	267	250	231	250	267	230	109	209	260	235	10	18
GCA_008988945.1	216	268	212	230	236	266	280	277	271	273	274	274	311	223	235	225	96	268	322	228	224	233	270	273	275	270	203	103	101	277	193	184	274	397	153	244	107	97	153	238	153	97	236	319	206	227	242	273	277
GCA_008991605.1	213	270	209	227	234	263	277	274	268	269	271	271	308	210	361	222	230	247	302	221	223	226	249	252	254	249	193	237	235	256	190	316	253	375	213	237	241	231	213	213	213	231	206	299	185	220	211	252	256
GCA_008994455.1	254	306	250	268	275	305	318	315	309	311	312	312	349	245	395	262	271	288	343	240	262	245	290	293	295	290	222	278	276	297	231	358	294	417	255	256	282	272	255	231	255	272	239	340	225	239	244	293	297
GCA_009026785.1	225	279	221	239	246	276	289	286	280	281	283	283	320	232	371	234	242	237	291	234	232	242	239	242	244	239	204	249	247	246	202	329	243	366	225	253	253	243	225	169	225	243	168	289	185	233	173	242	246
GCA_009028125.1	231	287	227	245	252	281	295	292	286	287	289	289	326	222	376	240	248	283	338	218	241	222	285	288	290	285	207	254	253	292	208	335	289	411	232	232	259	249	232	228	232	249	234	335	221	217	240	288	292
GCA_009032805.1	249	302	245	263	262	300	305	302	296	294	299	299	336	256	392	258	266	5	112	261	256	266	11	14	16	11	228	273	271	18	226	345	45	186	250	276	277	267	250	231	250	267	230	109	209	260	235	14	18
GCA_009045885.1	151	216	147	165	172	202	215	212	206	207	209	209	246	158	336	184	200	235	290	193	161	195	237	240	242	237	171	207	205	244	128	286	241	364	184	210	211	201	184	205	184	201	203	287	171	192	209	240	244
GCA_009045985.1	284	337	280	298	305	322	336	333	327	327	330	330	367	291	399	292	299	230	279	295	293	301	232	235	237	232	264	306	304	239	261	381	236	359	285	312	309	299	285	266	285	300	264	281	244	294	269	235	239
GCA_009058065.1	300	345	296	314	312	349	356	353	347	349	350	350	387	306	238	307	156	344	398	312	306	316	346	349	351	346	287	163	161	353	276	34	350	473	238	328	167	157	238	323	238	157	321	395	291	311	327	349	353
GCA_009064685.1	257	307	253	271	278	308	321	318	312	313	315	315	352	264	400	266	274	269	324	268	264	274	271	274	276	271	236	280	279	278	234	361	275	398	258	285	285	275	258	202	258	275	200	321	218	267	206	274	278
GCA_009068045.1	217	270	213	231	238	268	281	278	272	274	275	275	312	215	368	227	237	271	325	100	227	167	273	276	278	273	207	244	242	280	194	323	277	400	221	228	248	238	221	222	221	238	222	323	210	99	228	276	280
GCA_009080645.1	237	288	232	251	257	241	255	250	246	247	249	249	286	244	385	244	254	288	343	248	247	254	290	293	295	290	225	261	259	297	214	340	294	417	238	185	265	255	238	259	238	255	257	340	226	248	263	293	297
GCA_009080925.1	208	265	204	222	228	258	272	269	263	265	266	266	303	214	208	217	15	260	315	220	217	225	262	265	267	262	195	66	36	269	185	151	266	389	145	236	42	32	145	230	145	32	228	311	198	219	234	265	269
GCA_009080965.1	210	266	206	224	230	260	274	271	265	267	268	268	305	216	210	219	17	262	317	222	219	227	264	267	269	264	197	68	38	271	187	153	268	391	147	238	44	34	147	232	147	34	230	313	200	221	236	267	271
GCA_009098885.1	237	291	233	251	258	288	301	297	292	293	295	295	332	228	389	244	256	291	346	175	245	169	293	296	298	293	227	263	261	300	214	341	297	419	240	240	266	257	240	235	240	257	241	343	229	174	247	296	300
GCA_009112045.1	212	265	207	226	232	263	276	271	267	267	270	270	307	219	359	220	229	262	316	223	221	229	264	267	269	264	200	236	234	271	189	316	269	390	213	112	240	230	213	234	213	230	232	313	202	223	238	267	271
GCA_009125205.1	221	276	217	235	241	271	285	282	276	278	279	279	316	227	219	229	72	273	328	233	230	238	275	278	280	275	207	67	77	282	198	164	279	402	158	249	83	73	158	243	158	73	241	324	211	232	247	278	282
GCA_009130405.1	218	271	214	232	238	268	282	279	273	275	276	276	313	224	216	227	41	270	325	230	225	235	272	275	277	272	205	76	10	279	195	161	276	399	155	246	16	10	155	240	155	10	238	321	208	229	244	275	279
GCA_009140745.1	207	263	203	221	227	257	271	268	262	263	265	265	302	213	205	216	58	259	314	219	215	224	261	264	266	261	194	65	63	268	183	150	265	387	143	234	69	59	143	229	143	59	227	310	197	218	233	264	268
GCA_009141805.1	218	272	214	232	238	268	282	279	273	275	276	276	313	224	213	227	41	270	325	230	225	235	272	275	277	272	205	76	10	279	195	161	276	399	155	246	16	10	155	240	155	10	238	321	208	229	244	275	279
GCA_009191825.1	218	276	214	232	239	269	282	279	273	274	276	276	313	225	295	227	155	269	324	229	228	235	271	274	276	271	206	162	160	278	195	243	275	398	155	246	166	156	155	239	155	156	237	320	208	229	243	274	278
GCA_009216245.1	258	309	254	272	279	309	322	319	313	314	316	316	353	255	403	267	275	271	326	257	265	263	273	276	278	273	238	281	280	280	235	362	277	400	259	274	286	276	259	191	259	276	191	323	219	256	197	276	280
GCA_009247765.1	256	308	252	270	269	307	312	309	303	301	306	306	343	263	395	265	273	16	119	268	262	273	10	13	14	10	235	280	278	16	233	352	52	193	257	283	284	274	257	238	257	274	237	116	216	267	242	21	19
GCA_009286185.1	206	262	202	220	226	256	270	267	261	263	264	264	301	212	206	215	17	258	313	218	215	223	260	263	265	260	193	64	34	267	183	149	264	387	143	234	40	30	143	228	143	30	226	309	196	217	232	263	267
GCA_009286845.1	231	281	227	245	252	282	295	292	286	287	289	289	326	238	372	240	248	243	298	242	239	248	245	248	250	245	211	255	253	252	208	334	249	372	232	259	259	249	232	175	232	249	174	295	191	241	179	248	252
GCA_009289385.1	256	308	252	270	269	307	312	309	303	301	306	306	343	263	396	265	273	16	119	268	262	273	10	13	14	10	235	280	278	16	233	352	52	193	257	283	284	274	257	238	257	274	237	116	216	267	242	21	19
GCA_009291665.1	200	262	196	214	221	250	264	261	255	257	258	258	295	207	351	208	219	254	309	202	209	207	256	259	261	256	190	226	224	263	177	305	260	382	203	230	230	220	203	224	203	220	221	306	192	201	227	259	263
GCA_009292585.1	318	358	314	332	338	368	382	379	373	375	376	376	413	324	138	326	174	369	422	329	323	334	371	374	376	371	304	181	178	378	295	207	375	498	254	346	184	174	254	340	254	174	338	420	308	328	344	374	378
GCA_009292645.1	214	270	210	228	235	264	278	274	269	270	272	272	309	221	357	224	231	226	281	225	221	230	228	231	233	228	194	238	236	235	191	318	232	355	215	242	242	232	215	120	215	232	85	278	174	224	90	231	235
GCA_009294785.1	197	253	193	210	217	247	260	257	251	251	254	254	291	204	339	203	213	248	303	209	207	214	250	253	255	250	172	220	217	257	174	299	254	377	198	223	223	213	198	219	198	213	217	300	186	208	223	253	257
GCA_009324035.1	213	263	209	227	234	262	277	274	268	270	271	271	308	220	300	222	166	265	320	225	223	230	267	270	272	267	201	173	171	274	190	254	271	394	150	240	177	167	150	234	150	167	232	315	201	224	238	270	274
GCA_009333415.1	206	263	202	220	226	256	270	267	261	263	264	264	301	212	205	215	17	258	313	218	215	223	260	263	265	260	193	64	34	267	183	149	264	387	143	234	40	30	143	228	143	30	226	309	196	217	232	263	267
GCA_009336835.1	175	233	171	189	196	226	239	236	230	232	233	233	270	182	328	184	194	229	284	177	185	182	231	234	236	231	165	201	199	238	152	280	235	358	178	205	205	195	178	199	178	195	197	281	167	176	203	234	238
GCA_009351135.1	225	276	220	239	245	276	289	284	280	281	283	283	320	216	373	233	242	276	329	210	235	216	278	281	283	278	213	249	247	285	202	329	282	403	226	77	253	243	226	221	226	243	227	326	215	210	233	281	285
GCA_009373375.1	218	270	214	232	238	268	282	279	273	274	276	276	313	224	216	227	69	270	325	230	225	235	272	275	277	272	205	76	74	279	195	161	276	399	155	246	80	70	155	240	155	70	238	321	208	229	244	275	279
GCA_009431635.1	219	271	215	233	239	269	283	280	274	276	277	277	314	225	216	228	42	271	326	231	226	236	273	276	278	273	206	77	11	280	196	162	277	400	156	247	17	11	156	241	156	11	239	322	209	230	245	276	280
GCA_009433255.1	214	272	210	228	235	265	278	275	269	271	272	272	309	221	299	223	167	266	321	225	224	229	268	271	273	268	189	174	172	275	191	255	272	395	149	242	178	168	149	236	149	168	234	316	204	224	240	271	275
GCA_009439335.1	202	258	198	216	223	253	266	262	256	255	259	259	296	193	348	210	219	253	308	187	210	192	255	258	260	255	178	226	224	261	179	306	259	382	203	203	230	220	201	199	203	220	205	304	192	188	211	258	262
GCA_009466945.1	220	274	215	234	240	271	284	279	275	276	278	278	315	211	365	228	237	270	323	205	230	211	272	275	277	272	207	244	242	279	196	324	276	397	221	72	248	238	221	216	221	238	222	320	210	205	228	275	279
GCA_009508395.1	201	253	196	214	220	251	264	259	255	256	258	258	295	207	351	208	218	252	305	212	209	218	254	257	259	254	189	225	223	261	178	305	258	379	202	101	229	219	202	223	202	219	221	302	191	212	226	257	260
GCA_009513375.1	196	252	192	210	217	247	260	257	251	253	254	254	291	203	345	205	213	240	294	208	205	213	242	245	247	242	99	220	218	249	173	300	246	369	197	224	224	214	197	210	197	214	208	292	178	207	214	245	249
GCA_009513395.1	196	252	192	210	217	247	260	257	251	253	254	254	291	203	345	205	213	240	294	208	205	213	242	245	247	242	99	220	218	249	173	300	246	369	197	224	224	214	197	210	197	214	208	292	178	207	214	245	249
GCA_009514845.1	210	261	206	224	231	261	274	271	265	267	268	268	305	217	297	219	163	262	317	222	217	226	264	267	269	264	197	170	168	271	187	251	268	391	73	238	174	164	73	232	73	164	230	313	199	221	236	267	271
GCA_009521455.1	214	268	210	228	234	264	278	275	269	271	272	272	309	220	213	223	17	266	321	226	223	231	268	271	273	268	201	72	42	275	191	157	272	395	150	242	48	38	150	236	150	38	234	317	204	225	240	271	275
GCA_009536655.1	186	242	182	200	207	237	250	247	241	243	244	244	281	193	329	195	203	230	285	198	194	202	232	235	237	232	64	210	208	239	163	290	236	359	186	214	214	204	186	200	186	204	198	282	168	197	204	235	239
GCA_009558395.1	220	273	215	234	240	271	284	279	275	276	278	278	315	227	367	228	237	271	324	231	228	236	273	276	278	273	208	244	242	280	197	324	277	398	220	120	248	238	220	241	220	238	239	321	210	231	245	276	280
GCA_009558655.1	202	258	198	216	222	252	266	263	257	259	260	260	297	208	198	210	57	254	309	214	210	219	256	259	261	256	189	64	62	263	179	145	260	383	139	230	68	58	139	224	139	58	222	305	192	213	228	259	263
GCA_009558915.1	196	252	192	210	217	247	260	257	251	253	254	254	291	203	345	205	213	240	294	208	205	213	242	245	247	242	99	220	218	249	173	300	246	369	197	224	224	214	197	210	197	214	208	292	178	207	214	245	249
GCA_009569165.1	223	277	219	237	244	273	287	284	278	278	281	281	318	230	367	232	240	235	290	234	229	239	237	240	242	237	203	247	245	244	200	327	241	364	224	251	251	241	224	129	224	241	116	287	183	233	121	240	244
GCA_009578365.1	216	270	211	230	236	267	280	275	271	272	274	274	311	207	364	224	233	267	320	201	225	207	269	272	274	269	204	240	238	276	193	320	273	394	216	68	244	234	216	212	216	234	218	317	206	201	224	272	276
GCA_009578425.1	218	270	214	232	237	268	282	279	273	275	276	276	313	222	217	228	42	269	324	231	225	235	272	275	277	272	205	77	11	279	196	161	276	399	154	247	17	11	154	241	154	11	239	318	208	230	244	275	279
GCA_009615775.1	186	246	183	201	208	238	251	247	241	243	244	244	281	176	363	221	238	273	328	205	197	208	275	278	280	274	209	245	243	282	164	324	279	402	222	223	249	239	222	217	222	239	223	325	211	204	229	278	282
GCA_009615795.1	204	260	200	218	225	255	268	265	259	261	262	262	299	211	350	214	220	238	293	216	212	221	240	243	245	240	184	227	225	247	181	307	244	367	205	232	231	221	205	208	205	221	207	290	176	215	212	243	247
GCA_010010345.1	229	280	225	243	249	279	293	290	284	286	287	287	324	235	224	238	52	281	336	241	235	246	283	286	288	283	216	87	21	290	206	171	287	410	166	257	27	21	166	251	166	21	249	332	219	240	255	286	290
GCA_010058545.1	298	344	294	312	310	347	354	351	345	347	348	348	385	304	235	306	154	343	396	310	306	313	345	348	350	345	285	161	159	352	275	32	349	472	236	327	165	155	236	321	236	155	319	394	288	309	325	348	352
GCA_010058615.1	198	254	194	212	219	249	262	259	253	255	256	256	293	205	347	207	215	242	297	210	207	215	244	247	249	244	102	222	220	251	175	302	248	371	199	226	226	216	199	212	199	216	210	294	180	209	216	247	251
GCA_010125945.1	216	268	211	230	236	267	280	275	271	272	274	274	311	223	363	224	233	267	320	227	226	232	269	272	274	269	204	240	238	276	193	319	273	394	217	116	244	234	217	238	217	234	236	317	206	227	242	272	276
GCA_010133875.1	212	267	208	226	232	262	276	273	267	269	270	270	307	218	211	221	51	264	319	224	220	229	266	269	271	266	199	70	56	273	189	155	270	393	149	240	62	52	149	234	149	52	232	315	202	223	238	269	273
GCA_010140675.1	226	284	222	240	247	276	290	287	281	282	284	284	321	217	368	235	243	277	331	213	236	218	279	282	284	279	202	250	248	286	203	330	283	406	227	226	254	244	227	223	227	244	229	329	216	212	235	282	286
GCA_010146195.1	206	263	202	220	226	256	270	267	261	263	264	264	301	212	205	215	17	258	313	218	215	223	260	263	265	260	193	64	34	267	183	149	264	387	143	234	40	30	143	228	143	30	226	309	196	217	232	263	267
GCA_010369905.1	208	266	204	222	229	258	272	269	263	263	266	266	303	214	354	217	225	220	273	220	215	222	222	224	226	222	187	230	230	228	183	309	226	349	209	237	236	226	209	115	209	226	81	271	167	219	87	225	228
GCA_010413815.1	205	257	201	219	226	255	269	266	260	261	263	263	300	212	350	214	222	217	272	216	212	222	219	222	224	219	185	229	227	226	182	308	223	346	206	232	233	223	206	135	206	223	134	269	165	215	139	222	226
GCA_010437055.1	222	278	218	236	242	272	286	283	277	279	280	280	317	228	220	231	73	274	329	234	231	239	276	279	281	276	208	68	78	283	199	165	280	403	159	250	84	74	159	244	159	74	242	325	212	233	248	279	283
GCA_010440995.1	297	340	293	311	317	347	361	358	352	354	355	355	392	303	100	305	153	349	403	308	303	313	351	354	356	351	284	160	158	358	274	187	355	477	234	325	164	154	234	319	234	154	317	400	287	307	323	354	358
GCA_010450575.1	222	279	218	236	243	272	286	283	277	278	280	280	317	215	369	232	239	234	289	215	230	220	236	239	241	236	202	246	244	243	199	326	240	363	223	232	250	240	223	110	223	240	45	286	182	214	52	239	243
GCA_010452095.1	268	320	264	282	289	319	332	329	323	324	326	326	363	253	403	277	285	302	357	254	277	259	304	307	309	304	236	292	290	311	245	372	308	431	269	270	296	286	269	246	269	286	247	354	239	253	252	307	311
GCA_010457125.1	362	411	358	376	375	412	418	415	409	406	412	412	449	369	503	371	379	170	211	373	368	378	172	175	177	172	342	386	384	179	339	458	176	33	363	387	390	380	363	344	363	380	343	208	321	372	348	175	179
GCA_010470945.1	273	322	269	287	294	324	337	334	328	329	331	331	368	258	409	282	288	307	361	259	282	263	309	312	314	309	241	295	293	316	250	375	313	436	272	275	299	289	272	251	272	289	252	359	244	258	257	312	316
GCA_010497935.1	263	315	259	277	284	289	302	300	294	294	297	297	334	270	410	267	288	323	378	281	269	285	325	328	330	325	258	295	293	332	240	374	329	452	272	299	298	288	272	291	272	289	287	375	259	280	296	328	332
GCA_010504115.1	190	247	186	204	211	241	254	251	245	247	248	248	285	197	341	199	207	234	289	202	199	207	236	239	241	236	94	214	212	243	167	294	240	363	191	218	218	208	191	204	191	208	202	286	172	201	208	239	243
GCA_010509015.1	249	300	245	263	262	300	305	302	296	294	299	299	336	256	391	258	266	9	112	261	256	266	11	14	16	11	228	273	271	18	226	345	45	186	250	276	277	267	250	231	250	267	230	109	209	260	235	14	18
GCA_010520435.1	203	261	199	217	224	254	267	264	257	260	261	261	298	210	357	50	228	263	318	221	211	225	265	268	270	265	199	235	233	272	180	313	269	392	212	239	239	229	212	232	212	229	231	315	201	220	237	268	272
GCA_010535595.1	207	263	203	221	227	257	271	268	262	264	265	265	302	213	206	216	46	259	314	219	215	224	261	264	266	261	194	65	51	268	184	150	265	388	144	235	57	47	144	229	144	47	227	310	197	218	233	264	268
GCA_010562445.1	216	275	212	230	237	266	280	277	271	272	274	274	311	213	364	225	233	250	305	224	226	229	252	255	257	252	196	240	238	259	193	320	256	379	216	240	244	234	216	216	216	234	207	302	188	223	214	255	259
GCA_010562625.1	190	247	186	204	211	241	254	251	245	247	248	248	285	197	341	199	207	234	289	202	199	207	236	239	241	236	94	214	212	243	167	294	240	363	191	218	218	208	191	204	191	208	202	286	172	201	208	239	243
GCA_010565185.1	276	325	272	289	296	326	339	336	330	332	333	333	370	284	372	284	244	329	383	289	284	294	331	334	336	331	253	251	249	338	253	332	334	458	228	305	255	245	228	298	228	245	296	379	264	288	302	334	338
GCA_010571505.1	203	257	199	217	224	253	267	264	258	259	261	261	298	210	348	212	220	215	270	214	211	220	217	220	222	217	183	227	225	224	180	306	221	344	204	230	231	221	204	133	204	221	132	267	163	213	137	220	224
GCA_010591825.1	190	247	186	204	211	241	254	251	245	247	248	248	285	197	341	199	207	234	289	202	199	207	236	239	241	236	94	214	212	243	167	294	240	363	191	218	218	208	191	204	191	208	202	286	172	201	208	239	243
GCA_010596115.1	249	299	246	264	271	301	314	310	305	306	308	308	345	256	377	254	266	259	313	260	251	264	261	264	266	261	229	272	270	268	227	351	265	387	248	278	276	266	248	194	248	266	192	311	208	259	198	264	268
GCA_010599925.1	254	300	250	268	275	304	318	315	309	309	312	312	349	261	393	263	271	200	255	266	262	271	202	205	207	202	234	278	276	209	230	358	206	329	255	282	282	272	255	236	255	272	235	252	213	265	240	205	209
GCA_010630765.1	209	266	205	223	230	260	273	270	264	266	267	267	304	216	297	218	162	261	316	220	216	224	263	266	268	263	195	169	167	270	186	250	267	390	144	237	172	163	144	231	144	163	229	311	199	219	235	266	270
GCA_010635805.1	218	272	214	232	239	268	282	279	273	274	276	276	313	225	362	227	235	229	284	228	226	235	231	234	236	231	198	242	240	238	195	322	235	358	219	246	246	236	219	83	219	236	123	281	178	227	128	234	238
GCA_010704845.1	229	282	225	243	250	279	293	290	284	285	287	287	324	236	368	238	246	241	294	240	236	244	243	246	248	243	209	253	251	250	206	332	247	370	230	256	257	247	230	135	230	247	122	293	189	239	127	246	250
GCA_010705365.1	207	258	202	221	227	257	271	266	262	263	265	265	302	214	357	213	223	258	311	218	216	223	260	263	265	260	195	231	229	267	184	311	264	385	208	107	235	225	208	229	208	225	227	308	197	218	233	263	267
GCA_010711255.1	221	276	217	234	242	272	285	281	276	278	279	279	316	211	367	229	236	270	321	207	230	209	272	275	277	272	209	244	242	279	197	323	275	396	222	74	248	238	222	216	222	238	222	319	210	206	228	275	278
GCA_010722245.1	255	307	251	269	268	306	311	308	302	300	305	305	342	262	395	264	272	15	118	267	260	272	9	12	14	9	234	279	277	16	232	351	51	192	256	282	283	273	256	237	256	273	236	115	215	266	241	20	18
GCA_010726005.1	203	257	199	216	223	252	266	262	257	259	260	260	297	212	353	213	222	257	312	217	215	222	259	262	264	259	192	229	227	266	182	308	263	384	204	229	232	223	204	226	204	223	223	307	193	216	231	262	266
GCA_010734915.1	236	287	232	250	257	287	300	297	291	293	294	294	331	227	379	245	253	270	325	222	245	227	272	275	277	272	216	260	258	279	213	340	276	399	237	238	264	254	237	214	237	254	221	322	207	221	226	275	279
GCA_010742125.1	225	276	221	239	245	275	289	286	280	282	283	283	320	232	222	234	49	277	332	238	233	243	279	282	284	279	211	84	18	286	202	169	283	406	163	254	24	18	163	248	163	18	246	328	216	237	252	282	286
GCA_010768655.1	264	315	260	278	285	315	328	324	319	320	322	322	359	248	400	273	281	299	354	250	273	255	301	304	306	301	232	288	286	308	241	367	305	427	264	266	292	282	264	243	264	282	244	351	234	249	249	304	308
GCA_010774075.1	236	288	232	250	257	287	300	297	291	290	294	294	331	241	376	245	252	248	303	246	243	252	250	253	255	249	216	259	257	257	213	339	254	377	237	262	263	253	237	180	237	253	179	300	195	245	184	253	257
GCA_010790595.1	252	304	248	266	265	303	308	305	299	297	302	302	339	259	394	261	269	12	115	264	259	269	14	17	19	14	231	276	274	21	229	348	48	189	253	280	280	270	253	234	253	270	233	112	212	263	238	1	21
GCA_010799475.1	222	274	218	236	243	273	286	283	276	279	280	280	317	217	372	230	238	255	308	229	231	235	257	260	262	257	202	243	243	264	199	323	261	384	223	246	248	239	223	221	223	239	213	306	193	228	218	260	264
GCA_010835185.1	250	299	246	264	271	301	314	311	305	306	308	308	345	257	391	259	267	262	317	261	257	267	264	267	269	264	229	273	272	271	227	354	268	391	251	278	278	268	251	195	251	268	193	314	211	260	199	267	271
GCA_010881665.1	194	249	190	208	215	245	258	255	249	251	252	252	289	201	344	203	211	238	293	206	203	210	240	243	245	240	98	218	216	247	171	298	244	367	195	222	222	212	195	208	195	212	206	290	176	205	212	243	247
GCA_010882455.1	243	290	239	257	264	294	307	304	298	299	301	301	338	250	385	252	260	256	311	254	247	260	258	261	263	258	223	266	265	265	220	347	262	385	244	271	271	261	244	188	244	261	184	308	204	253	192	260	265
GCA_010900975.1	253	304	249	267	266	304	309	306	300	298	303	303	340	260	395	262	270	13	116	265	260	270	15	18	20	15	232	277	275	22	230	349	49	190	254	280	281	271	254	235	254	271	234	113	213	264	239	14	22
GCA_010912395.1	221	276	217	235	242	272	285	282	276	277	279	279	316	228	367	230	238	233	288	232	229	238	235	238	240	235	201	245	243	242	198	324	239	362	222	249	249	239	222	165	222	239	162	285	181	231	169	238	242
GCA_010915595.1	252	306	250	268	275	305	318	315	309	310	311	311	348	261	346	260	221	305	361	266	263	271	307	310	312	307	241	228	226	314	231	308	312	435	204	282	232	222	204	276	204	222	274	357	243	265	280	310	314
GCA_010920895.1	203	258	199	217	223	253	267	264	258	259	261	261	298	209	201	212	54	255	310	215	212	220	257	260	262	257	190	60	59	264	180	146	261	384	140	230	65	55	140	225	140	55	223	306	193	214	229	260	264
GCA_010921685.1	184	242	180	198	205	235	248	245	239	241	242	242	279	191	333	193	200	227	283	196	193	201	229	232	234	229	0	207	205	236	161	286	233	357	183	212	211	201	183	198	183	201	196	280	166	195	202	232	236
GCA_010930075.1	223	275	219	237	243	273	287	284	278	280	281	281	318	229	219	232	46	275	330	235	230	240	277	280	282	277	210	81	15	284	200	166	281	404	160	251	21	15	160	245	160	15	243	326	213	234	249	280	284
GCA_010930715.1	212	262	207	226	232	262	276	271	267	268	270	270	307	219	359	219	229	263	318	223	222	229	265	268	270	265	200	236	234	272	189	316	269	392	213	160	240	230	213	234	213	230	232	315	201	223	238	268	272
GCA_010942635.1	196	250	192	210	217	247	260	257	251	253	254	254	291	203	332	167	220	256	311	214	204	219	258	261	263	258	192	227	225	265	173	306	262	385	204	232	231	221	204	226	204	221	224	308	194	213	230	261	265
GCA_010943875.1	210	267	206	224	230	260	274	271	265	267	268	268	305	217	207	220	66	263	318	223	219	228	265	268	270	265	198	73	71	272	188	154	269	392	148	238	77	67	148	233	148	67	231	314	201	222	237	268	272
GCA_010950795.1	248	306	244	262	269	299	312	309	303	305	306	306	343	255	409	219	273	308	363	266	256	271	310	313	315	310	244	280	278	317	225	359	314	365	257	284	284	274	257	278	257	274	276	360	246	265	282	313	317
GCA_010951115.1	220	272	216	234	240	270	284	281	275	277	278	278	315	226	218	229	43	272	327	232	227	237	274	277	279	274	207	78	12	281	197	163	278	401	157	248	18	12	157	242	157	12	240	323	210	231	246	277	281
GCA_010951345.1	256	302	252	270	277	307	320	317	311	312	314	314	351	263	398	265	273	269	324	267	260	273	271	274	276	270	236	279	278	278	233	360	275	398	257	284	284	274	257	201	257	274	197	321	216	266	205	274	278
GCA_010954185.1	208	262	204	222	229	259	272	269	263	264	266	266	303	215	337	217	225	261	316	221	217	226	263	266	268	263	184	232	230	270	185	311	267	390	210	235	236	226	210	231	210	226	228	313	199	220	235	266	270
GCA_010955315.1	219	275	215	233	240	269	283	280	274	275	277	277	314	226	365	228	236	230	285	229	227	236	232	235	237	232	199	243	241	239	196	323	236	359	220	247	247	237	220	84	220	237	124	282	179	228	129	235	239
GCA_010957435.1	222	274	218	236	242	272	286	283	277	279	280	280	317	228	218	231	45	274	329	234	229	239	276	279	281	276	209	80	14	283	199	165	280	403	159	250	20	14	159	244	159	14	242	325	212	233	248	279	283
GCA_010970895.1	184	242	180	198	205	235	248	245	239	241	242	242	279	191	333	193	200	227	283	196	193	201	229	232	234	229	0	207	205	236	161	286	233	357	183	212	211	201	183	198	183	201	196	280	166	195	202	232	236
GCA_010973295.1	193	248	189	207	214	244	257	254	248	250	251	251	288	200	343	202	210	237	292	205	202	210	239	242	244	239	97	217	215	246	170	297	243	366	194	221	221	211	194	207	194	211	205	289	174	204	211	242	246
GCA_010975755.1	215	266	210	229	235	266	279	274	270	271	273	273	310	222	362	223	232	266	319	226	225	231	268	271	273	268	203	239	237	275	192	318	272	393	216	115	243	233	216	237	216	233	235	316	205	226	241	271	275
GCA_011079405.1	198	254	194	212	219	249	262	259	253	255	256	256	293	205	347	207	215	242	297	210	207	215	244	247	249	244	102	222	220	251	175	302	248	371	199	226	226	216	199	212	199	216	210	294	180	209	216	247	251
GCA_011114675.1	226	274	221	240	246	277	290	285	281	282	284	284	321	218	372	235	244	278	331	212	236	218	280	283	285	280	215	251	249	287	204	331	284	405	228	79	255	245	228	223	228	245	229	328	217	212	235	283	287
GCA_011133175.1	211	262	205	225	231	261	275	270	266	267	269	269	306	218	359	218	228	262	317	222	221	228	264	267	269	264	199	235	233	271	188	314	268	391	212	159	239	229	212	233	212	229	231	314	200	222	237	267	271
GCA_011138315.1	236	288	232	250	257	286	300	297	292	294	294	294	331	227	378	243	253	288	343	223	245	228	290	293	295	290	212	260	258	297	213	339	293	416	237	237	264	253	237	233	237	254	239	340	226	222	245	293	297
GCA_011138475.1	217	274	213	231	238	267	281	278	272	273	275	275	312	208	362	226	234	229	284	202	225	208	231	234	236	231	197	241	239	238	194	321	235	358	218	219	245	235	218	41	218	235	104	281	177	201	109	234	238
GCA_011140135.1	210	267	206	224	231	261	274	271	265	266	268	268	305	217	350	219	227	262	317	222	220	227	264	267	269	264	185	234	232	271	187	314	268	391	211	235	238	228	211	232	211	228	230	314	200	221	236	267	271
GCA_011163355.1	234	287	230	248	255	284	298	295	289	289	292	292	329	241	377	243	251	180	235	246	242	251	182	185	187	182	214	258	256	189	211	338	186	309	235	262	262	252	235	216	235	252	215	232	194	245	220	185	189
GCA_011169925.1	205	261	201	219	225	255	269	266	260	262	263	263	300	211	205	214	16	257	312	217	214	222	259	262	264	259	192	63	33	266	182	148	263	386	142	233	39	29	142	227	142	29	225	308	195	216	231	262	266
GCA_011186335.1	378	426	374	392	391	428	434	431	425	422	428	428	465	385	518	387	395	186	227	389	384	394	188	191	193	188	358	402	400	195	355	474	192	49	379	403	406	396	379	360	379	396	359	224	337	388	364	191	195
GCA_011189415.1	253	295	249	267	274	304	317	314	308	309	311	311	348	260	390	262	270	266	321	264	256	270	268	271	273	268	233	276	275	275	230	357	272	395	254	281	281	271	254	198	254	271	194	318	214	263	202	271	275
GCA_011240405.1	252	308	248	265	272	255	269	266	260	261	263	263	300	243	397	261	269	303	358	239	259	244	305	308	310	305	228	275	274	312	229	356	309	432	253	252	280	270	253	249	253	270	255	354	242	238	261	308	312
GCA_011240635.1	253	311	249	267	274	258	272	269	263	263	266	266	303	244	398	261	270	305	360	238	263	244	307	310	312	307	229	277	275	314	230	357	311	434	254	253	281	271	253	250	254	271	256	357	243	238	262	310	314
GCA_011295475.1	220	271	216	234	240	270	284	281	275	277	278	278	315	226	218	229	43	272	327	232	226	236	274	277	279	274	207	78	12	281	197	163	278	401	157	248	18	12	157	242	157	12	240	323	210	231	246	277	281
GCA_011400975.1	211	266	206	225	231	262	275	271	266	266	269	269	306	218	356	218	229	263	317	222	217	228	265	268	270	265	200	236	234	272	189	314	269	393	212	182	240	230	211	234	212	230	232	315	202	223	238	268	272
GCA_011424085.1	218	270	214	232	238	268	282	279	273	275	276	276	313	224	215	227	41	270	325	230	225	235	272	275	277	272	205	76	8	279	195	161	276	399	155	246	16	10	155	240	155	10	238	321	208	229	244	275	279
GCA_011438015.1	360	409	356	374	373	410	416	413	407	404	410	410	447	367	501	369	377	168	209	371	366	376	170	173	175	170	340	384	382	177	337	456	174	31	361	385	388	378	361	342	361	378	341	206	319	370	346	173	177
GCA_011445435.1	207	263	202	220	226	257	270	266	261	261	264	264	301	214	355	215	224	257	310	217	215	223	259	262	264	259	195	231	229	266	184	311	263	385	208	107	235	225	208	229	208	225	227	307	197	217	233	262	266
GCA_011463795.1	224	275	220	238	245	275	288	285	279	279	282	282	319	231	370	233	243	278	333	192	231	196	280	283	285	280	214	250	248	287	201	329	284	407	227	254	254	244	227	248	227	244	246	330	216	191	252	283	287
GCA_011467455.1	224	275	220	238	245	275	288	285	279	279	282	282	319	231	370	233	243	278	333	192	231	196	280	283	285	280	214	250	248	287	201	329	284	407	227	254	254	244	227	248	227	244	246	330	216	191	252	283	287
GCA_011468455.1	224	275	220	238	245	275	288	285	279	279	282	282	319	231	370	233	243	278	333	192	231	196	280	283	285	280	214	250	248	287	201	329	284	407	227	254	254	244	227	248	227	244	246	330	216	191	252	283	287
GCA_011469135.1	224	275	220	238	245	275	288	285	279	279	282	282	319	231	370	233	243	278	333	192	231	196	280	283	285	280	214	250	248	287	201	329	284	407	227	254	254	244	227	248	227	244	246	330	216	191	252	283	287
GCA_011469835.1	224	275	220	238	245	275	288	285	279	279	282	282	319	231	370	233	243	278	333	192	231	196	280	283	285	280	214	250	248	287	201	329	284	407	227	254	254	244	227	248	227	244	246	330	216	191	252	283	287
GCA_011469875.1	224	275	220	238	245	275	288	285	279	279	282	282	319	231	370	233	243	278	333	192	231	196	280	283	285	280	214	250	248	287	201	329	284	407	227	254	254	244	227	248	227	244	246	330	216	191	252	283	287
GCA_011470315.1	224	275	220	238	245	275	288	285	279	279	282	282	319	231	370	233	243	278	333	192	231	196	280	283	285	280	214	250	248	287	201	329	284	407	227	254	254	244	227	248	227	244	246	330	216	191	252	283	287
GCA_011505865.1	221	275	217	235	241	271	285	282	276	278	279	279	316	227	219	230	44	272	327	233	228	238	274	277	279	274	208	79	3	281	198	164	278	401	158	249	19	13	158	243	158	13	241	323	211	232	247	277	281
GCA_011529385.1	220	276	216	234	241	270	284	281	275	276	278	278	315	227	366	229	237	231	285	230	228	237	233	236	238	233	200	244	242	240	197	324	237	360	221	248	248	238	221	85	221	238	125	283	180	229	130	236	240
GCA_011533025.1	211	264	207	225	232	262	275	272	266	268	269	269	306	218	297	219	164	263	318	223	218	227	265	268	270	265	198	171	169	272	188	252	269	392	74	239	175	165	74	233	74	165	231	314	200	222	237	268	272
GCA_011536285.1	220	276	216	234	241	270	284	281	275	276	278	278	315	227	366	229	237	231	286	230	227	237	233	236	238	233	200	244	242	240	197	324	237	360	221	248	248	238	221	85	221	238	125	283	180	229	130	236	240
GCA_011539335.1	249	301	245	263	262	300	305	302	296	294	299	299	336	256	389	258	266	9	112	261	255	266	3	6	8	3	228	273	271	10	226	345	45	186	250	276	277	267	250	231	250	267	230	109	209	260	235	14	12
GCA_011547235.1	290	339	286	304	303	341	346	343	337	335	340	340	377	297	432	298	307	98	134	302	296	307	100	103	105	100	270	314	312	107	267	386	104	213	291	315	318	308	291	272	291	308	271	86	250	301	276	103	107
GCA_011548765.1	207	263	203	221	227	257	271	268	262	264	265	265	302	213	207	216	19	259	314	218	215	223	261	264	266	261	193	66	36	268	184	151	265	388	144	234	42	32	144	229	144	32	227	310	197	217	233	264	268
GCA_011553775.1	214	270	210	228	235	265	278	273	269	271	272	272	309	221	360	222	231	265	321	226	222	231	268	271	273	268	202	238	236	275	191	318	272	395	215	242	242	232	215	235	215	232	233	318	203	225	239	271	275
GCA_011554195.1	180	237	176	194	201	231	244	241	235	237	238	238	275	187	268	188	133	232	287	192	188	197	234	237	239	234	168	140	138	241	157	221	238	361	73	208	144	134	73	202	73	134	200	283	170	191	206	237	241
GCA_011559105.1	217	271	213	231	237	267	281	278	272	274	275	275	312	223	215	226	40	269	324	229	224	234	271	274	276	271	204	75	9	278	194	160	275	398	154	245	11	9	154	239	154	9	237	320	207	228	243	274	278
GCA_011618245.1	212	267	208	226	232	262	276	273	267	269	270	270	307	218	211	221	51	264	319	224	220	229	266	269	271	266	199	70	56	273	189	155	270	393	149	240	62	52	149	234	149	52	232	315	202	223	238	269	273
GCA_011618925.1	214	267	210	228	234	264	278	275	269	271	272	272	309	220	213	223	37	266	321	226	223	231	268	271	273	268	201	72	42	275	191	157	272	395	151	242	48	38	151	236	151	38	234	317	204	225	240	271	275
GCA_011627265.1	197	243	195	210	216	246	258	256	251	252	254	254	291	208	197	193	40	248	295	212	211	223	249	251	253	249	192	73	12	254	181	154	253	370	143	229	17	12	143	221	143	12	222	298	190	211	226	253	256
GCA_011627855.1	274	323	270	288	295	325	338	335	329	330	332	332	369	259	410	283	289	308	362	259	282	263	310	313	315	310	242	295	294	317	251	376	314	437	273	276	300	290	273	252	273	290	253	360	245	258	258	313	317
GCA_011631165.1	222	279	219	236	242	271	285	282	276	278	279	279	316	229	222	230	76	275	330	235	229	239	277	280	282	277	208	71	81	284	198	168	281	402	160	251	87	77	160	244	160	77	242	326	213	234	248	280	283
GCA_011636175.1	374	422	370	388	387	424	430	427	421	418	424	424	461	381	515	383	391	182	223	385	380	390	184	187	189	184	354	398	396	191	351	470	188	7	375	398	402	392	375	356	375	392	355	220	333	384	360	187	191
GCA_011642195.1	239	295	235	253	252	290	295	292	286	284	289	289	326	246	384	248	256	47	98	250	246	255	49	52	54	49	219	263	261	56	216	335	53	172	240	262	267	257	240	221	240	257	220	95	199	249	225	52	56
GCA_011675315.1	237	290	233	251	257	286	301	298	292	293	295	295	332	228	377	246	254	289	344	224	247	229	291	294	296	291	213	261	259	298	214	341	295	418	238	237	265	255	238	234	238	255	240	341	227	223	246	294	298
GCA_011728655.1	253	304	249	266	265	303	308	305	298	297	302	302	339	258	392	263	269	15	118	266	260	270	17	20	22	17	232	275	274	24	230	347	51	191	255	282	280	270	255	234	255	270	235	112	212	265	240	20	24
GCA_012001745.1	247	293	243	261	268	298	311	308	302	303	305	305	342	254	389	256	264	260	315	258	251	264	262	265	267	262	227	270	269	269	224	351	266	389	248	275	275	265	248	192	248	265	188	312	208	257	196	264	269
GCA_012283605.1	199	254	195	213	220	249	263	260	254	255	257	257	294	206	344	208	216	211	266	210	207	216	213	216	218	213	179	223	221	220	176	302	217	340	199	226	227	217	199	129	199	217	128	263	159	209	133	216	220
GCA_013144995.1	260	313	256	274	281	311	324	321	315	317	318	318	355	251	402	268	277	294	349	246	269	251	296	299	301	296	228	284	282	303	237	364	300	423	261	262	288	278	261	238	261	278	245	346	231	245	250	299	303
GCA_013145565.1	257	311	253	271	278	308	321	318	312	314	315	315	352	248	398	266	274	291	346	243	266	248	293	296	298	293	225	281	279	300	234	360	297	420	258	259	285	275	258	235	258	275	242	343	228	242	247	296	300
GCA_013162945.1	229	278	225	243	250	280	293	290	284	285	287	287	324	236	369	238	246	241	296	240	231	246	243	246	248	242	209	253	251	250	206	333	247	370	230	257	257	247	230	173	230	247	170	293	188	239	177	246	250
GCA_013668975.1	213	269	209	227	233	263	277	274	268	270	271	271	308	219	212	221	6	265	320	225	222	230	267	270	272	267	200	71	41	274	190	156	271	394	150	241	47	37	150	235	150	37	233	316	203	224	239	270	274
GCA_013700805.1	251	304	247	265	264	302	307	304	298	296	301	301	338	258	396	260	268	41	113	263	258	268	43	46	48	43	230	275	273	50	228	347	21	188	252	278	279	269	252	233	252	269	232	111	211	262	237	46	50
GCA_014077685.1	245	306	241	261	266	251	266	263	257	258	260	260	297	238	389	252	264	299	352	234	257	237	301	304	306	301	223	271	269	308	224	351	305	426	246	248	273	265	248	244	246	265	250	351	237	233	256	304	308
GCA_014094875.1	221	272	217	235	241	271	285	282	276	278	279	279	316	227	219	230	44	273	328	233	228	238	275	278	280	275	208	79	13	282	198	164	279	402	158	249	19	13	158	243	158	13	241	324	211	232	247	278	282
GCA_014094885.1	221	272	217	235	241	271	285	282	276	278	279	279	316	227	219	230	44	273	328	233	228	238	275	278	280	275	208	79	13	282	198	164	279	402	158	249	19	13	158	243	158	13	241	324	211	232	247	278	282
GCA_014097315.1	221	272	217	235	241	271	285	282	276	278	279	279	316	227	219	230	44	273	328	233	228	238	275	278	280	275	208	79	13	282	198	164	279	402	158	249	19	13	158	243	158	13	241	324	211	232	247	278	282
GCA_014097555.1	221	272	217	235	241	271	285	282	276	278	279	279	316	227	219	230	44	273	328	233	228	238	275	278	280	275	208	79	13	282	198	164	279	402	158	249	19	13	158	243	158	13	241	324	211	232	247	278	282
GCA_014097575.1	219	271	215	233	239	269	283	280	274	276	277	277	314	225	217	228	42	271	326	231	226	236	273	276	278	273	206	77	11	280	196	162	277	400	156	247	17	11	156	241	156	11	239	322	209	230	245	276	280
GCA_014097675.1	222	274	218	236	242	272	286	283	277	279	280	280	317	228	219	231	45	274	329	234	229	239	276	279	281	276	209	80	14	283	199	164	280	403	159	250	20	14	159	244	159	14	242	325	212	233	248	279	283
GCA_014123965.1	237	289	233	251	258	288	301	298	292	294	295	295	332	228	376	246	254	271	326	223	245	228	273	276	278	273	217	261	259	280	214	340	277	400	238	239	265	254	238	215	238	255	222	323	208	222	227	276	280
GCA_014174775.1	236	288	232	250	257	287	300	297	291	293	294	294	331	227	375	245	253	270	325	222	245	227	272	275	277	272	216	260	258	279	213	339	276	399	237	238	264	253	237	214	237	254	221	322	207	221	226	275	279
GCA_014292795.1	217	272	213	231	237	267	281	278	272	274	275	275	312	223	215	226	56	269	324	229	225	234	271	274	276	271	204	75	61	278	194	160	275	398	154	245	67	57	154	239	154	57	237	320	207	228	243	274	278
GCA_014475915.1	226	281	221	240	246	231	244	239	235	236	238	238	275	233	373	233	243	277	332	237	236	243	279	282	284	279	202	250	248	286	203	330	283	406	227	174	254	244	227	248	227	244	244	329	216	237	252	282	286
GCA_014548465.1	208	264	204	221	227	257	271	268	262	264	265	265	302	214	194	216	19	260	315	220	216	225	262	265	267	262	195	66	35	269	185	150	266	387	144	236	41	31	144	230	144	31	228	311	197	219	234	265	269
GCA_014666235.1	251	304	247	265	264	302	307	304	298	296	301	301	338	258	394	260	268	11	114	263	258	268	13	16	18	13	230	275	273	20	228	347	47	188	252	279	279	269	252	233	252	269	232	111	211	262	237	12	20
GCA_014692315.1	223	275	219	237	243	273	287	284	278	280	281	281	318	229	221	232	46	275	330	235	230	240	277	280	282	277	210	81	13	284	200	166	281	404	160	251	21	15	160	245	160	15	243	326	213	234	249	280	284
GCA_014738835.1	218	272	214	232	238	268	282	279	273	275	276	276	313	224	216	227	41	270	325	230	225	235	272	275	277	272	205	76	10	279	195	161	276	399	155	246	12	10	155	240	155	10	238	321	208	229	244	275	279
GCA_014926425.1	186	241	182	200	207	237	250	247	241	243	244	244	281	194	330	196	204	230	284	199	195	203	232	235	237	232	65	211	208	239	164	291	236	359	188	215	214	204	188	201	188	204	199	282	169	198	205	235	239
GCA_014949625.1	187	245	183	201	208	237	251	248	242	243	245	245	282	193	335	196	206	241	296	155	195	160	243	246	248	243	177	212	211	250	164	292	247	370	190	217	216	207	190	211	190	207	209	291	179	154	215	246	250
GCA_015098455.1	205	259	201	218	225	254	268	264	259	261	262	262	299	212	353	214	222	257	312	216	215	221	259	262	264	259	193	229	227	266	182	309	263	386	206	231	232	223	206	227	206	223	225	308	195	215	231	262	266
GCA_015123175.1	248	297	244	262	269	299	312	309	303	304	306	306	343	255	389	257	265	260	315	259	255	265	262	265	267	262	227	271	270	269	225	352	266	389	249	276	276	266	249	193	249	266	191	312	209	258	197	265	269
GCA_015243815.1	115	184	111	61	46	30	33	20	14	0	17	17	54	225	398	254	270	293	346	262	226	267	295	298	300	295	241	276	275	302	195	347	299	421	254	280	281	271	254	273	254	271	272	345	242	261	278	298	302
GCA_015247135.1	257	309	253	271	270	308	313	310	304	302	307	307	344	264	397	266	274	17	120	269	263	274	11	6	4	11	236	281	279	6	234	353	53	194	258	284	285	275	258	239	258	275	238	117	217	268	243	22	20
GCA_015372955.1	211	265	207	224	231	260	274	270	265	267	268	268	305	218	359	220	228	263	318	223	221	228	265	268	270	265	199	235	233	272	188	315	269	392	212	239	238	229	212	233	212	229	231	314	201	222	237	268	272
GCA_015376745.1	208	262	204	221	228	257	271	267	262	264	265	265	302	215	356	217	225	260	315	220	218	225	262	265	267	262	196	232	230	269	185	312	266	389	209	235	235	226	209	230	209	226	228	311	198	219	234	265	269
GCA_015595865.1	213	272	209	227	234	263	277	273	268	268	271	271	308	206	360	222	230	226	281	206	220	212	228	231	233	228	193	237	235	235	190	317	232	355	214	222	241	231	214	102	214	231	39	278	174	205	44	231	235
GCA_015916175.1	220	275	215	234	240	271	284	280	275	275	278	278	315	225	364	227	237	271	325	229	226	236	273	276	278	273	208	244	241	280	197	322	277	401	221	190	247	238	220	242	221	238	240	323	210	230	246	276	280
GCA_015917175.1	219	275	214	233	239	270	283	279	274	274	277	277	314	224	364	226	236	270	324	228	225	235	272	275	277	272	207	243	240	279	196	322	276	400	220	189	246	237	219	241	220	237	239	322	209	229	245	275	279
GCA_015921765.1	215	266	210	229	235	266	279	274	270	271	273	273	310	222	362	223	232	266	319	226	225	231	268	271	273	268	203	239	237	275	192	318	272	393	216	115	243	233	216	237	216	233	235	316	205	226	241	271	275
GCA_016029555.1	273	316	269	287	293	323	337	334	328	329	331	331	368	279	131	281	128	325	379	284	281	289	327	330	332	327	260	135	133	334	250	162	331	454	210	300	138	129	210	295	210	129	293	376	263	283	299	330	334
GCA_016058415.1	212	268	208	226	232	262	276	273	267	269	270	270	307	218	211	221	5	264	319	224	221	229	266	269	271	266	199	70	40	273	189	155	270	393	149	240	46	36	149	234	149	36	232	315	202	223	238	269	273
GCA_016433945.1	233	283	229	247	253	283	297	294	288	290	291	291	328	239	228	243	56	285	340	245	240	250	287	290	292	287	220	91	25	294	210	176	291	414	170	261	31	25	170	255	170	25	253	336	223	244	259	290	294
GCA_016539505.1	333	377	329	347	345	336	343	340	334	336	337	337	374	339	273	341	189	378	432	345	341	338	380	383	385	380	320	196	194	387	309	67	384	507	271	362	200	190	271	356	271	190	354	429	324	344	360	383	387
GCA_016565165.1	364	413	360	378	377	414	419	417	411	408	414	414	451	371	503	373	379	172	212	374	369	378	174	177	179	174	344	387	385	181	341	459	177	27	363	388	391	381	363	346	363	381	345	209	323	373	350	177	181
GCA_016592535.1	272	320	268	286	292	321	336	333	327	329	330	330	367	278	212	280	128	325	380	284	280	288	327	330	332	327	259	135	133	333	249	48	331	454	210	301	139	129	210	295	210	129	293	375	263	283	299	330	334
GCA_016701255.1	212	265	207	226	232	263	276	271	267	268	270	270	307	203	360	220	229	263	316	197	222	203	265	268	270	265	200	236	234	272	189	316	269	390	213	64	240	230	213	208	213	230	214	313	202	197	220	268	272
GCA_016846065.1	306	352	302	320	318	355	362	359	353	355	356	356	393	312	244	314	163	351	405	318	314	322	353	356	358	353	293	170	168	360	283	41	357	480	244	335	174	164	244	329	244	164	327	402	297	317	333	356	360
GCA_016954095.1	255	308	251	269	268	306	311	308	302	300	305	305	342	262	396	264	272	15	118	267	262	272	17	20	22	17	234	279	277	24	232	351	51	192	256	282	283	273	256	237	256	273	236	115	215	266	241	16	24
GCA_016967895.1	250	293	246	264	271	301	314	311	305	306	308	308	345	257	389	259	267	263	318	261	254	267	265	268	270	265	230	273	272	272	227	354	269	392	251	278	278	268	251	195	251	268	191	315	211	260	199	268	272
GCA_016994135.1	286	339	280	300	306	337	350	345	341	342	344	344	381	277	434	294	303	337	390	271	296	277	339	342	344	339	274	310	308	346	263	390	343	464	287	138	314	304	287	282	287	304	288	387	276	271	294	342	346
GCA_016995955.1	262	316	258	276	283	312	326	323	317	319	320	320	357	253	404	270	279	296	351	247	271	253	298	301	303	298	230	286	284	305	239	366	302	425	262	264	290	280	262	240	262	280	247	348	232	246	252	301	305
GCA_017036715.1	221	274	217	235	241	271	285	282	276	278	279	279	316	227	218	230	44	273	328	232	227	238	275	278	280	275	208	79	3	282	198	164	279	402	158	249	19	13	158	243	158	13	241	324	211	231	247	278	282
GCA_017071695.1	230	288	226	244	251	280	294	290	284	285	287	287	324	221	373	239	247	282	337	217	240	222	284	287	289	284	206	254	252	291	207	334	288	411	230	230	258	248	230	227	230	248	233	333	220	216	239	287	291
GCA_017072395.1	248	306	243	262	269	253	267	264	258	258	261	261	298	240	392	258	265	297	352	235	259	240	299	302	304	299	225	273	271	306	226	352	303	426	249	248	277	267	248	246	249	267	252	349	238	235	257	302	306
GCA_017100875.1	213	269	209	227	233	263	277	274	268	270	271	271	308	219	212	221	6	265	320	225	222	230	267	270	272	267	200	71	41	274	190	156	271	394	150	241	47	37	150	235	150	37	233	316	203	224	239	270	274
GCA_017108145.1	219	275	214	233	239	270	283	279	274	274	277	277	314	224	364	226	236	270	324	228	225	235	272	275	277	272	207	243	240	279	196	322	276	400	220	189	246	237	219	241	220	237	239	322	209	229	245	275	279
GCA_017149175.1	208	264	204	222	228	258	272	269	263	265	266	266	303	214	196	217	19	260	315	220	217	225	262	265	267	262	195	66	36	269	185	150	266	388	144	236	42	32	144	230	144	32	227	310	198	219	234	265	269
GCA_017182195.1	224	274	220	238	244	274	288	285	279	281	282	282	319	230	222	233	47	276	331	236	231	241	278	281	283	278	211	82	16	285	201	167	282	405	161	252	22	16	161	246	161	16	244	327	214	235	250	281	285
GCA_017223735.1	334	378	330	348	346	337	344	341	335	337	338	338	375	340	274	342	190	379	433	346	342	339	381	384	386	381	321	197	195	388	311	68	385	508	272	363	201	191	272	357	272	191	355	430	325	345	361	384	388
GCA_017223855.1	206	262	202	220	227	257	270	267	261	262	264	264	301	213	346	214	223	258	313	218	216	223	260	263	265	260	181	230	228	267	183	310	264	387	207	232	234	224	207	228	207	224	226	310	196	217	232	263	267
GCA_017254335.1	255	308	251	269	268	306	311	308	302	300	305	305	342	262	396	264	272	15	118	267	262	272	17	20	22	17	234	279	277	24	232	351	51	192	256	282	283	273	256	237	256	273	236	115	215	266	241	16	24
GCA_017284615.1	206	259	202	220	226	256	270	267	261	263	264	264	301	212	204	215	29	258	313	218	213	223	260	263	265	260	193	64	24	267	183	149	264	387	143	234	30	20	143	228	143	20	226	309	196	217	232	263	267
GCA_017293595.1	232	282	228	246	253	282	296	293	287	287	290	290	327	239	372	241	249	178	233	244	241	249	180	183	185	180	209	256	254	187	209	336	184	307	233	260	260	249	233	214	233	250	213	230	192	243	218	183	187
GCA_017299355.1	201	255	197	215	222	251	265	262	256	256	259	259	296	208	347	210	218	213	268	212	209	218	215	218	220	215	181	225	223	222	178	304	219	342	202	228	229	219	202	131	202	219	130	265	161	211	135	218	222
GCA_017339075.1	179	239	175	193	200	230	243	240	234	236	237	237	274	186	361	214	230	265	319	223	125	228	267	270	272	267	201	237	235	274	156	316	271	394	214	241	241	231	214	235	214	231	233	317	203	222	239	270	274
GCA_017361945.1	216	273	212	230	237	266	280	277	271	272	274	274	311	209	361	225	233	228	283	209	224	215	230	233	235	230	196	240	238	237	193	320	234	357	217	226	244	234	217	104	217	234	41	280	176	208	46	233	237
GCA_017362725.1	190	249	186	204	211	241	254	251	245	247	248	248	285	197	371	223	241	276	330	234	136	239	278	281	283	278	212	248	246	285	167	327	282	405	225	252	252	242	225	246	225	242	244	328	214	233	250	281	285
GCA_017499645.1	253	305	249	267	266	304	309	306	300	298	303	303	340	260	396	262	270	13	116	265	260	270	15	18	20	15	232	277	275	22	230	349	49	190	254	280	281	271	254	235	254	271	234	113	213	264	239	14	22
GCA_017660555.1	212	269	208	226	232	262	276	273	267	269	270	270	307	218	212	221	19	264	319	224	221	229	266	269	271	266	199	70	40	273	189	155	270	393	149	240	46	36	149	234	149	36	232	315	202	223	238	269	273
GCA_017751925.1	257	310	253	271	270	308	313	310	304	302	307	307	344	264	398	266	274	18	120	269	264	274	20	23	25	20	236	281	279	27	234	353	53	194	258	284	285	275	258	239	258	275	238	117	217	268	243	19	27
GCA_017816935.1	211	267	207	225	231	261	275	272	266	268	269	269	306	217	210	220	4	263	318	223	220	228	265	268	270	265	198	69	39	272	188	154	269	392	148	239	45	35	148	233	148	35	231	314	201	222	237	268	272
GCA_017827515.1	292	339	288	306	305	343	348	345	339	337	342	342	379	300	431	302	310	101	142	304	299	309	103	106	108	103	272	317	315	110	270	389	107	168	294	317	321	311	294	275	294	311	274	139	253	303	279	106	110
GCA_017954875.1	314	358	310	328	326	363	370	367	361	361	364	364	401	319	253	322	170	359	413	326	320	319	361	364	366	361	301	176	175	368	291	28	365	487	252	343	181	171	252	337	252	171	335	410	305	325	341	364	368
GCA_017954915.1	325	370	321	339	337	374	381	378	372	373	375	375	412	331	263	333	181	370	424	337	333	330	372	375	377	372	312	187	186	379	302	34	376	499	262	354	192	182	262	348	262	182	346	421	316	336	352	375	379
GCA_017954955.1	328	372	324	342	340	377	384	381	375	376	378	378	415	334	268	335	185	373	427	340	335	344	375	378	380	375	315	191	190	382	305	9	379	502	267	357	196	186	267	351	267	186	349	424	319	339	355	378	382
GCA_017954975.1	320	364	316	334	332	323	330	327	321	323	324	324	361	326	260	328	176	365	419	332	328	336	367	370	372	367	307	183	181	374	297	54	371	494	258	349	187	177	258	343	258	177	341	416	311	331	347	370	374
GCA_017954995.1	317	362	313	331	329	366	373	370	364	366	367	367	404	323	254	325	173	362	416	329	325	322	364	367	369	364	304	179	178	371	294	51	368	491	255	346	184	174	255	340	255	174	338	413	308	328	343	367	371
GCA_017955115.1	300	344	296	314	312	349	356	353	347	349	350	350	387	306	240	307	157	345	399	312	308	316	347	350	352	347	287	164	162	354	277	37	351	474	239	329	168	158	239	323	239	158	321	396	291	311	327	350	354
GCA_017955135.1	310	356	306	324	322	359	366	363	357	359	360	360	397	316	249	319	166	355	409	322	318	315	357	360	362	357	297	173	171	364	287	44	361	484	248	339	177	167	248	333	248	167	331	406	301	321	337	360	364
GCA_017955155.1	316	360	312	330	328	365	372	369	363	365	366	366	403	322	254	324	172	361	415	328	323	321	363	366	368	363	303	179	177	370	293	50	367	490	254	345	183	173	254	339	254	173	337	412	307	327	343	366	370
GCA_017955175.1	294	338	290	308	306	343	350	347	341	343	344	344	381	299	234	302	150	339	393	306	302	310	341	344	346	341	281	157	155	348	271	28	345	468	232	323	161	151	232	317	232	151	315	390	285	305	321	344	348
GCA_017955195.1	317	362	313	331	329	366	373	370	364	366	367	367	404	323	254	325	173	362	416	329	325	322	364	367	369	364	304	179	178	371	294	51	368	491	255	346	184	174	255	340	255	174	338	413	308	328	343	367	371
GCA_017955215.1	302	346	298	316	314	351	358	355	349	351	352	352	389	308	241	310	158	347	400	314	310	307	349	352	354	349	289	165	163	356	279	36	353	476	240	331	169	159	240	325	240	159	323	398	292	313	329	352	356
GCA_017955235.1	311	355	307	325	323	360	367	364	358	360	361	361	398	317	251	319	168	356	410	323	319	316	358	361	363	358	298	175	173	365	288	48	362	485	250	340	179	169	250	334	250	169	332	407	302	322	338	361	365
GCA_017955255.1	299	346	295	313	311	348	355	352	346	347	349	349	386	306	241	308	158	344	399	311	308	316	346	349	351	346	289	164	163	353	277	3	350	474	238	328	169	159	238	323	238	159	320	395	291	310	326	349	353
GCA_017955275.1	306	351	302	320	318	355	362	359	353	355	356	356	393	312	243	313	162	351	405	318	314	322	353	356	358	353	293	168	167	360	283	40	357	480	244	335	173	163	244	329	244	163	327	402	297	317	332	356	360
GCA_017955305.1	296	340	292	310	308	345	352	349	343	345	346	346	383	302	235	304	152	341	395	308	304	312	343	346	348	343	283	159	157	350	273	30	347	470	234	325	163	153	234	319	234	153	317	392	287	307	323	346	350
GCA_017955335.1	293	337	289	307	305	342	349	346	340	342	343	343	380	299	232	300	149	338	391	305	301	309	340	343	345	340	280	156	154	347	270	27	344	467	230	322	160	150	230	316	230	150	314	389	283	304	320	343	346
GCA_017956015.1	310	356	306	324	322	359	366	363	357	359	360	360	397	316	249	318	166	355	409	322	318	315	357	360	362	357	297	173	171	364	287	44	361	484	248	339	177	167	248	333	248	167	331	406	301	321	337	360	364
GCA_017956035.1	346	392	342	360	358	349	356	353	347	348	350	350	387	351	284	354	202	391	445	358	354	350	393	396	398	393	333	208	207	400	323	55	397	520	283	375	213	203	283	369	283	203	367	441	336	357	373	396	400
GCA_017956055.1	312	358	308	326	324	361	368	365	359	361	362	362	399	318	250	321	168	356	410	324	318	317	358	361	363	358	299	175	172	365	289	46	362	485	250	341	178	168	250	335	250	168	333	407	303	323	339	361	365
GCA_017956095.1	313	359	309	327	325	362	369	366	360	362	363	363	400	319	249	321	169	358	412	325	321	318	360	363	365	360	300	176	174	367	290	47	364	487	251	342	180	170	251	336	251	170	334	409	304	324	339	363	367
GCA_017956135.1	323	369	319	337	343	372	387	384	378	380	381	381	418	329	261	331	179	375	428	334	331	335	377	380	382	377	309	186	184	384	300	81	381	504	261	352	190	180	261	345	261	180	344	426	313	333	350	380	384
GCA_017956495.1	334	377	330	348	346	383	390	387	381	382	384	384	421	341	260	342	193	380	434	347	342	340	382	385	387	382	322	199	197	389	312	47	386	509	273	364	203	193	273	358	273	193	356	431	325	346	362	385	389
GCA_017956555.1	312	358	308	326	324	361	368	365	359	360	362	362	399	318	250	319	168	357	411	324	320	328	359	362	364	359	299	174	173	366	289	21	363	486	249	341	179	169	249	335	249	169	333	408	303	323	339	362	366
GCA_017956595.1	311	355	307	325	323	360	367	364	358	360	360	360	397	317	249	319	167	356	410	323	318	316	358	361	363	358	298	174	172	365	288	45	362	485	249	340	178	168	249	334	249	168	332	407	302	322	338	361	365
GCA_017956615.1	312	358	308	326	324	361	368	365	359	360	362	362	399	318	251	320	168	357	411	324	320	317	359	362	364	359	299	174	173	366	289	20	363	486	250	341	179	169	250	335	250	169	333	408	303	323	339	362	366
GCA_017956675.1	300	345	296	314	312	349	356	353	347	349	350	350	387	306	240	308	157	345	399	312	307	316	347	350	352	347	287	164	162	354	277	37	351	474	239	329	168	158	239	323	239	158	321	396	291	311	327	350	354
GCA_017956755.1	331	376	327	345	343	334	341	338	332	334	335	335	372	337	271	339	186	375	429	343	339	336	377	380	382	377	318	194	192	384	308	65	381	504	269	360	198	188	269	354	269	188	352	426	322	342	358	380	384
GCA_017956775.1	310	354	306	324	322	359	366	363	357	358	360	360	397	317	250	319	168	356	409	323	318	316	358	360	362	358	297	174	172	364	287	20	362	485	250	336	178	168	250	334	250	168	332	407	301	322	338	361	365
GCA_017956785.1	297	342	293	311	309	346	353	350	344	346	347	347	384	304	236	306	153	342	396	310	306	313	344	347	349	344	285	161	159	351	275	31	348	471	236	326	164	155	236	321	236	155	318	393	289	309	323	347	351
GCA_017956835.1	316	362	312	330	336	365	380	377	371	373	374	374	411	322	254	324	172	368	421	328	324	329	370	373	375	370	302	179	177	377	293	74	374	497	254	345	183	173	254	338	254	173	337	419	307	327	343	373	377
GCA_017956855.1	296	341	292	309	307	344	351	348	342	344	345	345	382	302	234	303	152	337	389	308	303	311	339	342	344	339	283	159	157	346	271	30	343	464	234	325	163	153	234	316	234	153	315	388	285	307	321	342	346
GCA_017957755.1	307	352	303	321	319	356	363	360	354	355	357	357	394	313	244	315	163	352	406	319	315	312	354	357	359	354	294	169	168	361	284	21	358	481	245	336	174	164	245	330	245	164	328	403	298	318	334	357	361
GCA_017957955.1	346	392	342	360	358	349	356	353	347	348	350	350	387	352	284	354	202	391	445	358	354	351	393	396	398	393	333	208	207	400	323	55	397	520	283	375	213	203	283	369	283	203	367	442	337	357	373	396	400
GCA_017965845.1	312	357	308	326	324	361	368	365	359	361	362	362	399	318	248	320	168	356	411	324	320	317	359	362	364	359	299	175	173	366	289	46	363	486	250	341	179	169	250	335	250	169	333	408	303	323	339	362	366
GCA_017965855.1	292	339	288	305	303	340	347	344	338	340	341	341	378	298	233	300	148	337	391	304	300	308	339	341	343	339	279	156	154	345	268	27	343	466	231	320	160	150	231	315	231	150	313	387	281	303	319	342	346
GCA_017971645.1	336	379	332	350	348	385	392	389	383	384	386	386	423	343	273	344	194	382	436	349	345	342	384	387	389	384	324	200	199	391	314	47	388	511	275	366	205	195	275	360	275	195	358	433	328	348	364	387	391
GCA_018012815.1	212	265	207	226	232	263	276	271	267	268	270	270	307	203	360	220	229	263	316	197	222	203	265	268	270	265	200	236	234	272	189	316	269	390	213	64	240	230	213	208	213	230	214	313	202	197	220	268	272
GCA_018081705.1	212	268	208	225	232	262	275	272	266	267	269	269	306	219	351	219	229	263	318	224	222	229	265	268	270	265	187	236	234	272	189	316	269	392	213	238	240	230	213	234	213	230	232	315	202	223	238	268	272
GCA_018104975.1	262	316	258	276	283	312	326	323	317	319	320	320	357	253	404	270	279	296	351	247	271	253	298	301	303	298	230	286	284	305	239	366	302	425	262	264	290	280	262	240	262	280	247	348	232	246	252	301	305
GCA_018105225.1	212	268	208	226	233	263	276	273	267	268	270	270	307	219	351	221	229	264	319	224	222	229	266	269	271	266	187	236	234	273	189	316	270	393	213	238	240	230	213	234	213	230	232	316	202	223	238	269	273
GCA_018189675.1	181	243	177	195	202	231	245	242	236	238	239	239	276	188	360	216	232	267	322	225	190	229	269	272	274	269	203	239	237	276	158	317	273	396	216	243	243	233	216	237	216	233	235	319	205	224	241	272	276
GCA_018196395.1	250	293	246	264	271	301	314	311	305	306	308	308	345	257	389	259	267	263	318	261	254	267	265	268	270	265	230	273	272	272	227	354	269	392	251	278	278	268	251	195	251	268	191	315	211	260	199	268	272
GCA_018338495.1	187	241	182	200	207	236	249	244	239	241	242	242	279	193	336	176	205	232	281	194	197	200	234	236	238	234	177	213	211	240	166	289	236	359	186	139	216	207	186	205	186	207	204	283	176	195	209	236	241
GCA_018483865.1	217	272	213	231	237	267	281	278	272	274	275	275	312	223	216	226	56	269	324	229	225	234	271	274	276	271	204	75	61	278	194	160	275	398	154	245	67	57	154	239	154	57	237	320	207	228	243	274	278
GCA_018730785.1	227	280	223	241	247	277	291	288	282	284	285	285	322	233	221	236	50	279	334	239	233	244	281	284	286	281	214	85	19	288	204	169	285	408	164	255	25	19	164	249	164	19	247	330	217	238	253	284	288
GCA_018749105.1	212	265	208	226	232	262	276	273	267	269	270	270	307	216	210	220	35	263	318	224	219	229	265	268	270	265	199	70	28	272	189	155	269	392	149	238	34	24	149	234	149	24	232	314	200	223	238	268	272
GCA_018956175.1	243	295	239	257	264	294	307	304	298	300	301	301	338	234	385	252	260	277	332	229	251	234	279	282	284	279	222	267	265	286	220	347	283	406	244	245	271	261	244	221	244	261	228	329	214	228	233	282	286
GCA_018978745.1	253	304	249	267	266	304	309	306	300	298	303	303	340	260	396	262	270	13	116	265	260	270	15	18	20	15	232	277	275	22	230	349	49	190	254	280	281	271	254	235	254	271	234	113	213	264	239	14	22
GCA_019180695.1	205	260	201	219	225	255	269	266	260	262	263	263	300	211	205	214	28	257	312	217	214	222	259	262	264	259	192	63	33	266	182	148	263	386	142	233	39	29	142	227	142	29	225	308	195	216	231	262	266
GCA_019600375.1	220	274	216	233	239	269	283	280	274	276	277	277	314	226	218	229	43	272	327	232	227	237	274	277	279	274	207	78	2	281	197	163	278	401	157	248	18	12	157	242	157	12	240	323	210	231	246	277	281
GCA_019655565.1	213	267	209	227	233	263	277	274	268	270	271	271	308	219	213	222	24	265	320	224	222	229	267	270	272	267	200	71	41	274	190	156	271	394	150	241	47	37	150	235	150	37	233	316	203	223	239	270	274
GCA_019936615.1	379	426	375	393	392	429	435	432	426	423	429	429	466	386	520	388	396	187	228	390	385	395	189	192	194	189	359	403	401	196	356	475	193	6	380	403	407	397	380	361	380	397	360	225	338	389	365	192	196
GCA_019948895.1	259	309	255	273	272	310	315	312	306	304	309	309	346	267	399	269	277	21	124	272	266	277	17	20	22	17	239	284	282	24	237	356	57	198	261	288	288	278	261	243	261	278	242	121	220	271	247	26	6
GCA_020131995.1	266	317	262	280	287	317	330	327	321	322	324	324	361	251	402	276	283	300	355	252	275	256	302	305	307	302	234	290	288	309	243	370	306	429	267	267	294	284	267	244	267	284	245	352	237	251	250	305	309
GCA_020132365.1	185	242	181	199	206	236	249	246	240	242	243	243	280	192	335	194	202	229	284	197	194	202	231	234	236	231	89	209	207	238	162	289	235	358	186	213	213	203	186	199	186	203	197	281	167	196	203	234	238
GCA_020290345.1	379	426	375	393	392	429	435	432	426	423	429	429	466	386	520	388	396	187	228	390	385	395	189	192	194	189	359	403	401	196	356	475	193	6	380	403	407	397	380	361	380	397	360	225	338	389	365	192	196
GCA_020453755.1	213	269	209	227	233	263	277	274	268	270	271	271	308	219	212	222	6	265	320	225	222	230	267	270	272	267	200	71	41	274	190	156	271	394	150	241	47	37	150	235	150	37	233	316	203	224	239	270	274
GCA_020652515.1	209	262	205	223	229	259	273	270	264	266	267	267	304	215	205	218	32	261	316	221	218	226	263	266	268	263	196	67	37	270	186	152	267	390	146	237	43	32	146	231	146	33	229	312	199	220	235	266	270
GCA_020660925.1	256	305	252	270	269	307	312	309	303	301	306	306	343	263	397	265	273	16	119	268	262	273	12	15	17	12	235	280	278	19	233	352	52	193	257	283	284	274	257	238	257	274	237	116	216	267	242	21	11
GCA_020711535.1	218	273	214	233	239	269	283	279	274	276	277	277	314	224	204	227	32	267	322	230	228	235	269	272	274	269	205	79	49	276	196	162	273	396	157	244	55	45	157	239	157	45	238	319	208	229	244	272	276
GCA_020808805.1	255	305	251	269	268	306	311	308	302	300	305	305	342	262	396	264	272	15	118	267	261	272	11	14	16	11	234	279	277	18	232	351	51	192	256	282	283	273	256	237	256	273	236	115	215	266	241	20	10
GCA_020814935.1	230	283	226	243	249	279	293	290	284	286	287	287	324	236	224	239	53	282	337	242	234	247	284	287	289	284	217	88	22	291	207	172	288	411	167	258	28	22	167	252	167	22	250	333	220	241	256	287	291
GCA_020876055.1	253	297	249	267	274	304	317	314	308	309	311	311	348	260	392	261	270	266	321	264	257	270	268	271	273	268	233	276	275	275	230	357	272	395	254	280	281	271	254	198	254	271	194	318	214	263	202	270	275
GCA_020950735.1	249	302	245	263	262	300	305	302	296	294	299	299	336	256	392	258	266	9	112	261	256	266	11	14	16	11	228	273	271	18	226	345	45	186	250	276	277	267	250	231	250	267	230	109	209	260	235	10	18
GCA_021065485.1	257	309	253	271	270	308	313	310	304	302	307	307	344	264	397	266	274	17	120	269	263	274	11	6	4	11	236	281	279	6	234	353	53	194	258	284	285	275	258	239	258	275	238	117	217	268	243	22	20
GCA_021089805.1	249	302	245	263	262	300	305	302	296	294	299	299	336	256	392	258	266	9	112	261	256	266	11	14	16	11	228	273	271	18	226	345	45	186	250	276	277	267	250	231	250	267	230	109	209	260	235	10	18
GCA_021244525.1	227	281	223	241	247	277	291	288	282	284	285	285	322	233	223	235	50	279	334	239	233	244	281	284	286	281	214	85	19	288	204	169	285	408	164	255	25	19	164	249	164	19	247	330	217	238	253	284	288
GCA_021336195.1	256	300	252	270	277	307	320	317	311	312	314	314	351	263	397	264	273	269	324	267	259	273	271	274	276	271	236	279	278	278	233	360	274	398	257	284	284	274	257	201	257	274	197	321	217	266	205	273	278
GCA_021424485.1	203	258	199	217	223	253	267	264	258	260	261	261	298	209	199	212	54	255	310	215	211	220	257	260	262	257	190	49	59	264	180	146	261	384	140	231	65	55	140	225	140	55	223	306	193	214	229	260	264
GCA_021505075.1	256	300	252	270	277	307	320	317	311	312	314	314	351	263	397	264	273	269	324	267	259	273	271	274	276	271	236	279	278	278	233	360	274	398	257	284	284	274	257	201	257	274	197	321	217	266	205	273	278
GCA_021552435.1	222	273	217	236	242	273	286	281	277	278	280	280	317	229	369	229	239	273	326	233	231	238	275	278	280	275	210	246	244	282	199	325	279	400	223	122	250	240	223	244	223	240	240	323	212	233	248	278	282
GCA_021761425.1	237	291	233	251	250	280	301	298	292	294	295	295	332	243	233	245	60	289	344	249	243	254	291	294	296	291	224	95	29	298	214	179	295	418	174	265	35	29	174	259	174	29	257	340	227	248	263	294	298
GCA_021908715.1	249	302	245	263	262	300	305	302	296	294	299	299	336	256	392	258	266	9	112	261	256	266	11	14	16	11	228	273	271	18	226	345	45	186	250	277	277	267	250	231	250	267	230	109	209	260	235	10	18
GCA_021908735.1	249	302	245	263	262	300	305	302	296	294	299	299	336	256	392	258	266	9	112	261	256	266	11	14	16	11	228	273	271	18	226	345	45	186	250	277	277	267	250	231	250	267	230	109	209	260	235	10	18
GCA_021908775.1	249	302	245	263	262	300	305	302	296	294	299	299	336	256	392	258	266	9	112	261	256	266	11	14	16	11	228	273	271	18	226	345	45	186	250	277	277	267	250	231	250	267	230	109	209	260	235	10	18
GCA_021908795.1	249	302	245	263	262	300	305	302	296	294	299	299	336	256	392	258	266	9	112	261	256	266	11	14	16	11	228	273	271	18	226	345	45	186	250	277	277	267	250	231	250	267	230	109	209	260	235	10	18
GCA_021915765.1	249	302	245	263	262	300	305	302	296	294	299	299	336	256	392	258	266	9	112	261	256	266	11	14	16	11	228	273	271	18	226	345	45	186	250	277	277	267	250	231	250	267	230	109	209	260	235	10	18
GCA_021972135.1	216	270	212	230	237	267	280	277	271	272	274	274	311	223	359	225	233	228	283	227	223	233	230	233	235	230	196	240	238	237	193	320	234	357	217	244	244	234	217	160	217	234	157	278	175	226	164	233	237
GCA_022591935.1	221	272	217	235	242	272	285	282	275	278	279	279	316	216	370	229	237	254	307	228	229	234	256	259	261	256	201	242	242	263	198	322	260	383	222	245	247	238	222	220	222	238	212	305	193	227	217	259	263
GCA_022682085.1	188	246	184	202	209	239	252	249	243	245	246	246	283	195	337	197	205	232	287	200	197	205	234	237	239	234	92	212	210	241	165	292	238	361	189	216	216	206	189	202	189	206	200	284	170	199	206	237	241
GCA_022912575.1	222	276	218	236	242	272	286	283	277	279	280	280	317	228	217	231	33	274	329	234	231	239	276	279	281	276	209	80	50	283	199	165	280	403	159	250	56	46	159	244	159	46	242	325	212	233	248	279	283
GCA_022930115.1	220	277	216	234	241	271	284	281	275	276	278	278	315	211	366	228	237	272	326	207	230	212	274	277	279	274	196	244	242	281	197	324	278	401	221	221	248	238	221	217	221	238	223	324	210	206	229	277	281
GCA_022939805.1	218	275	214	232	239	269	282	279	273	274	276	276	313	209	365	226	235	270	325	205	228	210	272	275	277	272	194	242	240	279	195	322	276	399	219	219	246	236	219	215	219	236	221	322	208	204	227	275	279
GCA_023045015.1	220	274	216	234	239	269	284	281	275	277	278	278	315	226	217	229	43	272	327	232	227	237	274	277	279	274	207	78	12	281	197	163	278	401	157	248	18	12	157	242	157	12	240	323	209	231	246	277	281
GCA_023216915.1	220	274	216	234	239	269	284	281	275	277	278	278	315	226	217	229	43	272	327	232	227	237	274	277	279	274	207	78	12	281	197	163	278	401	157	248	18	12	157	242	157	12	240	323	209	231	246	277	281
GCA_023397225.1	206	263	202	220	226	256	270	267	261	263	264	264	301	212	206	215	13	258	313	218	215	223	260	263	265	260	193	64	34	267	183	149	264	387	143	234	40	30	143	228	143	30	226	309	196	217	232	263	267
GCA_023898995.1	186	241	182	200	207	236	250	247	241	243	244	244	281	193	337	195	205	240	295	188	196	193	242	245	247	242	176	212	210	249	163	291	246	369	189	216	216	206	189	210	189	206	208	292	178	187	214	245	249
GCA_023899015.1	181	238	177	195	202	232	245	242	236	238	239	239	276	188	332	190	200	235	290	183	191	188	237	240	242	237	171	207	205	244	158	286	241	364	184	211	211	201	184	205	184	201	203	287	173	182	209	240	244
GCA_023899935.1	187	242	183	201	208	237	251	248	242	244	245	245	282	194	338	196	206	241	296	189	197	194	243	246	248	243	177	213	211	250	164	292	247	370	190	217	217	207	190	211	190	207	209	293	179	188	215	246	250
GCA_023901715.1	181	238	177	195	202	232	245	242	236	238	239	239	276	188	332	190	200	235	290	183	191	188	237	240	242	237	171	207	205	244	158	286	241	364	184	211	211	201	184	205	184	201	203	287	173	182	209	240	244
GCA_023902015.1	188	243	184	202	209	239	252	249	243	244	246	246	283	195	338	197	207	242	297	190	198	195	244	247	249	244	177	214	212	251	165	293	248	371	191	218	218	208	191	212	191	208	210	294	180	189	216	247	251
GCA_023902195.1	219	269	215	233	240	270	283	280	274	275	277	277	314	226	372	228	238	273	328	221	228	226	275	278	280	275	209	245	243	282	196	324	279	402	222	249	249	239	222	243	222	239	241	325	211	220	247	278	282
GCA_023902215.1	186	241	182	200	207	236	250	247	241	243	244	244	281	193	337	195	205	240	295	188	196	193	242	245	247	242	176	212	210	249	163	291	246	369	189	216	216	206	189	210	189	206	208	292	178	187	214	245	249
GCA_023902635.1	184	241	180	198	205	235	248	245	239	241	242	242	279	191	336	193	203	238	293	186	194	191	240	243	245	240	174	210	208	247	161	289	244	367	187	214	214	204	187	208	187	204	206	290	176	185	212	243	247
GCA_023903315.1	179	237	175	193	200	230	243	240	234	235	237	237	274	186	332	188	198	233	288	181	189	186	235	238	240	235	169	205	203	242	156	284	239	362	182	209	209	199	182	203	182	199	201	285	171	180	207	238	242
GCA_023987355.1	189	248	185	203	210	221	235	232	226	228	229	229	266	196	370	223	240	275	329	233	75	238	277	280	282	277	211	247	245	284	165	326	281	404	224	251	251	241	224	245	224	241	243	327	213	232	249	280	284
GCA_023988115.1	194	253	190	208	215	226	240	237	231	233	234	234	271	201	376	228	245	280	334	238	80	243	282	285	287	282	216	252	250	289	170	331	286	409	229	256	256	246	229	250	229	246	248	332	218	237	254	285	289
GCA_023988155.1	181	240	177	195	202	232	245	242	236	238	239	239	276	188	334	190	200	235	290	183	191	188	237	240	242	237	171	207	205	244	158	286	241	364	184	211	211	201	184	205	184	201	203	287	173	182	209	240	244
GCA_023988195.1	180	239	176	194	201	231	244	241	235	237	238	238	275	187	333	189	199	234	289	182	190	187	236	239	241	236	170	206	204	243	157	285	240	363	183	210	210	200	183	204	183	200	202	286	172	181	208	239	243
GCA_023988525.1	196	249	192	210	217	247	260	257	251	252	254	254	291	203	344	205	215	250	304	198	205	203	252	255	257	252	186	222	220	259	173	301	256	379	199	226	226	216	199	220	199	216	218	302	188	197	224	255	259
GCA_023988785.1	189	248	185	203	210	240	253	250	244	246	247	247	284	196	339	198	208	243	298	191	199	196	245	248	250	245	167	215	213	252	166	293	249	372	192	219	219	209	192	213	192	209	211	295	181	190	217	248	252
GCA_023988865.1	183	241	179	197	204	234	247	244	238	240	241	241	278	190	334	192	202	237	292	185	193	190	239	242	244	239	173	209	207	246	160	288	243	366	186	213	213	203	186	207	186	203	205	289	175	184	211	242	246
GCA_023988985.1	190	249	186	204	211	241	254	251	245	247	248	248	285	197	340	199	209	244	299	192	200	197	246	249	251	246	168	216	214	253	167	294	250	373	193	220	220	210	193	214	193	210	212	296	182	191	218	249	253
GCA_023989075.1	183	241	179	197	204	234	247	244	238	240	241	241	278	190	335	192	201	237	292	185	193	190	239	242	244	239	173	208	206	246	160	288	243	365	185	213	212	202	185	207	185	202	205	289	175	184	211	242	246
GCA_023989335.1	202	262	198	216	223	253	266	263	257	259	260	260	297	209	383	236	253	287	341	245	198	250	289	292	294	289	212	260	258	296	179	338	293	416	237	264	264	254	237	258	237	254	256	339	225	244	262	292	296
GCA_023989375.1	194	253	190	208	215	226	240	237	231	233	234	234	271	201	376	228	245	280	334	238	80	243	282	285	287	282	216	252	250	289	170	331	286	409	229	256	256	246	229	250	229	246	248	332	218	237	254	285	289
GCA_023989415.1	185	243	181	199	206	236	249	246	240	242	243	243	280	192	336	194	204	239	294	187	195	192	241	244	246	241	175	211	209	248	162	290	245	368	188	215	215	205	188	209	188	205	207	291	177	186	213	244	248
GCA_023989555.1	184	242	180	198	205	235	248	245	239	241	242	242	279	191	336	193	202	238	293	186	194	191	240	243	245	240	174	209	207	247	161	289	244	367	186	214	213	203	186	208	186	203	206	290	176	185	212	243	247
GCA_023989565.1	185	243	181	199	206	236	249	246	240	242	243	243	280	192	337	194	203	239	294	187	195	192	241	244	246	241	175	210	208	248	162	290	245	368	187	215	214	204	187	209	187	204	207	291	177	186	213	244	248
GCA_023990175.1	195	254	191	209	216	227	241	238	232	234	235	235	272	202	377	229	246	281	335	239	81	244	283	286	288	283	217	253	251	290	171	332	287	410	230	257	257	247	230	251	230	247	249	333	219	238	255	286	290
GCA_024109015.1	198	255	194	212	219	249	262	259	252	254	256	256	293	205	274	207	135	250	304	210	207	215	252	255	257	252	186	142	140	259	175	223	256	379	135	225	146	136	135	220	135	136	217	301	188	209	223	255	259
GCA_024134445.1	179	235	175	193	200	230	243	240	234	236	237	237	274	186	331	188	198	233	288	181	189	186	235	238	240	235	168	205	203	242	156	284	239	362	182	209	209	199	182	203	182	199	201	285	171	180	207	238	242
GCA_024162345.1	183	240	179	197	204	234	247	244	238	240	241	241	278	190	329	192	200	227	282	194	190	198	229	232	234	229	61	206	205	236	160	287	233	356	184	211	211	201	184	197	184	201	195	279	165	193	201	232	236
GCA_024192495.1	206	260	202	220	226	256	270	267	261	263	264	264	301	212	208	214	67	258	313	218	215	223	260	263	265	260	193	74	72	267	183	155	264	387	143	234	78	68	143	228	143	68	226	309	196	217	232	263	267
GCA_024297985.1	265	320	261	279	278	316	321	318	312	310	315	315	352	272	409	274	282	65	128	277	271	282	67	70	72	67	244	289	287	74	242	361	71	202	266	292	293	283	266	247	266	283	246	125	225	276	251	70	74
GCA_024409595.1	214	269	210	228	234	264	278	275	269	271	272	272	309	220	213	223	7	266	321	226	223	231	268	271	273	268	201	72	42	275	191	157	272	395	151	242	48	38	151	236	151	38	234	317	204	225	240	271	275
GCA_024422195.1	264	320	260	278	277	315	320	317	311	309	314	314	351	271	409	273	281	65	128	276	270	281	67	70	72	67	243	288	286	74	240	360	71	202	265	291	292	282	265	246	265	282	245	125	224	275	249	70	73
GCA_024486305.1	67	136	63	81	88	117	131	128	122	124	125	125	162	156	332	184	199	233	289	192	159	198	235	238	240	235	171	206	204	242	126	284	239	363	183	210	210	200	183	205	183	200	203	286	173	191	209	238	242
GCA_024737905.1	157	220	153	171	178	208	221	218	212	213	215	215	252	165	344	193	209	244	298	202	158	206	246	249	251	246	180	216	214	253	135	295	250	373	193	220	220	210	193	214	193	210	212	296	182	201	218	249	253
GCA_024935485.1	218	271	214	232	238	268	282	279	273	275	276	276	313	224	215	227	41	270	325	230	225	235	272	275	277	272	205	76	10	279	195	161	276	399	155	246	16	10	155	240	155	10	238	321	208	229	244	275	279
GCA_025079375.1	248	298	244	261	268	298	311	308	302	302	305	305	342	255	390	257	265	258	313	259	254	265	260	263	265	260	228	272	268	267	225	351	264	387	248	276	274	264	248	192	248	264	189	310	206	258	196	263	267
GCA_025080755.1	265	320	261	279	278	316	321	318	312	310	315	315	352	272	409	274	282	65	128	277	271	282	67	70	72	67	244	289	287	74	242	361	71	202	266	292	293	283	266	247	266	283	246	125	225	276	251	70	74
GCA_025084835.1	204	260	200	218	225	254	268	265	259	261	262	262	299	212	348	215	224	259	314	206	215	209	261	264	266	261	195	231	229	268	182	309	265	388	208	235	235	225	208	229	208	225	225	310	196	205	233	264	268
GCA_025085385.1	214	269	210	228	235	265	278	273	269	271	272	272	309	221	361	223	231	265	321	226	223	231	268	271	273	268	202	238	236	275	191	318	272	395	215	242	242	232	215	236	215	232	233	318	203	225	239	271	275
GCA_025163715.1	205	263	201	219	226	256	269	266	260	262	263	263	300	212	352	212	223	259	314	174	212	179	261	264	266	261	195	230	228	268	182	309	265	387	207	235	234	224	207	229	207	224	227	310	197	173	233	264	268
GCA_025164155.1	206	264	202	220	227	257	270	267	261	263	264	264	301	213	353	213	224	260	315	175	213	180	262	265	267	262	196	231	229	269	183	310	266	388	208	236	235	225	208	230	208	225	228	311	198	174	234	265	269
GCA_025164875.1	191	251	187	205	212	242	255	252	246	247	249	249	286	198	343	200	210	245	299	159	199	164	247	250	252	247	181	217	215	254	168	296	251	374	194	221	221	211	194	215	194	211	213	297	183	158	219	250	254
GCA_025165675.1	191	251	187	205	212	242	255	252	246	247	249	249	286	198	343	200	210	245	299	159	199	164	247	250	252	247	181	217	215	254	168	296	251	374	194	221	221	211	194	215	194	211	213	297	183	158	219	250	254
GCA_025166895.1	191	251	187	205	212	242	255	252	246	247	249	249	286	198	343	200	210	245	299	159	199	164	247	250	252	247	181	217	215	254	168	296	251	374	194	221	221	211	194	215	194	211	213	297	183	158	219	250	254
GCA_025166995.1	191	251	187	205	212	242	255	252	246	247	249	249	286	198	343	200	210	245	299	159	199	164	247	250	252	247	181	217	215	254	168	296	251	374	194	221	221	211	194	215	194	211	213	297	183	158	219	250	254
GCA_025180115.1	205	263	201	219	226	256	269	266	260	262	263	263	300	212	352	212	223	259	314	174	212	179	261	264	266	261	195	230	228	268	182	309	265	387	207	235	234	224	207	229	207	224	227	310	197	173	233	264	268
GCA_025511645.1	170	227	166	184	191	221	234	231	225	227	228	228	265	177	355	205	221	256	311	214	176	219	258	261	263	258	192	228	226	265	139	307	262	384	205	232	232	222	205	226	205	222	224	308	194	213	230	261	265
GCA_025511875.1	169	226	165	183	190	220	233	230	224	226	227	227	264	176	354	205	220	255	310	213	175	218	257	260	262	257	191	227	225	264	138	306	261	383	204	231	231	221	204	225	204	221	222	307	193	212	229	260	264
GCA_025512035.1	169	226	165	183	190	220	233	230	224	226	227	227	264	176	354	204	220	255	310	213	175	218	257	260	262	257	191	227	225	264	138	306	261	383	204	231	231	221	204	225	204	221	222	307	193	212	229	260	264
GCA_025544935.1	212	267	209	227	234	264	277	274	268	270	271	271	308	210	362	221	232	267	318	95	222	162	269	272	274	269	203	239	237	276	190	317	273	396	216	223	243	233	216	217	216	233	217	319	205	94	223	272	276
GCA_025545935.2	214	269	210	228	235	265	278	275	269	271	272	272	309	211	364	223	233	268	322	96	223	163	270	273	275	270	204	240	238	277	191	319	274	397	217	224	244	234	217	218	217	234	218	320	206	95	224	273	277
GCA_025545975.1	213	268	209	227	234	264	277	274	268	270	271	271	308	210	363	222	232	267	321	95	222	162	269	272	274	269	203	239	237	276	190	318	273	396	216	223	243	233	216	217	216	233	217	319	205	94	223	272	276
GCA_025548675.2	214	269	210	228	235	265	278	275	269	271	272	272	309	211	364	223	233	268	322	96	223	163	270	273	275	270	204	240	238	277	191	319	274	397	217	224	244	234	217	218	217	234	218	320	206	95	224	273	277
GCA_025548695.1	214	269	210	228	235	265	278	275	269	271	272	272	309	211	364	223	233	268	322	96	223	163	270	273	275	270	204	240	238	277	191	319	274	397	217	224	244	234	217	218	217	234	218	320	206	95	224	273	277
GCA_025548715.1	215	270	211	229	236	266	279	276	270	272	273	273	310	212	365	224	234	269	323	97	224	164	271	274	276	271	205	241	239	278	192	320	275	398	218	225	245	235	218	219	218	235	219	321	207	96	225	274	278
GCA_025550375.1	213	268	209	227	234	264	277	274	268	270	271	271	308	210	363	222	232	267	321	95	222	162	269	272	274	269	203	239	237	276	190	318	273	396	216	223	243	233	216	217	216	233	217	319	205	94	223	272	276
GCA_025550615.1	191	251	187	205	212	242	255	252	246	247	249	249	286	198	343	200	210	245	299	159	199	164	247	250	252	247	181	217	215	254	168	296	251	374	194	221	221	211	194	215	194	211	213	297	183	158	219	250	254
GCA_025551235.1	217	266	213	231	238	268	281	277	272	274	275	275	312	209	367	226	237	272	326	15	227	162	274	277	279	274	208	244	242	281	195	323	278	400	221	221	248	238	221	215	221	238	221	324	209	14	227	277	281
GCA_025551375.1	217	266	213	231	238	268	281	277	272	274	275	275	312	209	367	226	237	272	326	15	227	162	274	277	279	274	208	244	242	281	195	323	278	400	221	221	248	238	221	215	221	238	221	324	209	14	227	277	281
GCA_025551405.1	217	266	213	231	238	268	281	277	272	274	275	275	312	209	367	226	237	272	326	15	227	162	274	277	279	274	208	244	242	281	195	323	278	400	221	221	248	238	221	215	221	238	221	324	209	14	227	277	281
GCA_025553195.1	205	263	201	219	226	256	269	266	260	262	263	263	300	212	352	212	223	259	314	174	212	179	261	264	266	261	195	230	228	268	182	309	265	387	207	235	234	224	207	229	207	224	227	310	197	173	233	264	268
GCA_025556135.1	176	230	172	190	197	227	240	237	231	232	234	234	271	182	327	185	195	230	284	145	183	150	232	235	237	232	165	202	200	239	153	280	236	359	179	206	206	196	179	200	179	196	198	282	168	144	204	235	239
GCA_025556375.1	176	230	172	190	197	227	240	237	231	232	234	234	271	182	327	185	195	230	284	145	183	150	232	235	237	232	165	202	200	239	153	280	236	359	179	206	206	196	179	200	179	196	198	282	168	144	204	235	239
GCA_025556475.1	177	230	173	191	198	228	241	238	232	233	235	235	272	183	327	186	196	231	285	146	184	151	233	236	238	233	166	203	201	240	154	281	237	360	180	207	207	197	180	201	180	197	199	283	169	145	205	236	240
GCA_025556715.1	176	230	172	190	197	227	240	237	231	232	234	234	271	182	327	185	195	230	284	145	183	150	232	235	237	232	165	202	200	239	153	280	236	359	179	206	206	196	179	200	179	196	198	282	168	144	204	235	239
GCA_025557935.1	225	283	221	239	246	275	289	286	280	281	283	283	320	216	370	233	242	277	332	212	234	216	279	282	284	279	201	249	247	286	202	329	283	406	226	226	253	243	226	222	226	243	228	329	215	211	234	282	286
GCA_025566085.1	213	269	209	227	233	263	277	274	268	270	271	271	308	219	212	222	24	264	319	225	220	229	266	269	271	266	200	71	41	273	190	156	270	393	149	240	47	37	149	234	149	37	232	315	203	224	238	269	273
GCA_025894395.1	214	270	210	228	234	264	278	275	269	271	272	272	309	220	213	223	25	266	321	226	223	231	268	271	273	268	201	72	42	275	191	157	272	395	151	242	48	38	151	236	151	38	234	317	204	225	240	271	275
GCA_025944505.1	219	275	215	233	240	270	283	280	274	275	277	277	314	210	365	228	236	271	325	206	229	211	273	276	278	273	195	243	241	280	196	323	277	400	220	220	247	237	220	216	220	237	222	323	209	205	228	276	280
GCA_025944565.1	219	275	215	233	240	270	283	280	274	275	277	277	314	210	365	228	236	271	325	206	229	211	273	276	278	273	195	243	241	280	196	323	277	400	220	220	247	237	220	216	220	237	222	323	209	205	228	276	280
GCA_026018685.1	179	236	175	193	200	230	243	240	234	236	237	237	274	186	331	188	198	233	288	181	189	186	235	238	240	235	169	205	203	242	156	284	239	362	182	209	209	199	182	203	182	199	201	285	171	180	207	238	242
GCA_026018725.1	178	236	174	192	199	229	242	239	233	235	236	236	273	185	331	187	197	232	287	180	188	185	234	237	239	234	168	204	202	241	155	283	238	361	181	208	208	198	181	202	181	198	200	284	170	179	206	237	241
GCA_026075135.1	178	233	174	192	199	229	242	239	233	235	236	236	273	185	331	187	197	232	287	180	187	185	234	237	239	234	168	204	202	241	155	283	238	361	181	208	208	198	181	201	181	198	200	284	170	179	206	237	241
GCA_026075355.1	217	266	213	231	238	268	281	277	272	274	275	275	312	209	367	227	237	272	326	15	227	162	274	277	279	274	208	244	242	281	195	323	278	400	221	221	248	238	221	215	221	238	221	324	209	14	227	277	281
GCA_026075835.1	213	268	209	227	234	264	277	274	268	270	271	271	308	210	363	222	232	267	321	95	222	162	269	272	274	269	203	239	237	276	190	318	273	396	216	223	243	233	216	217	216	233	217	319	205	94	223	272	276
GCA_026075915.1	217	266	213	231	238	268	281	277	272	274	275	275	312	209	367	227	237	272	326	15	227	162	274	277	279	274	208	244	242	281	195	323	278	400	221	221	248	238	221	215	221	238	221	324	209	14	227	277	281
GCA_026075975.1	213	268	209	227	234	264	277	274	268	270	271	271	308	210	363	222	232	267	321	95	222	162	269	272	274	269	203	239	237	276	190	318	273	396	216	223	243	233	216	217	216	233	217	319	205	94	223	272	276
GCA_026076265.1	206	267	202	220	227	257	270	267	261	263	264	264	301	213	386	240	257	291	345	248	202	254	293	296	298	293	216	264	262	300	183	342	297	419	241	268	268	258	241	262	241	258	260	343	229	247	266	296	300
GCA_026076395.1	179	234	175	193	200	230	243	240	234	236	237	237	274	186	332	188	198	233	288	181	188	186	235	238	240	235	169	205	203	242	156	284	239	362	182	209	209	199	182	203	182	199	201	285	171	180	207	238	242
GCA_026076495.1	213	268	209	227	234	264	277	274	268	270	271	271	308	210	363	222	232	267	321	95	222	162	269	272	274	269	203	239	237	276	190	318	273	396	216	223	243	233	216	217	216	233	217	319	205	94	223	272	276
GCA_026077055.1	178	236	174	192	199	229	242	239	233	235	236	236	273	185	331	187	197	232	287	180	188	185	234	237	239	234	168	204	202	241	155	283	238	361	181	208	208	198	181	202	181	198	200	284	170	179	206	237	241
GCA_026077395.1	217	266	213	231	238	268	281	277	272	274	275	275	312	209	367	227	237	272	326	15	227	162	274	277	279	274	208	244	242	281	195	323	278	400	221	221	248	238	221	215	221	238	221	324	209	14	227	277	281
GCA_026077765.1	217	266	213	231	238	268	281	277	272	274	275	275	312	209	367	226	237	272	326	15	227	162	274	277	279	274	208	244	242	281	195	323	278	400	221	221	248	238	221	215	221	238	221	324	209	14	227	277	281
GCA_026077985.1	178	236	174	192	199	229	242	239	233	235	236	236	273	185	331	187	197	232	287	180	188	185	234	237	239	234	168	204	202	241	155	283	238	360	181	208	208	198	181	202	181	198	200	284	170	179	206	237	241
GCA_026078205.1	179	236	175	193	200	230	243	240	234	236	237	237	274	186	331	188	198	233	288	181	189	186	235	238	240	235	169	205	203	242	156	284	239	362	182	209	209	199	182	203	182	199	201	285	171	180	207	238	242
GCA_026079695.1	178	236	174	192	199	229	242	239	233	235	236	236	273	185	331	187	197	232	287	180	188	185	234	237	239	234	168	204	202	241	155	283	238	361	181	208	208	198	181	202	181	198	200	284	170	179	206	237	241
GCA_026079835.1	206	267	202	220	227	257	270	267	261	263	264	264	301	213	386	240	257	291	345	248	202	254	293	296	298	293	216	264	262	300	183	342	297	419	241	268	268	258	241	262	241	258	260	343	229	247	266	296	300
GCA_026083615.1	191	251	187	205	212	242	255	252	246	247	249	249	286	198	343	200	210	245	299	159	199	164	247	250	252	247	181	217	215	254	168	296	251	374	194	221	221	211	194	215	194	211	213	297	183	158	219	250	254
GCA_026087475.1	231	290	227	245	252	281	295	292	286	287	289	289	326	222	375	239	248	283	338	218	241	223	285	288	290	285	207	255	253	292	208	335	288	412	232	231	259	249	232	228	232	249	234	335	221	217	240	288	292
GCA_026088175.1	215	270	210	228	234	265	278	273	269	269	272	272	309	222	360	223	232	265	318	226	223	232	267	270	272	267	203	239	237	274	192	319	271	392	216	115	243	233	216	237	216	233	235	315	205	226	241	270	274
GCA_026088295.1	229	287	225	243	250	280	293	290	284	285	287	287	324	220	374	237	246	281	336	216	239	221	283	286	288	283	205	253	251	290	206	333	287	410	230	230	257	247	230	226	230	247	232	333	219	215	238	286	290
GCA_026090415.1	222	279	218	236	243	272	286	283	277	278	280	280	317	213	367	230	239	274	329	209	232	214	276	279	281	276	198	246	244	283	199	326	280	403	223	223	250	240	223	219	223	240	225	326	212	208	231	279	283
GCA_026090695.1	226	285	222	240	247	277	290	287	281	282	284	284	321	217	372	234	243	278	333	213	236	218	280	283	285	280	202	250	248	287	203	330	284	407	227	227	254	244	227	223	227	244	229	330	215	212	235	283	287
GCA_026091095.1	233	292	229	247	254	283	297	294	288	288	291	291	328	224	376	242	250	285	340	220	243	225	287	290	292	287	209	257	255	294	210	337	291	414	234	233	261	251	234	230	234	251	236	337	223	219	242	290	294
GCA_026091595.1	285	335	281	299	306	336	349	346	340	342	343	343	380	292	379	293	252	337	391	297	294	302	339	342	344	338	273	259	257	346	262	340	343	466	236	313	263	253	236	307	236	253	305	387	274	296	311	342	346
GCA_026092055.1	284	334	280	298	305	335	348	345	339	341	342	342	379	291	379	292	251	336	390	296	293	301	338	341	343	337	272	258	256	345	261	339	342	465	235	312	262	252	235	306	235	252	304	386	273	295	310	341	345
GCA_026092215.1	218	275	214	232	239	269	282	279	273	274	276	276	313	209	364	226	234	270	325	205	228	210	272	275	277	272	194	241	239	279	195	321	276	399	218	219	245	235	218	215	218	235	221	322	208	204	227	275	279
GCA_026096215.1	215	270	210	228	234	265	278	273	269	269	272	272	309	222	360	223	232	265	318	226	223	232	267	270	272	267	203	239	237	274	192	319	271	392	216	115	243	233	216	237	216	233	235	315	205	226	241	270	274
GCA_026103515.1	231	290	227	245	252	281	295	292	286	287	289	289	326	222	375	239	248	283	338	218	241	223	285	288	290	285	207	255	253	292	208	335	288	412	232	231	259	249	232	228	232	249	234	335	221	217	240	288	292
GCA_026106195.1	231	290	227	245	252	281	295	292	286	287	289	289	326	222	375	239	248	283	338	218	241	223	285	288	290	285	207	255	253	292	208	335	288	412	232	231	259	249	232	228	232	249	234	335	221	217	240	288	292
GCA_026106235.1	236	288	232	250	257	286	300	297	291	292	294	294	331	227	382	245	253	288	343	222	243	227	290	293	295	290	212	259	258	297	212	340	294	417	237	237	264	254	237	233	237	254	239	339	226	221	245	293	297
GCA_026107915.1	219	276	215	233	240	270	283	280	274	275	277	277	314	210	366	227	236	271	326	206	229	211	273	276	278	273	195	243	241	280	196	323	277	400	220	220	247	237	220	216	220	237	222	323	209	205	228	276	280
GCA_026287215.1	313	358	309	327	325	362	368	366	360	362	363	363	400	319	251	321	168	358	412	325	321	318	360	363	365	360	300	176	174	367	290	47	364	487	251	342	180	170	251	336	251	170	334	409	304	324	340	363	367
GCA_026295735.1	313	358	309	327	325	362	368	366	360	362	363	363	400	319	251	321	169	358	412	325	321	318	360	363	365	360	300	176	174	367	290	47	364	487	251	342	180	170	251	336	251	170	334	409	304	324	340	363	367
GCA_027047995.1	277	329	273	291	297	326	340	337	331	333	334	334	371	282	275	224	100	328	383	289	284	293	330	333	335	330	264	135	69	337	253	220	334	457	214	305	75	69	214	298	214	69	296	379	267	288	301	333	337
GCA_027843655.1	212	269	208	226	232	262	276	273	267	269	270	270	307	218	212	221	19	264	319	224	221	229	266	269	271	266	199	70	40	273	189	155	270	393	149	240	46	36	149	234	149	36	232	315	202	223	238	269	273
GCA_028014555.1	208	264	204	222	228	258	272	269	263	265	266	266	303	214	207	217	19	260	315	220	217	225	262	265	267	262	195	66	36	269	185	151	266	389	145	236	42	32	145	230	145	32	228	311	198	219	234	265	269
GCA_028014805.1	208	264	204	222	228	258	272	269	263	265	266	266	303	214	207	217	19	260	315	220	217	225	262	265	267	262	195	66	36	269	185	151	266	389	145	236	42	32	145	230	145	32	228	311	198	219	234	265	269
GCA_028014845.1	207	264	203	221	227	257	271	268	262	264	265	265	302	213	206	216	18	259	314	219	216	224	261	264	266	261	194	65	35	268	184	150	265	388	144	235	41	31	144	229	144	31	227	310	197	218	233	264	268
GCA_028070635.1	211	266	207	225	231	261	275	272	266	268	269	269	306	217	211	220	22	263	318	223	220	228	265	268	270	265	198	69	39	272	188	154	269	392	148	239	45	35	148	233	148	35	231	314	201	222	237	268	272
GCA_028070655.1	211	266	207	225	231	261	275	272	266	268	269	269	306	217	211	220	22	263	318	223	220	228	265	268	270	265	198	69	39	272	188	154	269	392	148	239	45	35	148	233	148	35	231	314	201	222	237	268	272
GCA_028070715.1	211	266	207	225	231	261	275	272	266	268	269	269	306	217	211	220	22	263	318	223	220	228	265	268	270	265	198	69	39	272	188	154	269	392	148	239	45	35	148	233	148	35	231	314	201	222	237	268	272
GCA_028070735.1	212	267	208	226	232	262	276	273	267	269	270	270	307	218	212	221	23	264	319	224	221	229	266	269	271	266	199	70	40	273	189	155	270	393	149	240	46	36	149	234	149	36	232	315	202	223	238	269	273
GCA_028074915.1	211	266	207	225	231	261	275	272	266	268	269	269	306	217	211	220	22	263	318	223	220	228	265	268	270	265	198	69	39	272	188	154	269	392	148	239	45	35	148	233	148	35	231	314	201	222	237	268	272
GCA_028075655.1	212	267	208	226	232	262	276	273	267	269	270	270	307	218	212	221	23	264	319	224	221	229	266	269	271	266	199	70	40	273	189	155	270	393	149	240	46	36	149	234	149	36	232	315	202	223	238	269	273
GCA_028511315.1	207	264	203	221	227	257	271	268	262	264	265	265	302	213	206	216	18	259	314	219	216	224	261	264	266	261	194	65	35	268	184	150	265	388	144	235	41	31	144	229	144	31	227	310	197	218	233	264	268
GCA_028559875.1	277	330	273	291	297	327	341	338	332	334	335	335	372	283	275	224	100	329	384	289	283	294	331	334	336	331	262	135	69	338	254	218	335	458	214	305	75	69	214	298	214	69	296	379	267	288	302	334	338
GCA_028586355.1	215	271	211	229	235	265	279	276	270	272	273	273	310	221	214	224	8	267	322	227	224	232	269	272	274	269	202	73	43	276	192	158	273	396	152	243	49	39	152	237	152	39	235	318	205	226	241	272	276
GCA_028590805.1	215	271	211	229	235	265	279	276	270	272	273	273	310	221	214	224	8	267	322	227	224	232	269	272	274	269	201	73	43	276	192	158	273	396	152	243	49	39	152	237	152	39	235	318	205	226	241	272	276
GCA_029049485.1	211	266	207	225	231	261	275	272	266	268	269	269	306	217	211	220	22	263	318	223	220	228	265	268	270	265	198	69	39	272	188	154	269	392	148	239	45	35	148	233	148	35	231	314	201	222	237	268	272
GCA_029095905.1	196	252	192	210	217	247	260	257	251	253	254	254	291	204	347	206	215	251	306	199	206	204	253	256	258	253	187	222	220	260	174	301	257	380	199	227	226	216	199	221	199	216	218	303	189	198	225	256	260
GCA_029130325.1	205	262	201	219	225	255	269	266	260	262	263	263	300	211	205	214	12	257	312	217	214	222	259	262	264	259	192	63	33	266	182	148	263	386	142	233	39	29	142	227	142	29	225	308	195	216	231	262	266
GCA_029130345.1	205	262	201	219	225	255	269	266	260	262	263	263	300	211	205	214	12	257	312	217	214	222	259	262	264	259	192	63	33	266	182	148	263	386	142	233	39	29	142	227	142	29	225	308	195	216	231	262	266
GCA_029130385.1	211	266	207	225	231	261	275	272	266	268	269	269	306	217	211	220	22	263	318	223	220	228	265	268	270	265	198	69	39	272	188	154	269	392	148	239	45	35	148	233	148	35	231	314	201	222	237	268	272
GCA_029270925.1	216	270	212	230	236	266	280	277	271	272	274	274	311	222	215	225	23	268	323	228	225	233	270	273	275	270	203	74	44	277	193	159	274	397	153	244	50	40	153	238	153	40	236	318	206	227	242	273	277
GCA_029334255.1	215	270	211	229	235	265	279	276	270	272	273	273	310	221	214	224	8	267	322	227	224	232	269	272	274	269	202	73	43	276	192	158	273	396	152	243	49	39	152	237	152	39	235	317	205	226	241	272	276
GCA_029374885.1	1193	1195	1189	1207	1200	1230	1256	1254	1248	1250	1251	1251	1288	1199	1233	1202	1214	1248	1303	1161	1174	1165	1250	1253	1255	1250	1185	1221	1219	1257	1170	1299	1254	1377	1198	1223	1225	1215	1198	1219	1198	1215	1217	1294	1186	1160	1223	1253	1257
GCA_029374945.1	1186	1191	1182	1200	1193	1223	1249	1247	1241	1243	1244	1244	1281	1192	1226	1195	1207	1241	1296	1154	1167	1158	1243	1246	1248	1243	1178	1214	1212	1250	1163	1292	1247	1370	1191	1216	1218	1208	1191	1212	1191	1208	1210	1287	1179	1153	1216	1246	1250
GCA_029375755.1	1186	1191	1182	1200	1193	1223	1249	1247	1241	1243	1244	1244	1281	1192	1226	1195	1207	1241	1296	1154	1167	1158	1243	1246	1248	1243	1178	1214	1212	1250	1163	1292	1247	1370	1191	1216	1218	1208	1191	1212	1191	1208	1210	1287	1179	1153	1216	1246	1250
GCA_029375795.1	1186	1191	1182	1200	1193	1223	1249	1247	1241	1243	1244	1244	1281	1192	1226	1195	1207	1241	1296	1154	1167	1158	1243	1246	1248	1243	1178	1214	1212	1250	1163	1292	1247	1370	1191	1216	1218	1208	1191	1212	1191	1208	1210	1287	1179	1153	1216	1246	1250
GCA_029375835.1	1186	1191	1182	1200	1193	1223	1249	1247	1241	1243	1244	1244	1281	1192	1226	1195	1207	1241	1296	1154	1167	1158	1243	1246	1248	1243	1178	1214	1212	1250	1163	1292	1247	1370	1191	1216	1218	1208	1191	1212	1191	1208	1210	1287	1179	1153	1216	1246	1250
GCA_029384175.1	206	260	202	220	227	255	270	267	261	262	264	264	301	213	351	215	223	218	273	217	214	223	220	223	225	220	186	230	228	227	183	309	224	347	207	233	234	224	207	136	207	224	135	270	166	216	140	223	227
GCA_029384235.1	206	260	202	220	227	255	270	267	261	262	264	264	301	213	351	215	223	218	273	217	214	223	220	223	225	220	186	230	228	227	183	309	224	347	207	233	234	224	207	136	207	224	135	270	166	216	140	223	227
GCA_029384275.1	206	260	202	220	227	255	270	267	261	262	264	264	301	213	351	215	223	218	273	217	214	223	220	223	225	220	186	230	228	227	183	309	224	347	207	233	234	224	207	136	207	224	135	270	166	216	140	223	227
GCA_029384335.1	206	260	202	220	227	255	270	267	261	262	264	264	301	213	351	215	223	218	273	217	214	223	220	223	225	220	186	230	228	227	183	309	224	347	207	233	234	224	207	136	207	224	135	270	166	216	140	223	227
GCA_029406625.1	206	260	202	220	227	255	270	267	261	262	264	264	301	213	351	215	223	218	273	217	214	223	220	223	225	220	186	230	228	227	183	309	224	347	207	233	234	224	207	136	207	224	135	270	166	216	140	223	227
GCA_029406635.1	206	260	202	220	227	255	270	267	261	262	264	264	301	213	351	215	223	218	273	217	213	223	220	223	225	220	186	230	228	227	183	309	224	347	207	233	234	224	207	136	207	224	135	270	165	216	140	223	227
GCA_029406665.1	206	260	202	220	227	255	270	267	261	262	264	264	301	213	351	215	223	218	273	217	214	223	220	223	225	220	186	230	228	227	183	309	224	347	207	233	234	224	207	136	207	224	135	270	166	216	140	223	227
GCA_029406685.1	207	260	203	221	228	256	271	268	262	263	265	265	302	214	352	216	224	219	274	218	215	224	221	224	226	221	187	231	229	228	184	310	225	348	208	234	235	225	208	137	208	225	136	271	167	217	141	224	228
GCA_029406705.1	206	260	202	220	227	255	270	267	261	262	264	264	301	213	351	215	223	218	273	217	214	223	220	223	225	220	186	230	228	227	183	309	224	347	207	233	234	224	207	136	207	224	135	270	166	216	140	223	227
GCA_029406745.1	207	261	203	221	228	256	271	268	262	263	265	265	302	214	352	196	224	218	274	218	214	224	220	223	225	220	187	231	229	227	184	310	224	348	207	234	235	225	207	137	207	225	136	271	167	217	141	223	227
GCA_029406805.1	202	255	199	216	224	252	267	264	258	259	260	260	297	210	336	210	219	216	272	214	212	217	219	221	223	219	182	225	224	225	181	300	223	343	205	229	230	220	205	135	205	220	136	268	165	213	140	222	226
GCA_029406825.1	208	262	204	222	229	257	272	269	263	264	266	266	303	215	353	217	225	220	275	219	216	225	222	225	227	222	187	232	230	229	185	311	226	349	209	235	236	226	209	138	209	226	137	272	168	218	142	225	229
GCA_029406845.1	206	260	202	220	227	255	270	267	261	262	264	264	301	213	351	215	223	218	273	217	214	223	220	223	225	220	186	230	228	227	183	309	224	347	207	232	234	224	207	136	207	224	135	270	166	216	140	223	227
GCA_029417155.1	205	262	201	219	225	255	269	266	260	262	263	263	300	211	205	214	12	257	312	217	214	222	259	262	264	259	192	63	33	266	182	148	263	386	142	233	39	29	142	227	142	29	225	308	195	216	231	262	266
GCA_029672905.1	261	235	257	275	282	310	325	321	316	316	319	319	356	268	443	293	310	345	399	303	270	307	347	350	352	347	269	317	315	354	237	395	350	473	294	321	321	311	294	315	294	311	313	397	283	302	319	350	354
GCA_029673005.1	261	235	257	275	282	310	325	321	316	316	319	319	356	268	443	293	310	345	399	303	270	307	347	350	352	347	269	317	315	354	237	395	350	473	294	321	321	311	294	315	294	311	313	397	283	302	319	350	354
GCA_029737635.1	214	269	210	228	234	264	278	275	269	271	272	272	309	220	213	223	7	266	321	225	223	230	268	271	273	268	201	72	42	275	191	156	272	395	151	242	48	38	151	236	151	38	234	316	204	224	240	271	275
GCA_029745355.1	229	280	225	243	242	280	285	282	276	276	279	279	316	236	375	236	248	275	330	197	236	200	277	280	282	277	219	255	253	284	206	326	281	402	232	259	259	249	232	253	232	249	251	327	221	196	257	280	284
GCA_029745915.1	207	257	203	221	228	258	271	267	262	264	265	265	302	199	359	216	228	263	317	7	217	152	265	268	270	265	197	235	233	272	185	314	269	391	212	211	239	229	212	206	212	229	212	315	201	6	218	268	272
GCA_029747865.1	229	280	225	243	242	280	285	282	276	276	279	279	316	236	375	236	248	275	330	197	236	200	277	280	282	277	219	255	253	284	206	326	281	402	232	259	259	249	232	253	232	249	251	327	221	196	257	280	284
GCA_029748395.1	228	279	224	242	241	279	284	281	275	275	278	278	315	235	374	236	247	274	329	196	234	199	276	279	281	276	218	254	252	283	205	325	280	401	231	258	258	248	231	252	231	248	250	326	220	195	256	279	283
GCA_029754515.1	208	257	204	222	229	259	272	268	263	265	266	266	303	200	359	218	228	263	317	7	218	152	265	268	270	265	198	235	233	272	186	314	269	391	212	212	239	229	212	206	212	229	212	315	201	6	218	268	272
GCA_029755135.1	208	257	204	222	229	259	272	268	263	265	266	266	303	200	359	218	228	263	317	7	218	152	265	268	270	265	198	235	233	272	186	314	269	391	212	212	239	229	212	206	212	229	212	315	201	6	218	268	272
GCA_030231415.1	210	268	206	224	231	261	274	271	265	266	268	268	305	201	355	219	229	264	319	148	217	153	266	269	271	266	200	236	234	272	187	315	270	392	213	214	240	230	213	208	213	230	214	314	202	147	220	269	273
GCA_030231735.1	248	301	244	262	261	299	304	301	295	293	298	298	335	255	391	257	265	8	111	260	255	265	10	13	15	10	227	272	270	17	225	344	44	185	249	276	276	266	249	230	249	266	229	108	208	259	234	9	17
GCA_030980015.1	256	305	252	270	276	306	320	317	311	311	314	314	351	263	179	266	112	309	364	267	263	271	311	314	316	311	243	119	117	318	234	146	315	438	194	285	123	113	193	278	194	113	277	360	246	268	283	314	318
GCA_031021715.1	185	242	181	199	206	236	249	246	240	242	243	243	280	192	331	194	202	229	284	197	193	201	231	234	236	231	63	209	207	238	162	289	235	358	186	213	213	203	186	199	186	203	197	281	167	196	203	234	238
GCA_031552505.1	194	252	190	208	215	245	258	255	249	251	252	252	289	201	343	203	211	238	293	206	202	211	240	243	245	240	98	218	216	247	171	298	244	367	195	221	222	212	195	208	195	212	206	290	176	205	212	243	247
GCA_031786275.1	193	253	189	207	214	244	257	254	248	250	251	251	288	200	373	228	244	279	333	236	191	241	281	284	286	281	203	251	249	288	170	330	285	408	228	255	255	245	228	249	228	245	247	331	216	235	253	284	288
GCA_031786335.1	177	235	173	191	198	228	241	238	232	234	235	235	272	184	330	186	196	231	286	179	187	184	233	236	238	233	167	203	201	240	154	282	237	360	180	207	207	197	180	201	180	197	199	283	169	178	205	236	240
GCA_031786495.1	231	290	227	245	252	281	295	292	286	287	289	289	326	222	375	239	248	283	338	218	241	223	285	288	290	285	207	255	253	292	208	335	288	412	232	231	259	249	232	228	232	249	234	335	221	217	240	288	292
GCA_031786935.1	212	266	208	226	233	263	276	273	267	269	270	270	307	219	364	221	231	266	321	214	221	219	268	271	273	268	202	238	236	275	189	317	272	395	215	242	242	232	215	236	215	232	234	318	204	213	240	271	275
GCA_031786975.1	175	234	171	189	196	226	239	236	230	232	233	233	270	182	328	184	194	229	284	177	185	182	231	234	236	231	165	201	199	238	152	280	235	357	178	205	205	195	178	199	178	195	197	281	167	176	203	234	238
GCA_031787075.1	185	243	181	199	206	236	249	246	240	242	243	243	280	192	337	194	204	239	294	187	195	192	241	244	246	241	175	211	209	248	162	290	245	368	188	215	215	205	188	209	188	205	207	291	177	186	213	244	248
GCA_031826975.1	230	283	226	244	250	280	294	291	285	287	288	288	325	236	227	239	53	282	337	242	237	247	284	287	289	284	217	88	22	291	207	173	288	411	167	258	28	22	167	252	167	22	250	333	220	241	256	287	291
GCA_031830335.1	275	321	271	289	296	326	339	336	330	331	333	333	370	260	407	284	292	309	364	261	283	266	311	314	316	311	243	299	297	318	252	379	315	438	276	277	303	293	276	253	276	293	254	361	246	260	259	314	318
GCA_031901245.1	206	260	202	220	227	255	270	267	261	262	264	264	301	213	351	215	223	218	273	217	214	223	220	223	225	220	186	230	228	227	183	309	224	347	207	233	234	224	207	136	207	224	135	270	166	216	140	223	227
GCA_031901265.1	206	260	202	220	227	255	270	267	261	262	264	264	301	213	351	215	223	218	273	217	214	223	220	223	225	220	186	230	228	227	183	309	224	347	207	233	234	224	207	136	207	224	135	270	166	216	140	223	227
GCA_031901305.1	206	260	202	220	227	255	270	267	261	262	264	264	301	213	351	215	223	218	273	217	214	223	220	223	225	220	186	230	228	227	183	309	224	347	207	233	234	224	207	136	207	224	135	270	166	216	140	223	227
GCA_031940105.1	204	262	200	218	225	255	268	265	259	261	262	262	299	211	384	239	255	290	344	247	202	253	292	295	297	292	214	262	260	299	181	340	296	419	239	266	266	256	239	260	239	256	258	342	227	246	264	295	299
GCA_032245435.1	205	261	201	219	225	255	269	266	260	262	263	263	300	211	203	214	44	257	312	217	213	222	259	262	264	259	192	63	49	266	182	148	263	386	142	233	55	45	142	227	142	45	225	308	194	216	231	262	266
GCA_032347275.1	174	234	170	188	195	225	238	235	229	230	232	232	269	182	361	210	226	261	315	219	175	223	263	266	268	263	197	233	231	270	152	312	267	390	210	237	237	227	210	231	210	227	229	313	199	218	235	266	270
GCA_032347315.1	175	235	171	189	196	226	239	236	230	231	233	233	270	183	362	211	227	262	316	220	176	224	264	267	269	264	198	234	232	271	153	313	268	391	211	238	238	228	211	232	211	228	230	314	200	219	236	267	271
GCA_032347375.1	241	297	237	255	262	292	305	302	296	297	299	299	336	232	386	249	258	293	348	228	251	232	295	298	300	295	217	265	263	302	218	345	299	421	242	242	269	259	242	238	242	259	244	345	231	227	250	298	302
GCA_032347415.1	190	251	186	204	211	241	254	250	245	247	248	248	285	197	370	225	240	276	330	233	185	239	278	281	283	278	200	246	245	285	167	326	282	405	225	252	251	241	225	246	225	241	244	327	212	232	250	281	285
GCA_032347455.1	190	251	186	204	211	241	254	250	245	247	248	248	285	197	370	225	240	276	330	233	185	239	278	281	283	278	200	246	245	285	167	326	282	405	225	252	251	241	225	246	225	241	244	327	212	232	250	281	285
GCA_032348155.1	100	165	96	114	121	105	119	116	110	112	113	113	150	189	365	217	233	268	323	225	192	231	270	273	275	270	204	240	238	277	159	319	274	397	217	244	244	234	217	238	217	234	236	320	206	224	242	273	277
GCA_032348225.1	101	166	97	115	122	106	120	117	111	113	114	114	151	190	366	218	234	269	324	226	192	232	271	274	276	271	205	241	239	278	160	319	275	398	218	245	245	235	218	239	218	235	237	321	207	225	243	274	278
GCA_032348995.1	194	254	190	208	215	245	258	255	249	251	252	252	289	201	374	229	245	280	334	237	192	242	282	285	287	282	204	252	250	289	171	331	286	409	229	256	256	246	229	250	229	246	248	332	217	236	254	285	289
GCA_032349075.1	195	255	191	209	216	246	259	256	250	252	253	253	290	202	375	230	246	281	335	238	193	243	283	286	288	283	205	253	251	290	172	332	287	410	230	257	257	247	230	251	230	247	249	333	218	237	255	286	290
GCA_032349355.1	193	253	189	207	214	244	257	254	248	250	251	251	288	200	373	228	244	279	333	236	191	241	281	284	286	281	203	251	249	288	170	330	285	408	228	255	255	245	228	249	228	245	247	331	216	235	253	284	288
GCA_032349595.1	203	261	199	217	224	254	267	264	258	260	261	261	298	210	383	238	254	289	343	246	201	252	291	294	296	291	213	261	259	298	180	339	295	418	238	265	265	255	238	259	238	255	257	341	226	245	263	294	298
GCA_032349755.1	213	267	209	227	234	264	277	274	268	270	271	271	308	220	365	222	232	267	322	215	222	220	269	272	274	269	203	239	237	276	190	318	273	396	216	243	243	233	216	237	216	233	235	319	205	214	241	272	276
GCA_032349815.1	177	235	173	191	198	228	241	238	232	234	235	235	272	184	330	186	196	231	286	179	187	184	233	236	238	233	167	203	201	240	154	282	237	360	180	207	207	197	180	201	180	197	199	283	169	178	205	236	240
GCA_032350025.1	171	221	167	185	192	222	235	232	226	227	229	229	266	188	347	216	232	266	321	225	174	230	268	271	273	268	202	239	237	275	158	318	272	395	215	243	243	233	215	237	215	233	234	318	205	224	241	271	275
GCA_032350065.1	203	261	199	217	224	254	267	264	258	260	261	261	298	210	383	238	254	289	343	246	201	252	291	294	296	291	213	261	259	298	180	339	295	418	238	265	265	255	238	259	238	255	257	341	226	245	263	294	298
GCA_032350275.1	178	236	174	192	199	229	242	239	233	235	236	236	273	185	331	187	197	232	287	180	188	185	234	237	239	234	168	204	202	241	155	283	238	361	181	208	208	198	181	202	181	198	200	284	170	179	206	237	241
GCA_032350475.1	100	165	96	114	121	105	119	116	110	112	113	113	150	189	365	217	233	268	323	225	192	231	270	273	275	270	204	240	238	277	159	319	274	397	217	244	244	234	217	238	217	234	236	320	206	224	242	273	277
GCA_032351435.1	175	234	171	189	196	226	239	236	230	232	233	233	270	182	328	184	194	229	284	177	185	182	231	234	236	231	165	201	199	238	152	280	235	358	178	205	205	195	178	199	178	195	197	281	167	176	203	234	238
GCA_032351555.1	195	255	191	209	216	246	259	256	250	252	253	253	290	202	375	230	246	281	335	238	193	243	283	286	288	283	205	253	251	290	172	332	287	410	230	257	257	247	230	251	230	247	249	333	218	237	255	286	290
GCA_032352495.1	182	240	176	196	203	233	246	243	237	239	240	240	277	189	333	191	201	236	291	184	192	189	238	241	243	238	172	208	206	245	159	287	242	365	185	212	212	202	185	206	185	202	204	288	174	183	210	241	245
GCA_032355385.1	185	243	181	199	206	236	249	246	240	242	243	243	280	192	337	194	204	239	294	187	195	192	241	244	246	241	175	211	209	248	162	290	245	368	188	215	215	205	188	209	188	205	207	291	177	186	213	244	248
GCA_032608635.1	239	293	235	253	252	282	303	300	294	296	297	297	334	245	235	247	62	291	346	251	245	256	293	296	298	293	226	97	31	300	216	181	297	420	176	267	37	31	176	261	176	31	259	342	229	250	265	296	300
GCA_032643385.1	217	271	213	231	237	267	281	278	272	273	275	275	312	223	215	226	24	269	324	229	226	234	271	274	276	271	204	75	45	278	194	160	275	398	154	245	51	41	154	239	154	41	237	320	207	228	243	274	278
GCA_032900545.1	219	273	215	233	238	269	283	280	274	276	277	277	314	225	217	228	42	271	326	231	225	236	273	276	278	273	206	77	10	280	196	162	277	400	156	247	18	12	156	241	156	12	239	321	209	230	245	276	280
GCA_033016075.1	215	271	211	229	235	265	279	276	270	271	273	273	310	221	215	224	22	267	322	227	224	232	269	272	274	269	202	73	43	276	192	158	273	396	152	243	49	39	152	237	152	39	235	318	205	226	241	272	276
GCA_033244845.1	173	233	169	187	194	224	237	234	228	229	231	231	268	181	359	209	225	260	314	218	174	222	262	265	267	262	196	232	230	269	151	311	266	389	209	236	236	226	209	230	209	226	228	312	198	217	234	265	269
GCA_033632905.1	276	329	272	290	296	326	340	337	331	333	334	334	371	282	274	225	99	328	383	288	283	293	330	333	335	330	263	134	68	337	253	219	334	457	213	304	74	68	213	298	213	68	296	379	266	287	302	333	337
GCA_033764815.1	220	275	216	234	240	270	284	281	275	277	278	278	315	226	219	227	13	271	326	232	228	237	273	276	278	273	207	78	48	280	197	163	277	400	157	248	54	44	157	242	157	44	240	322	210	231	246	276	280
GCA_034047515.1	205	260	201	219	225	255	269	266	260	262	263	263	300	211	205	214	28	257	312	217	214	222	259	262	264	259	192	63	33	266	182	148	263	386	142	233	39	29	142	227	142	29	225	308	195	216	231	262	266
GCA_035559875.1	185	242	181	199	206	236	249	246	240	242	243	243	280	192	334	194	204	239	294	187	195	192	241	244	246	241	175	211	209	248	162	290	245	368	188	215	215	205	188	208	188	205	206	291	177	186	212	244	248
GCA_035560335.1	178	235	174	192	199	229	242	239	233	235	236	236	273	185	331	187	197	232	287	180	188	185	234	237	239	234	168	204	202	241	155	283	238	361	181	208	208	198	181	202	181	198	200	284	170	179	206	237	241
GCA_035561455.1	164	227	160	178	185	215	228	225	219	221	222	222	259	171	347	198	215	250	304	208	28	213	252	255	257	252	186	222	220	259	141	301	256	379	199	226	226	216	199	220	199	216	218	302	188	207	224	255	259
GCA_035561475.1	179	237	175	193	200	230	243	240	234	236	237	237	274	186	331	188	198	233	288	181	189	186	235	238	240	235	169	205	203	242	156	283	239	362	182	209	209	199	182	203	182	199	201	285	171	180	206	238	242
GCA_035564715.1	182	240	178	196	203	232	246	243	237	239	240	240	277	189	331	191	201	236	290	183	192	189	238	241	243	238	172	208	206	245	159	287	242	364	185	212	212	202	185	206	185	202	204	288	174	182	210	241	245
GCA_035564775.1	176	234	172	190	197	227	240	237	231	233	234	234	271	183	329	185	195	230	285	178	186	183	232	235	237	232	166	202	200	239	153	281	236	359	179	206	206	196	179	200	179	196	198	282	168	177	204	235	239
GCA_035564975.1	176	236	172	190	197	227	240	237	231	232	234	234	271	184	363	212	228	263	317	221	177	225	265	268	270	265	199	235	233	272	154	314	269	391	212	239	239	229	212	233	212	229	231	315	201	220	237	268	272
GCA_035565835.1	202	261	198	216	223	253	266	263	257	259	260	260	297	209	354	211	221	256	311	204	212	209	258	261	263	258	192	228	226	265	179	307	262	385	205	232	232	222	205	226	205	222	224	308	194	203	230	261	265
GCA_035565915.1	175	235	171	189	196	226	239	236	230	231	233	233	270	183	362	211	227	262	316	220	176	224	264	267	269	264	198	234	232	271	153	313	268	391	211	238	238	228	211	232	211	228	230	314	200	219	236	267	271
GCA_035566235.1	175	235	171	189	196	226	239	236	230	231	233	233	270	183	362	211	227	262	316	220	176	224	264	267	269	264	198	234	232	271	153	313	268	391	211	238	238	228	211	232	211	228	230	314	200	219	236	267	271
GCA_035567155.1	175	235	171	189	196	226	239	236	230	231	233	233	270	183	362	211	227	262	316	220	176	224	264	267	269	264	198	234	232	271	153	313	268	391	211	238	238	228	211	232	211	228	230	314	200	219	236	267	271
GCA_035567215.1	175	235	171	189	196	226	239	236	230	231	233	233	270	183	362	211	227	262	316	220	176	224	264	267	269	264	198	234	232	271	153	313	268	391	211	238	238	228	211	232	211	228	230	314	200	219	236	267	271
GCA_035567315.1	210	268	206	224	231	261	274	271	265	267	268	268	305	217	360	219	229	264	319	212	219	217	266	269	271	266	200	236	234	273	187	315	270	393	213	240	240	230	213	234	213	230	232	316	202	211	238	269	273
GCA_035567395.1	177	235	173	191	198	228	241	238	232	234	235	235	272	184	329	186	196	231	286	179	187	184	233	236	238	233	167	203	201	240	154	281	237	360	180	207	207	197	180	201	180	197	199	283	169	178	205	236	240
GCA_035567595.1	180	238	176	194	201	231	244	241	235	237	238	238	275	186	330	189	199	234	289	182	189	187	236	239	241	236	170	206	204	243	157	285	240	363	183	210	210	200	183	204	183	200	202	286	172	181	208	239	243
GCA_035569015.1	182	245	178	196	203	233	246	243	237	239	240	240	277	189	363	217	233	268	322	226	44	231	270	273	275	270	204	240	238	277	159	315	274	397	217	244	244	234	217	238	217	234	236	320	206	225	242	273	277
GCA_035569055.1	194	253	190	208	215	226	240	237	231	233	234	234	271	201	375	229	245	280	334	238	80	243	282	285	287	282	216	252	250	289	171	331	286	408	229	256	256	246	229	250	229	246	248	332	218	237	254	285	289
GCA_035569085.1	179	237	175	193	200	230	243	240	234	235	237	237	274	186	331	188	198	233	288	181	189	185	235	238	240	235	169	205	203	242	156	284	239	362	182	209	209	199	182	203	182	199	201	285	171	180	207	238	242
GCA_035569195.1	182	245	178	196	203	233	246	243	237	239	240	240	277	189	363	216	233	268	322	226	44	231	270	273	275	270	204	240	238	277	159	315	274	397	217	244	244	234	217	238	217	234	236	320	206	225	242	273	277
GCA_035570455.1	202	261	198	216	223	253	266	263	257	259	260	260	297	209	354	211	221	256	311	204	212	209	258	261	263	258	192	228	226	265	179	307	262	385	205	232	232	222	205	226	205	222	224	308	194	203	230	261	265
GCA_035570515.1	213	272	208	227	233	263	277	274	268	270	271	271	308	219	361	223	232	267	320	177	217	182	269	272	274	269	203	238	237	276	190	318	273	396	216	243	243	233	216	237	216	233	235	318	205	176	241	272	276
GCA_035570895.1	176	234	172	190	197	227	240	237	231	233	234	234	271	183	329	185	195	230	285	178	186	183	232	235	237	232	166	202	200	239	153	281	236	359	179	206	206	196	179	200	179	196	198	282	168	177	204	235	239
GCA_035571035.1	192	251	188	206	213	243	256	253	247	249	250	250	287	199	344	201	211	246	301	194	202	198	248	251	253	248	182	218	216	255	169	297	252	375	195	222	222	212	195	216	195	212	214	298	184	193	220	251	255
GCA_035571215.1	174	238	170	187	195	207	220	217	211	213	214	214	251	180	352	206	222	257	312	215	180	219	259	262	264	259	194	229	227	266	151	308	263	386	206	234	233	223	206	226	206	223	225	309	193	214	231	262	266
GCA_035572215.1	216	272	212	230	237	266	280	277	271	271	274	274	311	223	400	251	267	302	357	259	224	264	304	307	309	304	238	274	272	311	191	349	307	431	251	278	278	268	251	272	251	268	270	353	240	258	276	307	311
GCA_035572245.1	192	251	188	206	213	243	256	253	247	249	250	250	287	199	344	201	211	246	301	194	202	198	248	251	253	248	182	218	216	255	169	297	252	375	195	222	222	212	195	216	195	212	214	298	184	193	220	251	255
GCA_035572275.1	214	273	209	228	234	264	278	275	269	271	272	272	309	220	362	224	233	268	321	178	218	183	270	273	275	270	204	239	238	277	191	319	274	397	217	244	244	234	217	238	217	234	236	319	206	177	242	273	277
GCA_035572295.1	182	238	178	196	203	233	246	243	237	239	240	240	277	190	334	192	202	237	292	185	192	190	239	242	244	239	173	209	207	246	160	288	243	366	186	213	213	203	186	207	186	203	205	289	175	184	211	242	246
GCA_035572775.1	176	234	172	190	197	227	240	237	231	233	234	234	271	183	329	185	195	230	285	178	186	183	232	235	237	232	166	202	200	239	153	281	236	359	179	206	206	196	179	200	179	196	198	282	168	177	204	235	239
GCA_035572935.1	216	272	212	230	237	266	280	277	271	271	274	274	311	223	400	252	267	302	357	259	224	264	304	307	309	304	238	274	272	311	191	349	307	431	251	278	278	268	251	272	251	268	270	353	240	258	276	307	311
GCA_035574365.1	177	235	173	191	198	228	241	238	232	234	235	235	272	184	329	186	196	231	286	179	187	184	233	236	238	233	167	203	201	240	154	281	237	360	180	207	207	197	180	201	180	197	199	283	169	178	205	236	240
GCA_035575535.1	177	235	173	191	198	228	241	238	232	234	235	235	272	184	330	186	196	231	286	179	187	184	233	236	238	233	167	203	201	240	154	282	237	360	180	207	207	197	180	201	180	197	199	283	169	178	205	236	240
GCA_035576665.1	164	227	160	178	185	215	228	225	219	221	222	222	259	171	347	198	215	250	304	208	28	213	252	255	257	252	186	222	220	259	141	301	256	379	199	226	226	216	199	220	199	216	218	302	188	207	224	255	259
GCA_035576865.1	184	246	180	198	205	190	203	200	194	195	197	197	234	200	374	230	245	279	333	238	202	243	281	284	286	281	215	252	250	288	171	331	285	408	229	256	256	246	229	250	229	246	248	331	218	237	254	284	287
GCA_035577065.1	184	246	180	198	205	190	203	200	194	195	197	197	234	200	374	229	245	279	333	238	202	243	281	284	286	281	215	252	250	288	171	331	285	408	229	256	256	246	229	250	229	246	248	331	218	237	254	284	287
GCA_035577405.1	210	273	206	224	231	261	274	271	265	267	268	268	305	217	394	244	261	296	350	254	74	259	298	301	303	298	232	268	266	305	187	347	302	425	245	272	272	262	245	266	245	262	264	348	234	253	270	301	305
GCA_035578605.1	177	234	173	191	198	228	241	238	232	234	235	235	272	184	330	186	196	231	286	179	187	184	233	236	238	233	167	203	201	240	154	282	237	360	180	207	207	197	180	201	180	197	199	283	169	178	205	236	240
GCA_035578645.1	185	241	181	199	206	236	249	246	240	242	243	243	280	192	335	194	204	239	294	187	195	192	241	244	246	241	175	211	209	248	162	290	245	368	188	215	215	205	188	209	188	205	207	291	177	186	213	244	248
GCA_035578725.1	185	248	181	199	206	190	204	201	195	196	198	198	235	201	375	230	246	280	334	239	203	244	282	285	287	282	216	253	251	289	172	332	286	409	230	257	256	247	230	251	230	247	249	331	219	238	255	285	288
GCA_035578765.1	179	237	175	193	200	230	243	240	234	236	237	237	274	186	331	188	198	233	288	181	189	186	235	238	240	235	169	205	203	242	156	283	239	362	182	209	209	199	182	203	182	199	201	285	171	180	207	238	242
GCA_035579225.1	183	246	179	197	204	189	202	199	193	194	196	196	233	199	373	228	244	278	332	237	201	242	280	283	285	280	214	251	249	287	170	330	284	407	228	255	255	245	228	249	228	245	247	330	217	236	253	283	286
GCA_035579245.1	175	235	171	189	196	226	239	236	230	231	233	233	270	183	362	211	227	262	316	220	176	224	264	267	269	264	198	234	232	271	153	313	268	391	211	238	238	228	211	232	211	228	230	314	200	219	236	267	271
GCA_035579605.1	179	235	175	193	200	230	243	240	234	235	237	237	274	186	332	188	198	233	288	181	189	186	235	238	240	235	168	205	203	242	156	284	239	362	182	209	209	199	182	203	182	199	201	285	171	180	207	238	242
GCA_035579645.1	188	244	184	202	209	239	252	249	243	245	246	246	283	195	335	197	207	242	297	190	196	195	244	247	249	244	178	214	212	251	165	293	248	371	191	218	218	208	191	212	191	208	210	294	180	189	216	247	251
GCA_035579665.1	191	244	187	204	210	241	253	251	245	247	248	248	285	197	343	200	210	244	299	193	201	198	246	249	251	246	181	217	215	253	168	296	250	373	194	220	221	211	194	215	194	211	213	296	183	192	219	249	253
GCA_035579725.1	183	246	179	197	204	234	247	244	238	240	241	241	278	190	364	217	234	269	323	227	45	232	271	274	276	271	205	241	239	278	160	316	275	398	218	245	245	235	218	239	218	235	237	321	207	226	243	274	278
GCA_035579805.1	182	245	178	196	203	233	246	243	237	239	240	240	277	189	363	216	233	268	322	226	44	231	270	273	275	270	204	240	238	277	159	315	274	397	217	244	244	234	217	238	217	234	236	320	206	225	242	273	277
GCA_035580095.1	185	241	181	199	206	236	249	246	240	242	243	243	280	192	335	194	204	239	294	187	195	192	241	244	246	241	175	211	209	248	162	290	245	368	188	215	215	205	188	209	188	205	207	291	177	186	213	244	248
GCA_035580205.1	181	244	177	195	202	232	245	241	236	238	239	239	276	188	363	215	232	267	321	225	44	230	269	272	274	269	203	239	237	276	158	314	273	396	216	243	243	233	216	237	216	233	235	319	205	224	241	272	276
GCA_035580225.1	181	244	177	195	202	232	245	241	236	238	239	239	276	188	363	215	232	267	321	225	44	230	269	272	274	269	203	239	237	276	158	314	273	396	216	243	243	233	216	237	216	233	235	319	205	224	241	272	276
GCA_035580475.1	181	244	177	195	202	232	245	241	236	238	239	239	276	188	363	216	232	267	321	225	44	230	269	272	274	269	203	239	237	276	158	314	273	396	216	243	243	233	216	237	216	233	235	319	205	224	241	272	276
GCA_035580805.1	182	240	178	196	203	232	246	243	237	239	240	240	277	189	331	191	201	236	290	183	192	189	238	241	243	238	172	208	206	245	159	287	242	364	185	212	212	202	185	206	185	202	204	288	174	182	210	241	245
GCA_035580935.1	182	240	178	196	203	232	246	243	237	239	240	240	277	189	331	191	201	236	290	183	192	189	238	241	243	238	172	208	206	245	159	287	242	364	185	212	212	202	185	206	185	202	204	288	174	182	210	241	245
GCA_035581105.1	216	272	212	230	237	266	280	277	271	271	274	274	311	223	400	251	267	302	357	259	224	264	304	307	309	304	238	274	272	311	191	349	307	431	251	278	278	268	251	272	251	268	270	353	240	258	276	307	311
GCA_035581145.1	181	239	177	195	202	232	245	242	236	238	239	239	276	188	333	190	200	235	290	183	191	188	237	240	242	237	171	207	205	244	158	286	241	364	184	211	211	201	184	205	184	201	203	287	173	182	209	240	244
GCA_035583365.1	194	253	190	208	215	226	240	237	231	233	234	234	271	201	375	229	245	280	334	238	80	243	282	285	287	282	216	252	250	289	171	331	286	408	229	256	256	246	229	250	229	246	248	332	218	237	254	285	289
GCA_035583465.1	181	244	177	195	202	232	245	241	236	238	239	239	276	188	363	216	232	267	321	225	44	230	269	272	274	269	203	239	237	276	158	314	273	396	216	243	243	233	216	237	216	233	235	319	205	224	241	272	276
GCA_035598655.1	216	272	212	230	237	266	280	277	271	271	274	274	311	223	400	251	267	302	357	259	224	264	304	307	309	304	238	274	272	311	191	349	307	431	251	278	278	268	251	272	251	268	270	353	240	258	276	307	311
GCA_036461895.1	282	335	278	296	302	332	346	343	337	339	340	340	377	288	280	231	105	334	389	294	288	299	336	339	341	336	269	140	74	343	259	225	340	463	219	310	80	74	219	304	219	74	302	385	272	293	308	339	343
GCA_036717255.1	237	287	232	251	257	288	301	297	292	291	295	295	332	243	379	245	253	249	303	247	244	254	251	254	256	251	217	260	258	258	214	340	255	379	238	265	264	254	238	182	238	254	181	301	198	247	186	254	258
GCA_036958985.1	316	358	312	330	336	365	380	377	371	373	374	374	411	321	254	325	172	369	422	328	324	330	371	374	376	371	302	179	177	378	292	75	375	498	254	345	183	173	254	338	254	173	337	420	307	327	343	374	378
GCA_036959005.1	375	357	371	389	395	424	439	436	430	432	433	433	470	381	255	384	231	428	482	387	383	389	430	433	435	430	361	238	236	437	352	133	434	557	313	404	242	232	313	397	313	232	396	479	366	386	402	433	437
GCA_036959025.1	318	358	314	332	338	367	382	379	373	375	376	376	413	324	256	327	174	371	425	330	326	332	373	376	378	373	304	181	179	380	295	76	377	500	256	347	185	175	256	340	256	175	339	422	309	329	345	376	380
GCA_037064335.1	206	260	202	220	227	256	270	267	261	262	264	264	301	213	351	215	223	218	273	217	214	223	220	223	225	220	186	230	228	227	183	309	224	347	207	233	234	224	207	136	207	224	135	270	166	216	140	223	227
GCA_037417915.1	207	264	203	221	227	257	271	268	262	264	265	265	302	213	206	216	18	259	314	219	216	224	261	264	266	261	194	65	35	268	184	150	265	388	144	235	41	31	144	229	144	31	227	310	197	218	233	264	268
GCA_037995905.1	161	222	157	175	182	211	225	222	216	218	219	219	256	169	341	196	213	248	303	206	171	211	250	253	255	250	184	220	218	257	139	298	254	377	197	224	224	214	197	218	197	214	216	300	186	205	222	253	257
GCA_038024265.1	220	267	216	234	241	271	283	281	275	275	278	278	315	226	368	224	244	280	334	238	227	243	282	285	287	282	215	251	249	288	197	330	286	408	228	256	255	245	228	250	228	245	248	331	217	237	254	285	289
GCA_038428295.1	223	276	219	237	243	273	287	284	278	280	281	281	318	229	220	232	46	275	330	235	230	240	277	280	282	277	210	81	15	284	200	166	281	404	160	251	21	15	160	245	160	15	243	326	212	234	249	280	284
GCA_038510945.1	219	278	215	233	240	269	283	280	274	275	277	277	314	210	365	228	236	271	326	206	229	211	273	276	278	273	195	243	241	280	196	323	277	400	220	220	247	237	220	216	220	237	222	323	209	205	228	276	280
GCA_038517595.1	218	266	213	232	238	269	282	277	273	273	276	276	313	225	362	226	235	269	322	229	225	235	271	274	276	271	206	242	240	278	195	322	275	396	219	118	246	236	219	240	219	236	238	319	207	229	244	274	278
GCA_039782815.1	271	321	267	285	292	322	335	332	326	327	329	329	366	255	408	280	288	305	359	257	280	262	307	310	312	307	239	295	293	314	248	374	311	434	272	273	299	289	272	249	272	289	250	357	242	256	255	310	314
GCA_040208705.1	225	277	221	238	244	274	288	285	279	281	282	282	319	230	223	234	48	277	332	237	231	242	279	282	284	279	212	83	17	286	202	168	283	406	162	253	23	17	162	247	162	17	245	327	215	236	251	282	286
GCA_040251095.1	204	261	200	218	225	255	268	265	258	261	262	262	299	211	284	213	157	256	311	216	211	220	258	261	263	258	191	164	162	265	181	245	262	385	69	232	168	158	69	226	69	158	224	307	193	215	230	261	265
GCA_040252195.1	242	298	238	256	263	292	306	303	297	298	300	300	337	233	382	250	259	293	349	229	252	234	295	298	300	295	217	266	264	302	219	346	300	423	243	242	270	260	243	239	243	260	245	346	232	228	251	298	302
GCA_040252975.1	242	298	238	256	263	292	306	303	297	298	300	300	337	233	382	250	259	293	349	229	252	234	295	298	300	295	217	266	264	302	219	346	300	423	243	242	270	260	243	239	243	260	245	346	232	228	251	298	302
GCA_040253235.1	211	264	207	225	232	261	275	272	266	267	269	269	306	218	356	220	228	223	278	222	219	228	225	228	230	225	191	235	233	232	188	314	229	352	212	238	239	229	212	141	212	229	140	275	171	221	145	228	232
GCA_040312895.1	241	290	237	255	262	277	289	287	281	280	284	284	321	247	387	245	266	301	356	259	248	264	303	306	308	303	236	273	271	310	218	352	307	430	250	276	277	267	250	271	250	267	266	352	238	258	274	306	310
GCA_040442105.1	224	276	220	238	244	274	288	285	279	281	282	282	319	230	222	233	47	276	331	236	230	241	278	281	283	278	211	82	16	285	201	167	282	405	161	252	22	16	161	246	161	16	244	327	214	235	250	281	285
GCA_040624975.1	205	259	201	219	226	255	269	266	260	261	263	263	300	212	350	214	222	217	272	216	213	222	219	222	224	219	185	229	227	226	182	308	223	346	206	232	233	223	206	135	206	223	134	269	165	215	139	222	226
GCA_040625025.1	209	261	204	223	229	260	273	268	264	265	267	267	304	216	357	217	226	260	313	220	217	226	262	265	267	262	197	233	231	269	186	313	266	387	210	109	237	227	210	231	210	227	229	310	199	220	235	265	269
GCA_040730415.1	250	303	246	264	271	301	314	311	305	306	308	308	345	257	391	259	267	262	317	261	254	266	264	267	269	264	230	274	272	271	227	353	268	391	250	278	278	268	250	194	250	268	191	314	209	260	198	267	271
GCA_040807585.1	210	264	206	224	231	260	274	271	265	266	268	268	305	217	354	219	227	222	277	221	217	227	224	227	229	224	190	234	232	231	187	313	228	351	211	237	238	228	211	140	211	228	139	274	169	220	144	227	231
GCA_040807605.1	216	270	212	230	236	266	280	277	271	272	274	274	311	222	215	225	23	268	323	228	225	233	270	273	275	270	203	74	44	277	193	159	274	397	153	244	50	40	153	238	153	40	236	319	206	227	242	273	277
GCA_041017705.1	212	265	207	226	232	263	276	271	267	268	270	270	307	203	361	220	229	263	316	196	221	202	265	268	270	265	200	236	234	272	189	316	269	390	213	64	240	230	213	208	213	230	214	313	202	196	220	268	272
GCA_041219965.1	224	275	220	238	244	274	288	285	279	281	282	282	319	230	221	233	47	276	331	236	231	241	278	281	283	278	211	82	16	285	201	167	282	405	161	252	22	16	161	246	161	16	244	327	214	235	250	281	285
GCA_041318805.1	214	271	210	228	235	265	278	275	269	270	272	272	309	221	355	220	231	266	321	226	224	231	268	271	273	268	189	238	235	275	191	318	272	395	215	240	241	231	215	236	215	231	234	318	204	225	240	271	275
GCA_041387245.1	176	236	172	190	197	227	240	237	231	230	234	234	271	184	363	212	228	263	317	219	176	223	265	268	270	265	199	235	233	272	154	314	269	392	212	239	239	229	210	233	212	229	231	315	201	220	237	268	272
GCA_041566515.1	214	271	210	228	235	265	278	275	269	270	272	272	309	221	355	221	231	266	321	226	224	231	268	271	273	268	189	238	235	275	191	318	272	395	215	240	241	231	215	236	215	231	234	318	204	225	240	271	275
GCA_041730075.1	319	363	315	333	331	368	375	372	366	368	369	369	406	326	259	327	176	365	419	331	328	325	367	370	372	367	307	183	181	374	297	54	371	494	258	349	187	177	258	343	258	177	341	416	311	331	347	370	374
GCA_041796825.1	206	260	202	220	227	256	270	267	261	262	264	264	301	213	351	215	223	218	273	217	214	223	220	223	225	220	186	229	228	227	183	309	224	347	207	233	234	224	207	136	207	224	135	270	166	216	140	223	227
GCA_041798065.1	228	249	224	242	249	279	292	289	283	284	286	286	323	235	368	234	245	279	335	240	238	245	281	284	286	281	215	252	249	288	205	328	286	409	229	254	255	245	229	250	229	245	248	332	218	239	254	284	288
GCA_042231395.1	180	241	176	193	200	230	243	239	233	233	236	236	273	187	366	214	231	266	320	223	180	227	268	271	273	268	202	238	235	275	158	316	271	394	215	242	241	232	215	236	215	232	234	318	204	222	240	271	275
GCA_042234025.1	195	253	191	209	216	245	259	256	250	250	253	253	291	202	346	204	214	249	304	163	201	168	251	254	256	251	185	221	219	258	172	300	255	378	198	225	225	215	198	219	198	215	217	301	186	162	223	254	258
GCA_042235085.1	212	264	208	226	233	263	276	273	267	267	270	270	307	218	358	221	231	266	320	179	217	185	268	271	273	268	202	238	236	275	189	316	272	395	215	242	242	232	215	236	215	232	234	318	204	178	240	271	275
GCA_042235195.1	208	257	204	222	229	259	272	268	263	265	266	266	303	200	359	218	228	263	317	7	218	152	265	268	270	265	198	235	233	272	186	314	269	390	212	212	239	229	212	206	212	229	212	315	201	6	218	268	272
GCA_042235795.1	213	264	209	227	234	264	277	274	268	268	271	271	308	219	358	222	232	267	321	180	217	186	269	272	274	269	203	239	237	276	190	317	273	396	216	243	243	233	216	237	216	233	235	319	205	179	241	272	276
GCA_042236925.1	195	253	191	209	216	245	259	256	250	250	253	253	291	202	346	204	214	249	304	163	201	168	251	254	256	251	185	221	219	258	172	300	255	378	198	225	225	215	198	219	198	215	217	301	186	162	223	254	258
GCA_042237615.1	196	254	192	210	217	246	260	257	251	253	254	254	291	202	343	205	215	250	305	164	204	169	252	255	257	252	174	222	220	259	173	301	256	379	199	226	225	216	199	220	199	216	218	301	188	163	224	255	259
GCA_042237865.1	195	253	191	209	216	245	259	256	250	250	253	253	291	202	346	204	214	249	304	163	201	168	251	254	256	251	185	221	219	258	172	300	255	378	198	225	225	215	198	219	198	215	217	301	186	162	223	254	258
GCA_042238795.1	213	264	209	227	234	264	277	274	268	268	271	271	308	219	358	222	232	267	321	180	217	186	269	272	274	269	203	239	237	276	190	317	273	396	216	243	243	233	216	237	216	233	235	319	205	179	241	272	276
GCA_042241515.1	193	250	189	207	214	243	257	254	248	250	251	251	288	200	342	202	212	247	302	161	199	166	249	252	254	249	171	219	217	256	169	298	253	376	195	223	221	212	195	217	195	213	215	297	185	160	221	252	256
GCA_042241945.1	223	271	219	237	244	274	287	283	278	280	281	281	318	215	371	232	242	278	332	20	233	167	280	283	285	280	214	250	248	287	201	329	284	406	227	228	254	244	227	221	227	244	227	330	216	19	233	283	287
GCA_042243895.1	207	256	204	222	229	259	272	268	263	265	266	266	303	200	358	217	228	262	313	7	217	151	264	267	269	264	198	235	233	271	186	313	268	389	212	211	239	229	212	205	212	229	211	314	201	6	217	267	271
GCA_042245175.1	195	253	191	209	216	245	259	256	250	250	253	253	291	202	346	204	214	249	304	163	201	168	251	254	256	251	185	221	219	258	172	300	255	378	198	225	225	215	198	219	198	215	217	301	186	162	223	254	258
GCA_042245705.1	196	254	192	210	217	246	260	257	251	251	254	254	292	203	346	205	215	250	305	164	202	169	252	255	257	252	186	222	220	259	173	301	256	379	199	226	226	216	199	220	199	216	218	302	187	163	224	255	259
GCA_042246455.1	195	253	191	209	216	245	259	256	250	252	253	253	290	201	342	204	214	249	304	163	203	168	251	254	256	251	173	221	219	258	172	300	255	378	198	225	224	215	198	219	198	215	217	300	187	162	223	254	258
GCA_042246535.1	195	253	191	209	216	245	259	256	250	250	253	253	291	202	346	204	214	249	304	163	201	168	251	254	256	251	185	221	219	258	172	300	255	378	198	225	225	215	198	219	198	215	217	301	186	162	223	254	258
GCA_042246675.1	196	254	192	210	217	246	260	257	251	251	254	254	292	203	347	205	215	250	305	164	202	169	252	255	257	252	186	222	220	259	173	301	256	379	199	226	226	216	199	220	199	216	218	302	187	163	224	255	259
GCA_042246865.1	196	254	192	210	217	246	260	257	251	253	254	254	291	202	343	205	215	250	305	164	204	169	252	255	257	252	174	222	220	259	173	301	256	379	199	226	225	216	199	220	199	216	218	301	188	163	224	255	259
GCA_042248825.1	208	257	204	222	229	259	272	268	263	265	266	266	303	200	359	218	228	263	317	7	218	152	265	268	270	265	198	235	233	272	186	314	269	390	212	212	239	229	212	206	212	229	212	315	201	6	218	268	272
GCA_042253735.1	211	261	207	225	232	262	275	272	266	267	269	269	306	218	354	220	228	262	317	223	221	228	264	267	269	264	186	235	233	271	188	315	268	391	212	237	239	229	212	233	212	229	231	314	201	222	237	267	271
GCA_042939455.1	304	349	300	318	315	352	359	356	350	352	353	353	390	310	243	291	160	348	402	316	310	308	350	353	355	350	291	168	166	357	281	39	354	477	241	333	172	162	241	324	241	162	323	399	294	315	329	353	357
GCA_042939485.1	318	358	314	332	338	367	382	379	372	375	376	376	413	324	257	323	173	370	424	330	325	334	372	375	377	372	305	181	179	379	294	76	376	499	255	347	185	175	255	341	255	175	339	421	309	329	345	375	379
GCA_042997295.1	222	270	218	236	243	273	285	280	276	278	279	279	316	214	370	231	241	274	328	20	232	166	276	279	281	276	212	249	247	283	200	327	280	402	226	227	253	243	226	218	226	243	225	326	214	19	231	279	283
GCA_042999445.1	206	255	202	220	227	257	270	266	261	263	264	264	301	198	356	215	225	259	314	5	215	150	261	264	266	261	196	232	230	268	184	312	265	387	209	210	236	226	209	204	209	226	210	312	198	4	216	264	268
GCA_042999705.1	203	252	199	217	224	254	267	264	258	259	261	261	298	210	345	211	222	257	312	171	206	176	259	262	264	258	192	228	227	266	180	308	263	386	206	233	233	223	206	227	206	223	225	309	195	170	231	262	266
GCA_043019865.1	229	288	225	243	250	279	293	290	284	285	287	287	324	220	373	237	246	281	336	216	239	221	283	286	288	283	205	253	251	290	206	333	286	410	230	229	257	247	230	226	230	247	232	333	219	215	238	286	290
GCA_043020145.1	220	276	216	234	241	271	284	281	275	276	278	278	315	210	365	228	237	272	326	207	230	212	274	277	279	274	196	243	242	281	197	323	278	401	221	221	248	238	221	217	221	238	223	324	210	206	229	277	281
GCA_043021205.1	214	267	210	228	235	264	278	275	269	270	272	272	309	222	367	224	234	269	324	183	222	188	271	274	276	271	205	241	239	278	192	320	275	398	218	245	245	235	218	239	218	235	237	321	207	182	243	274	278
GCA_043021785.1	229	288	225	243	250	279	293	290	284	285	287	287	324	220	373	238	246	281	336	216	239	221	283	286	288	283	205	253	251	290	206	333	286	410	230	229	257	247	230	226	230	247	232	333	219	215	238	286	290
GCA_043021865.1	185	238	181	199	206	236	249	246	240	241	243	243	280	191	333	194	203	239	293	154	192	159	241	244	246	241	174	210	208	248	162	288	245	368	188	215	214	204	188	209	188	204	207	291	177	153	213	244	248
GCA_043022185.1	212	264	208	226	233	263	276	273	267	267	270	270	307	218	358	221	231	266	320	179	217	185	268	271	273	268	202	238	236	275	189	316	272	395	215	242	242	232	215	236	215	232	234	318	204	178	240	271	275
GCA_043022305.1	212	264	208	226	233	263	276	273	267	267	270	270	307	218	358	221	231	266	320	179	217	185	268	271	273	268	202	238	236	275	189	316	272	395	215	242	242	232	215	236	215	232	234	318	204	178	240	271	275
GCA_043024235.1	179	239	175	193	200	229	243	240	234	236	237	237	274	186	332	188	198	232	287	147	186	150	234	237	239	234	169	205	203	241	156	284	238	361	181	209	207	199	181	202	181	199	200	281	170	146	206	237	241
GCA_043024925.1	237	294	233	251	258	287	301	298	292	293	295	295	332	228	379	246	254	289	344	224	247	229	291	294	296	291	213	261	259	298	214	341	295	418	238	237	265	255	238	234	238	255	240	341	226	223	246	294	298
GCA_043026285.1	229	288	225	243	250	279	293	290	284	284	287	287	324	220	372	237	246	281	336	216	239	221	283	286	288	283	205	253	251	290	206	333	286	410	230	229	257	247	230	226	230	247	232	333	219	215	238	286	290
GCA_043026425.1	212	265	208	226	233	262	276	273	267	268	270	270	307	220	365	222	232	266	320	181	220	186	268	271	273	268	203	239	237	275	190	318	272	395	215	242	243	233	215	237	215	233	235	318	205	180	241	271	275
GCA_043056415.1	166	228	162	180	187	217	230	227	221	222	224	224	261	174	353	202	218	253	307	211	167	215	255	258	260	255	189	225	223	261	144	304	259	382	202	228	229	219	202	223	202	219	221	304	191	210	227	258	262
GCA_043208695.1	317	362	313	331	329	366	373	370	364	366	367	367	404	323	254	325	172	362	416	329	325	322	364	367	369	364	304	179	178	371	294	51	368	491	255	346	184	174	255	340	255	174	338	413	308	328	343	367	371
GCA_043926555.1	241	294	237	255	254	283	305	302	296	298	299	299	336	247	236	249	64	293	348	253	247	258	295	298	300	295	228	99	33	302	218	183	299	422	178	269	39	33	178	262	178	33	260	344	230	252	266	298	302
GCA_043962775.1	306	350	302	320	326	355	370	367	361	363	364	364	401	310	245	314	161	358	411	317	314	321	360	363	365	360	293	168	167	367	283	65	364	487	243	334	173	163	243	329	243	163	327	409	297	316	332	363	366
GCA_043962815.1	283	325	279	296	302	332	346	343	337	338	340	340	377	289	132	291	138	333	388	294	291	299	335	338	340	335	271	146	144	342	260	172	339	463	218	310	150	139	218	305	218	140	303	385	273	293	309	338	342
GCA_043962835.1	289	336	285	303	309	338	353	350	344	346	347	347	384	295	230	297	145	342	396	301	297	294	344	347	349	344	276	152	150	351	266	41	348	471	227	318	156	146	227	312	227	146	310	393	280	300	316	347	351
GCA_043962855.1	282	326	278	296	302	331	346	343	337	339	340	340	377	288	222	290	137	335	390	294	289	298	337	340	342	337	269	145	143	344	259	58	341	464	220	311	149	139	220	305	220	139	303	386	273	293	309	340	344
GCA_043962895.1	281	326	277	295	301	330	345	342	336	338	339	339	376	287	222	289	137	334	389	293	289	297	336	339	341	336	268	144	142	343	258	57	340	463	219	310	148	138	219	304	219	138	302	385	271	292	308	339	343
GCA_044478625.1	229	280	225	243	250	280	293	290	284	284	287	287	324	236	375	239	248	283	338	197	236	201	285	288	290	285	219	255	253	292	206	334	289	412	232	259	259	249	232	253	232	249	251	335	221	196	257	288	292
GCA_044507185.1	218	274	214	231	237	267	281	278	272	274	275	275	312	223	215	227	29	270	325	230	227	235	272	275	277	272	205	76	46	279	195	161	276	399	155	246	52	42	155	240	155	42	238	321	208	229	244	275	279
GCA_044535645.1	195	247	191	209	216	246	259	256	250	252	253	253	290	202	342	203	213	248	304	163	201	168	250	253	255	250	185	220	218	257	171	298	254	378	196	225	223	214	196	219	196	214	217	301	187	162	223	253	257
GCA_044613055.1	209	260	204	223	229	259	273	268	264	265	267	267	304	216	357	216	226	260	315	220	218	226	262	265	267	262	197	233	231	269	186	313	266	389	210	157	237	227	210	231	210	227	229	312	198	220	235	265	269
GCA_044740645.1	214	266	209	228	234	265	278	273	269	270	272	272	309	205	358	222	231	265	317	199	223	205	267	270	272	267	202	238	236	274	191	318	271	392	215	52	242	232	215	210	215	232	216	314	204	199	222	270	274
GCA_044962895.1	308	353	304	322	320	357	364	361	355	357	358	358	395	314	247	316	164	350	405	320	316	313	352	355	357	352	295	171	169	359	285	42	356	480	246	337	175	165	246	329	246	165	328	402	298	319	334	355	359
GCA_044970725.1	280	328	276	294	300	329	344	341	335	337	338	338	375	286	219	288	136	332	384	292	288	296	334	337	339	334	267	141	141	341	257	55	337	460	218	309	146	137	218	303	218	137	301	382	271	291	307	337	341
GCA_044970745.1	296	339	292	310	316	346	360	357	351	353	354	354	391	302	102	304	152	348	402	307	302	312	350	353	355	350	283	159	157	357	273	186	354	477	233	323	163	153	233	318	233	153	316	399	286	306	322	353	357
GCA_044970785.1	301	345	297	315	321	351	365	362	356	358	359	359	396	307	152	309	156	353	407	312	309	317	355	358	360	355	288	163	161	362	278	189	359	482	238	329	167	157	238	323	238	157	320	404	291	311	326	358	362
GCA_044970825.1	306	351	302	320	318	355	362	359	353	355	356	356	393	312	246	313	162	351	405	318	314	310	353	356	358	353	293	169	167	360	283	43	357	480	244	335	173	163	244	329	244	163	327	402	297	317	333	356	360
GCA_044970845.1	319	365	315	333	331	368	374	372	366	368	369	369	406	325	258	327	176	365	419	332	328	325	367	370	372	367	307	182	181	374	296	54	371	493	258	349	187	177	258	343	258	177	341	416	311	331	347	370	374
GCA_044970865.1	308	354	304	322	320	357	364	361	355	356	358	358	395	314	247	316	164	353	404	320	316	313	355	358	360	355	295	170	169	362	285	18	359	482	246	337	175	165	246	331	246	165	327	404	299	319	335	358	362
GCA_044970885.1	305	351	301	319	317	354	361	358	352	354	355	355	392	311	244	313	161	350	404	317	313	310	352	355	357	352	292	168	166	359	282	39	356	479	243	334	172	162	243	328	243	162	326	401	296	316	332	355	359
GCA_044970905.1	309	355	306	324	322	359	366	363	357	359	360	360	397	316	250	318	166	354	408	322	318	315	356	359	361	356	295	172	171	363	287	45	360	483	248	339	177	167	248	332	248	167	330	405	300	321	336	359	363
GCA_044970925.1	316	360	312	330	327	364	371	368	362	364	365	365	402	321	257	323	174	359	413	328	321	321	361	364	366	361	303	181	179	368	292	54	365	488	255	342	185	175	255	339	255	175	337	410	307	327	343	364	368
GCA_044970945.1	210	267	206	224	230	261	274	271	265	266	268	268	305	201	355	219	229	264	319	148	217	153	266	269	271	266	200	236	234	273	187	315	270	392	213	214	240	230	213	208	213	230	214	315	202	147	220	269	273
GCA_044970965.1	1188	1150	1185	1203	1210	1240	1253	1250	1243	1242	1247	1247	1284	1196	1220	1198	1215	1250	1305	1204	1197	1211	1252	1255	1257	1252	1173	1222	1220	1259	1165	1301	1256	1378	1198	1226	1226	1216	1198	1220	1198	1216	1218	1297	1188	1203	1224	1255	1259
GCA_044970985.1	310	355	306	324	322	359	366	363	357	359	360	360	397	316	250	318	167	355	409	321	318	315	357	360	362	357	297	174	172	364	287	45	361	484	248	339	178	168	248	333	248	168	331	406	301	320	337	360	364
GCA_044971005.1	311	357	307	325	323	337	344	341	335	336	338	338	375	316	249	318	167	354	408	323	319	316	356	359	361	356	297	173	172	363	288	26	360	483	249	340	178	168	249	334	249	168	331	404	302	322	337	359	363
GCA_044971045.1	289	332	285	303	309	339	353	350	344	346	347	347	384	295	96	297	145	341	395	299	295	305	343	346	348	343	276	152	150	350	266	179	347	470	226	316	156	146	226	311	226	146	309	392	279	298	315	346	350
GCA_044971265.1	310	355	306	324	322	359	366	363	357	358	360	360	397	315	248	318	166	354	409	322	317	315	356	359	361	356	297	173	171	363	287	28	361	484	248	339	177	167	248	332	248	167	331	405	301	321	337	359	363
GCA_044971305.1	310	356	306	324	322	359	366	363	357	359	360	360	397	316	249	317	166	353	405	322	318	315	355	358	360	355	297	174	172	362	287	45	360	483	248	339	178	168	248	333	248	168	331	405	301	321	337	358	362
GCA_044971325.1	315	360	311	329	327	364	371	368	362	364	365	365	402	321	253	323	171	359	414	327	323	320	361	364	366	361	302	178	177	368	292	50	366	489	253	344	183	173	253	338	253	173	336	411	305	326	341	364	368
GCA_044971345.1	303	348	299	317	315	352	359	356	350	352	353	353	390	309	242	312	160	349	403	316	312	309	351	354	356	351	291	168	166	358	281	39	355	478	243	333	172	162	243	327	243	162	325	400	295	315	331	354	358
GCA_044971365.1	282	328	278	296	302	331	346	343	337	339	340	340	377	288	221	290	138	335	390	294	290	298	337	340	342	337	269	144	143	344	259	58	341	464	219	311	149	139	219	305	219	139	303	386	273	293	309	340	344
GCA_044971385.1	311	357	307	324	322	359	366	363	357	359	360	360	397	317	248	318	166	356	410	323	319	314	358	360	362	358	298	173	172	364	288	45	362	483	249	339	178	168	249	334	249	168	331	407	301	322	337	361	365
GCA_044971405.1	307	354	304	322	320	357	364	361	355	357	358	358	395	314	248	316	163	352	406	320	316	313	354	357	359	354	293	170	169	361	285	43	358	481	246	337	175	165	246	330	246	165	328	403	298	319	334	357	361
GCA_044971425.1	309	353	305	323	321	358	365	362	356	358	359	359	396	315	247	316	165	354	408	321	316	314	356	359	361	356	296	172	170	363	286	43	360	483	247	338	176	166	247	332	247	166	330	405	299	320	336	359	363
GCA_044971445.1	187	246	183	201	208	238	251	247	242	244	245	245	282	194	336	196	203	239	294	199	196	203	241	244	246	241	174	211	209	248	164	291	245	368	188	215	215	205	188	209	188	205	205	291	177	198	213	244	248
GCA_044971465.1	308	354	304	322	320	357	364	361	355	357	358	358	395	314	248	316	163	353	407	320	315	313	355	358	360	355	295	171	168	362	285	42	359	482	246	337	174	164	246	331	246	164	329	404	299	319	335	358	362
GCA_044971485.1	307	354	304	322	320	357	364	361	355	357	358	358	395	314	248	315	163	352	406	320	316	313	354	357	359	354	293	170	169	361	285	43	358	481	246	337	175	165	246	330	246	165	328	403	298	319	334	357	361
GCA_044971505.1	308	354	305	323	321	358	365	362	356	358	359	359	396	315	249	316	164	353	407	321	317	314	355	358	360	355	294	171	170	362	286	44	359	482	247	338	176	166	247	331	247	166	329	403	299	320	335	358	362
GCA_044971525.1	309	353	305	323	321	358	365	362	356	358	359	359	396	314	246	316	164	354	408	321	316	314	356	359	361	356	295	172	170	363	286	42	360	483	247	338	176	166	247	332	247	166	330	405	300	320	336	359	363
GCA_044971545.1	313	359	309	327	325	362	369	366	360	362	363	363	400	319	251	321	168	358	412	325	321	318	360	363	365	360	300	176	174	367	290	47	364	487	251	342	180	170	251	336	251	170	334	409	304	324	340	363	367
GCA_044971555.1	312	353	307	324	330	359	374	371	364	367	368	368	405	319	252	322	169	367	421	326	320	330	369	372	374	369	301	177	175	376	291	72	373	496	252	343	181	171	252	337	252	171	335	418	304	325	341	372	376
GCA_044971585.1	219	268	214	233	239	270	283	278	274	274	277	277	314	225	363	226	236	269	324	230	227	236	271	274	276	271	207	243	241	278	196	323	275	397	220	168	247	237	220	241	220	237	237	321	208	230	243	274	278
GCA_044971605.1	319	365	315	333	331	368	375	372	366	368	369	369	406	325	256	327	174	364	418	331	327	324	366	369	371	366	306	182	180	373	296	53	370	492	257	348	186	176	257	342	257	176	340	415	310	330	346	369	373
GCA_044971625.1	301	347	298	316	313	350	357	354	348	350	351	351	388	307	244	311	160	348	399	315	309	308	350	353	355	350	290	167	165	356	280	38	353	476	241	329	171	161	241	326	241	161	324	398	294	314	330	353	357
GCA_044971665.1	309	353	305	323	321	358	365	362	356	358	359	359	396	315	246	316	164	354	408	321	316	314	356	359	361	356	296	172	170	363	286	43	360	483	247	338	176	166	247	332	247	166	330	405	300	320	336	359	363
GCA_044971685.1	308	354	304	322	320	357	364	361	355	357	358	358	395	314	246	316	163	353	407	320	316	313	355	358	360	355	295	171	169	362	285	42	359	482	246	337	175	165	246	331	246	165	329	404	299	319	335	358	362
GCA_044971705.1	309	354	305	323	321	358	364	362	355	358	359	359	396	314	249	318	167	356	409	322	319	316	358	361	363	358	297	172	172	365	287	46	362	481	249	340	178	168	249	334	249	168	332	407	301	321	338	361	365
GCA_044971725.1	315	361	312	330	328	365	372	369	363	365	366	366	403	322	256	324	172	361	412	328	324	321	363	366	368	363	303	179	177	370	293	50	367	489	254	345	183	173	254	339	254	173	337	412	307	327	343	366	370
GCA_044971745.1	330	375	326	344	342	379	386	383	377	378	380	380	417	336	268	338	185	375	429	342	338	335	377	380	382	377	317	192	191	384	307	22	381	504	268	359	197	187	268	353	268	187	351	426	320	341	357	380	384
GCA_044971765.1	309	355	305	323	321	358	365	362	356	357	359	359	396	314	248	316	165	354	408	321	317	314	356	359	361	356	296	171	170	363	286	23	360	483	247	338	176	166	247	332	247	166	330	405	300	320	336	359	363
GCA_044971785.1	309	353	305	323	321	358	365	362	356	358	359	359	396	315	246	317	164	353	407	321	316	314	355	358	360	355	296	172	170	362	286	43	359	482	247	338	176	166	247	332	247	166	330	404	300	320	336	358	362
GCA_044971805.1	305	347	301	319	317	354	361	358	352	354	355	355	392	311	242	312	160	350	404	317	312	310	352	355	357	352	292	168	166	359	282	39	356	479	243	334	172	162	243	328	243	162	326	401	296	316	332	355	359
GCA_044971825.1	267	314	263	281	286	316	330	327	321	321	324	324	361	275	187	276	126	320	375	281	274	284	322	325	327	322	256	133	131	329	246	159	325	449	206	294	137	127	205	290	206	127	289	370	258	281	295	325	329
GCA_044971845.1	306	351	302	320	318	355	362	359	353	355	356	356	393	312	246	314	161	351	405	318	314	311	353	356	358	353	293	169	167	360	283	42	357	480	244	335	173	163	244	329	244	163	327	402	297	317	333	356	360
GCA_044971855.1	330	375	326	344	342	333	340	337	331	333	334	334	371	336	269	338	185	375	429	342	338	335	377	380	382	377	317	193	191	384	307	64	381	504	268	359	197	187	268	353	268	187	351	426	321	341	357	380	384
GCA_044971885.1	249	299	245	263	262	300	305	302	296	294	299	299	336	256	392	257	265	9	112	261	255	266	11	14	16	11	228	273	271	18	226	345	45	186	250	276	277	267	250	231	250	267	230	109	209	260	235	14	18
GCA_044971905.1	301	342	297	315	321	351	365	362	356	358	359	359	396	307	106	309	156	353	407	312	307	317	355	358	360	355	288	164	162	362	278	191	359	482	238	328	168	158	238	323	238	158	321	404	291	311	327	358	362
GCA_044971925.1	291	333	287	305	311	340	354	351	345	347	348	348	385	297	97	297	147	343	397	302	297	306	345	348	350	345	278	155	153	352	267	182	349	472	228	318	159	149	228	312	228	149	310	394	280	301	316	348	352
GCA_044971945.1	302	347	298	316	314	351	358	355	349	351	352	352	389	308	241	310	157	344	397	314	310	307	346	349	351	346	289	165	163	353	279	36	350	473	240	331	169	159	240	323	240	159	322	395	292	313	328	349	353
GCA_044971965.1	312	357	308	326	324	361	368	365	359	361	362	362	399	318	249	320	167	357	411	324	320	317	359	362	364	359	299	175	173	366	289	46	363	486	250	341	179	169	250	335	250	169	333	408	303	323	339	362	366
GCA_044971985.1	312	356	308	326	324	361	368	365	359	361	362	362	399	318	253	320	170	357	411	324	320	316	359	362	364	359	299	177	175	366	289	48	363	485	251	341	181	171	251	335	251	171	333	408	303	323	339	362	366
GCA_044972005.1	307	351	303	321	319	356	363	360	354	356	357	357	394	313	232	315	162	351	405	319	314	312	353	356	358	353	294	170	168	360	284	42	357	480	245	336	174	164	245	330	245	164	328	402	298	318	334	356	360
GCA_044972025.1	298	344	294	312	309	346	353	350	344	346	347	347	384	304	240	306	156	343	397	311	304	304	345	348	350	345	286	163	161	352	275	34	348	472	236	325	167	157	236	322	236	157	320	393	290	310	326	348	352
GCA_044972045.1	299	344	295	313	311	348	355	352	346	348	349	349	386	306	240	308	156	345	399	312	307	305	347	350	352	347	287	163	162	354	277	35	351	474	238	328	168	158	238	323	238	158	321	396	291	311	327	350	354
GCA_044972285.1	309	351	305	322	320	357	364	361	355	357	358	358	395	315	253	317	169	352	406	322	314	315	354	357	359	354	296	177	175	361	285	49	357	480	249	338	181	171	249	331	249	171	330	403	300	321	336	357	361
GCA_044972305.1	307	350	303	321	318	355	362	359	353	355	356	356	393	313	245	315	164	352	407	320	313	313	354	357	359	354	295	172	170	361	285	43	358	480	245	334	176	166	245	331	245	166	329	403	299	319	335	357	361
GCA_044972325.1	305	351	301	319	317	354	361	358	352	354	355	355	392	311	245	313	161	350	404	317	313	310	352	355	357	352	292	169	167	359	282	40	356	479	243	334	173	163	243	328	243	163	326	401	295	316	332	355	359
GCA_044972345.1	301	345	297	315	313	350	357	354	348	350	351	351	388	307	242	309	157	345	400	313	309	306	347	350	352	347	288	165	163	354	278	36	352	475	239	330	169	159	239	324	239	159	322	397	292	312	328	350	354
GCA_044972365.1	236	279	232	250	257	287	300	287	291	293	294	294	331	244	372	246	253	289	342	249	247	254	291	294	296	291	225	261	259	298	214	341	295	415	238	116	265	255	238	259	238	255	257	339	227	248	263	294	298
GCA_044972385.1	211	268	207	225	232	262	275	271	266	268	269	269	306	202	352	220	228	264	319	198	221	203	266	269	271	266	188	235	234	273	189	315	270	391	212	212	240	230	212	209	212	230	215	315	202	197	221	269	273
GCA_044972405.1	300	346	295	313	311	348	355	352	346	348	349	349	386	304	237	308	156	344	399	310	308	303	347	349	351	347	287	162	162	353	275	35	351	473	239	327	168	158	239	323	239	158	319	395	289	309	325	350	354
GCA_044972425.1	300	345	296	314	311	348	355	352	346	348	349	349	386	306	242	308	158	346	400	313	307	306	348	351	353	348	288	165	163	355	278	36	351	475	238	327	169	159	238	324	238	159	322	396	292	312	328	351	355
GCA_044972445.1	290	333	286	304	310	340	354	351	345	347	348	348	385	296	93	298	145	342	395	301	296	306	344	347	349	344	277	153	151	351	267	179	347	471	227	318	157	147	227	312	227	147	310	393	280	300	316	347	351
GCA_044972465.1	302	347	298	316	314	351	358	355	349	351	352	352	389	307	242	310	157	347	401	314	310	307	349	352	354	349	289	165	163	355	279	36	353	475	240	331	169	159	240	325	240	159	323	398	293	313	329	352	356
GCA_044972485.1	286	329	283	301	307	337	351	348	342	343	345	345	382	293	108	295	142	339	393	298	294	303	341	344	346	341	273	150	148	348	264	177	345	468	224	315	154	144	224	309	224	144	307	390	277	297	313	344	348
GCA_044972505.1	289	330	285	303	309	339	353	350	344	346	347	347	384	295	109	296	144	341	395	300	295	305	343	346	348	343	276	152	150	350	266	179	347	470	226	316	156	146	226	311	226	146	309	392	279	299	315	346	350
GCA_044972525.1	291	333	287	305	311	341	354	352	346	348	349	349	386	297	116	296	148	342	397	300	298	306	343	347	349	344	278	156	154	351	267	182	348	472	227	317	160	150	227	311	227	150	309	393	281	299	316	347	351
GCA_044972545.1	293	336	289	307	313	343	357	354	348	350	351	351	388	299	113	301	148	343	398	304	300	309	345	348	350	345	280	156	154	351	270	183	350	472	230	320	160	150	230	315	230	150	313	394	283	303	319	348	352
GCA_044972565.1	295	336	291	309	315	345	359	356	350	352	353	353	390	301	117	303	150	347	401	306	302	311	349	352	354	349	282	158	156	355	272	185	353	476	232	322	162	152	232	317	232	152	315	397	285	305	321	352	356
GCA_044972585.1	285	330	281	299	297	334	341	338	332	334	335	335	372	291	225	293	140	330	385	297	293	301	332	335	337	332	272	148	146	339	262	53	336	459	223	314	152	142	223	308	223	142	306	381	276	296	312	335	339
GCA_044972605.1	292	333	288	306	312	342	356	353	347	349	350	350	387	298	112	300	147	344	398	303	299	308	346	349	351	346	279	155	153	353	269	182	350	473	229	319	159	149	229	314	229	149	312	395	282	302	318	349	353
GCA_044972625.1	325	371	321	339	337	328	335	332	326	328	329	329	366	331	265	333	180	370	424	337	333	330	372	375	377	372	312	188	186	379	302	59	376	499	263	354	192	182	263	348	263	182	346	421	316	336	352	375	379
GCA_044972645.1	266	313	262	280	286	316	330	327	321	321	324	324	361	275	185	277	123	319	374	279	276	282	321	324	326	320	255	131	129	328	246	156	325	448	206	296	135	125	205	289	206	125	286	370	257	279	292	324	328
GCA_044972665.1	281	327	277	295	301	330	345	342	336	338	339	339	376	287	222	290	136	334	389	292	289	296	336	339	341	336	268	144	142	343	258	57	340	463	219	308	148	138	219	304	219	138	302	385	272	291	308	339	343
GCA_044972705.1	306	352	302	320	318	355	362	359	353	355	356	356	393	312	245	314	162	351	405	318	314	311	353	356	358	353	293	169	167	360	283	40	357	480	244	335	173	163	244	329	244	163	327	402	297	317	333	356	360
GCA_044972725.1	292	335	288	306	312	341	356	353	347	349	350	350	387	298	230	300	147	344	398	304	300	308	346	349	351	346	278	155	153	353	269	50	350	473	230	321	159	149	230	315	230	149	313	395	283	303	319	349	353
GCA_044972745.1	299	344	295	313	311	348	355	352	346	348	349	349	386	306	239	308	156	345	399	312	308	305	347	350	352	347	287	163	161	354	277	34	351	474	238	329	167	157	238	323	238	157	321	396	291	311	327	350	354
GCA_044972765.1	238	295	235	253	252	290	295	292	286	284	289	289	326	246	383	248	255	39	99	251	246	256	41	44	46	41	218	263	261	48	216	335	45	176	240	266	267	257	240	221	240	257	220	99	199	250	224	44	48
GCA_044979265.1	216	264	212	230	237	267	280	276	271	273	274	274	311	223	364	224	232	268	323	227	224	232	270	272	274	270	204	239	238	276	193	320	274	395	216	165	244	234	216	238	216	234	235	319	204	226	242	273	277
GCA_044979285.1	219	278	215	233	240	269	283	280	274	275	277	277	314	210	365	227	236	271	326	206	229	211	273	276	278	273	195	243	241	280	196	323	277	400	220	219	247	237	220	216	220	237	222	323	208	205	228	276	280
GCA_044979305.1	239	296	235	253	260	289	303	300	294	295	297	297	334	230	380	247	256	290	346	226	249	231	292	295	297	292	214	263	261	299	216	343	297	420	240	239	267	257	240	236	240	257	242	343	229	225	248	295	299
GCA_044979405.1	219	275	215	233	240	270	283	280	274	275	277	277	314	226	300	228	172	268	322	231	228	235	270	273	275	270	207	179	177	277	196	260	274	397	112	246	183	173	112	239	112	173	238	319	208	230	244	273	277
GCA_044981405.1	229	284	225	243	250	280	293	290	284	285	287	287	324	220	373	238	245	281	335	216	239	221	283	286	288	283	205	253	251	290	206	333	287	410	230	229	257	247	230	226	230	247	232	333	219	215	238	286	290
GCA_044982045.1	240	296	236	254	261	290	304	301	295	296	298	298	335	231	381	248	257	292	347	227	250	232	294	297	299	294	216	264	262	301	217	344	298	421	241	240	268	258	241	237	241	258	243	344	230	226	249	297	301
GCA_044982305.1	240	297	236	254	261	290	304	301	295	296	298	298	335	231	380	248	257	290	346	227	250	232	292	295	297	292	215	264	262	299	217	344	297	420	241	240	268	258	241	236	241	258	242	343	230	226	248	295	299
GCA_044998215.1	251	302	247	265	264	302	307	304	298	297	301	301	338	258	394	259	267	12	115	262	257	268	14	17	19	14	230	275	273	21	228	347	48	188	252	278	279	269	252	233	252	269	232	112	211	261	237	14	21
GCA_044999145.1	253	306	249	267	266	304	309	306	300	298	303	303	340	260	396	262	269	13	116	265	260	270	15	18	20	15	232	277	275	22	230	349	49	190	254	280	281	271	254	235	254	271	234	113	213	264	239	14	22
GCA_044999165.1	253	306	249	267	266	304	309	306	300	298	303	303	340	260	396	262	269	13	116	265	260	270	15	18	20	15	232	277	275	22	230	349	49	190	254	280	281	271	254	235	254	271	234	113	213	264	239	14	22
GCA_045483105.1	244	297	240	258	257	286	308	305	299	301	302	302	339	250	240	252	67	296	351	256	250	261	298	301	303	298	231	102	36	305	221	186	302	425	181	272	42	36	181	265	181	36	263	347	233	255	269	301	305
GCA_046121535.1	139	204	135	153	160	190	203	200	194	196	197	197	234	146	324	174	190	225	280	183	147	188	227	230	232	227	161	197	195	234	48	276	231	354	174	201	201	191	174	195	174	191	193	277	163	182	199	230	234
GCA_046122015.1	140	205	136	154	161	191	204	201	195	197	198	198	235	147	325	175	191	226	281	184	148	189	228	231	233	228	162	198	196	235	49	277	232	355	175	202	202	192	175	196	175	192	194	278	164	183	200	231	235
GCA_046122775.1	242	293	233	257	263	294	307	302	298	299	301	301	338	236	388	253	261	296	349	228	254	235	298	301	303	298	233	268	266	305	222	348	302	423	245	75	272	262	245	241	245	262	246	344	235	228	252	301	305
GCA_046123795.1	225	283	221	239	246	275	289	286	280	281	283	283	320	216	366	233	242	276	332	212	235	217	278	281	283	278	200	249	247	285	202	329	283	406	226	226	253	243	226	222	226	243	228	329	215	211	234	281	285
GCA_046124235.1	243	293	233	257	263	294	307	301	298	299	301	301	338	235	387	252	259	295	348	228	253	235	297	300	302	297	232	266	263	304	221	347	301	422	244	74	269	259	244	240	244	259	246	344	234	228	252	300	304
GCA_046124375.1	208	262	204	222	229	259	272	269	263	264	266	266	303	215	285	215	145	260	315	219	217	225	262	265	267	262	196	152	150	269	185	233	265	389	145	236	156	146	145	230	145	146	228	310	198	219	234	265	269
GCA_046131915.1	243	293	233	257	263	294	307	302	298	299	301	301	338	236	388	253	261	296	349	228	255	235	298	301	303	298	233	268	266	305	222	348	302	423	246	75	272	262	246	241	246	262	247	346	235	228	253	301	305
GCA_046258495.1	228	279	224	242	249	279	292	289	283	283	286	286	323	235	373	237	247	282	337	196	235	200	284	287	289	284	218	254	252	291	205	333	288	411	231	258	258	248	231	252	231	248	250	334	220	195	256	287	291
GCA_046264545.1	167	229	163	181	188	218	231	228	222	223	225	225	262	175	354	203	219	254	308	212	168	216	256	259	261	256	190	226	224	263	145	305	260	383	203	230	230	220	203	224	203	220	222	306	192	211	228	259	263
GCA_046264565.1	212	276	208	226	233	263	276	273	267	269	270	270	307	219	396	246	262	298	352	256	76	261	300	303	305	300	234	270	268	307	189	349	304	427	247	274	274	264	247	268	247	264	266	350	236	255	272	303	307
GCA_046264795.1	214	271	209	228	234	264	278	274	268	270	271	271	308	220	361	224	233	267	320	178	217	183	269	272	274	269	204	239	238	276	191	318	273	396	217	244	244	234	217	237	217	234	235	318	206	177	241	272	276
GCA_046264835.1	167	230	163	181	188	218	231	228	222	223	225	225	262	174	351	202	218	253	307	211	31	216	255	258	260	255	189	225	223	262	144	300	259	382	202	229	229	219	202	223	202	219	221	305	189	210	227	258	262
GCA_046264855.1	167	230	163	181	188	218	231	228	222	223	225	225	262	174	351	201	218	253	307	211	31	216	255	258	260	255	189	225	223	262	144	300	259	382	202	229	229	219	202	223	202	219	221	305	191	210	227	258	262
GCA_046264935.1	166	230	162	180	187	217	230	227	221	222	224	224	261	172	350	200	217	252	306	210	30	215	254	257	259	254	188	224	222	261	143	299	258	381	201	227	227	218	201	222	201	218	220	304	190	209	226	257	261
GCA_046265055.1	168	230	164	182	189	219	232	229	223	224	226	226	263	176	355	204	220	255	308	213	169	217	257	260	262	257	191	227	225	264	146	306	261	384	204	231	231	221	204	225	204	221	223	305	192	212	229	260	264
GCA_046265235.1	169	233	165	183	190	220	233	230	224	226	227	227	264	176	355	204	220	254	307	213	34	218	256	259	261	256	191	227	225	263	146	306	260	383	204	231	231	221	204	225	204	221	223	306	193	212	229	259	263
GCA_046265295.1	168	232	164	182	189	219	232	229	223	225	226	226	263	175	354	202	219	254	308	212	33	217	256	259	261	256	190	226	224	263	145	305	260	383	203	230	230	220	203	224	203	220	222	306	192	211	228	259	263
GCA_046265635.1	195	257	191	209	216	246	259	256	250	252	253	253	290	202	378	229	246	281	335	239	58	244	283	286	288	283	217	253	251	290	172	332	287	410	230	257	256	247	230	251	230	247	249	333	219	238	255	286	290
GCA_046265715.1	165	229	161	179	186	216	229	226	220	222	223	223	260	172	349	200	216	251	305	209	29	214	253	256	258	253	187	223	221	260	142	302	257	380	200	227	227	217	200	221	200	217	219	303	189	208	225	256	260
GCA_046265895.1	180	244	176	194	201	231	244	241	235	237	238	238	275	188	364	216	232	266	319	225	44	230	268	271	272	268	203	239	237	273	157	313	272	393	216	243	243	233	216	236	216	233	235	318	205	224	241	271	274
GCA_046265915.1	180	242	176	194	201	230	243	241	235	237	238	238	275	187	363	215	231	266	320	224	43	229	268	271	273	268	202	238	236	275	157	313	272	395	215	242	242	232	215	235	215	232	233	318	203	223	239	271	275
GCA_046266015.1	173	227	169	187	194	224	236	234	228	230	231	231	268	179	357	207	224	259	312	216	37	222	261	264	266	261	195	231	229	268	149	309	265	388	208	235	235	225	208	229	208	225	227	311	196	215	233	264	267
GCA_046266095.1	177	238	173	191	198	228	241	238	232	234	235	235	272	184	361	211	228	262	316	220	41	226	264	266	268	264	199	235	233	270	154	314	268	391	212	239	239	229	212	232	212	229	230	314	200	219	236	267	271
GCA_046266115.1	165	229	161	179	186	216	229	226	220	222	223	223	260	172	349	199	216	251	305	209	29	214	253	256	258	253	187	223	221	260	142	302	257	380	200	227	227	217	200	221	200	217	219	303	189	208	225	256	260
GCA_046266135.1	187	251	183	201	208	238	251	248	242	244	245	245	282	194	366	222	235	273	327	231	50	236	275	278	280	275	209	242	240	281	164	321	279	402	218	249	246	236	218	243	218	236	240	324	211	230	247	278	282
GCA_046266155.1	185	248	181	199	205	235	247	245	239	241	242	242	279	191	365	219	233	267	321	229	48	232	269	272	274	269	207	241	239	276	162	316	273	397	218	246	245	235	218	240	218	235	238	320	207	228	244	272	276
GCA_046266175.1	181	245	177	195	202	232	245	242	236	238	239	239	276	189	365	216	233	268	322	226	45	231	270	273	275	270	204	240	238	277	159	315	274	397	217	244	244	234	217	238	217	234	236	320	206	225	242	273	277
GCA_046266185.1	165	229	161	179	186	216	229	226	220	222	223	223	260	172	349	199	216	251	305	209	29	214	253	256	258	253	187	223	221	260	142	302	257	380	200	227	227	217	200	221	200	217	219	303	189	208	225	256	260
GCA_046266235.1	168	232	164	182	189	219	232	229	223	225	226	226	263	175	354	203	219	253	307	211	33	216	255	258	260	255	189	226	224	262	145	305	259	382	203	230	229	220	203	224	203	220	222	305	192	210	228	258	262
GCA_046266275.1	179	241	175	194	201	231	244	241	235	237	238	238	275	188	363	216	232	267	320	224	44	230	269	272	274	269	203	238	237	276	157	314	273	394	215	243	243	233	215	237	215	233	235	319	203	223	241	272	276
GCA_046266355.1	174	234	170	188	195	225	238	235	229	231	232	232	269	181	357	208	225	260	314	218	38	223	262	265	267	262	196	232	230	269	151	311	266	389	209	236	236	226	209	230	209	226	228	312	198	217	234	265	269
GCA_046266435.1	208	266	204	222	229	259	272	269	263	263	266	266	303	215	388	244	259	293	349	252	217	256	295	298	300	295	230	266	264	302	185	341	300	423	243	270	270	260	243	264	243	260	262	346	232	251	268	298	302
GCA_046266445.1	182	246	178	196	203	233	246	243	237	239	240	240	277	189	365	217	233	268	322	225	45	230	270	273	275	270	204	240	238	277	159	315	274	397	217	244	244	234	217	238	217	234	236	320	206	224	242	273	277
GCA_046266555.1	215	272	211	229	236	266	278	276	270	271	273	273	310	221	395	251	266	297	351	259	224	263	299	302	304	299	237	273	271	306	191	348	304	426	250	277	277	267	250	269	250	267	268	350	238	258	274	302	306
GCA_046266605.1	182	244	178	196	203	232	246	243	237	239	240	240	277	188	365	217	233	268	322	226	45	231	270	273	275	270	204	240	238	277	159	315	274	396	217	244	244	234	217	237	217	234	234	320	205	225	240	273	277
GCA_046266615.1	170	233	166	184	191	176	189	186	180	181	183	183	220	186	359	216	229	266	320	224	188	229	268	271	273	268	200	238	235	274	157	317	272	394	215	242	241	231	215	235	215	231	232	317	204	223	239	271	275
GCA_046266635.1	184	247	180	198	205	235	248	245	239	241	242	242	279	191	366	219	235	270	324	228	48	233	272	275	277	272	206	242	240	279	161	317	276	399	219	245	246	236	219	240	219	236	237	322	208	227	243	275	279
GCA_046266695.1	170	233	166	184	191	176	189	186	180	181	183	183	220	187	359	216	231	266	321	224	188	229	268	271	273	268	201	238	236	275	157	317	272	395	215	242	242	232	215	236	215	232	234	318	204	223	240	271	275
GCA_046266775.1	209	268	205	223	230	259	273	270	264	264	267	267	304	214	392	245	259	293	349	252	217	257	295	298	300	295	230	266	263	302	185	341	300	423	243	270	269	259	243	264	243	259	262	346	232	251	267	298	302
GCA_046266835.1	210	269	206	224	231	261	274	271	265	264	268	268	305	217	392	246	261	295	351	254	219	259	297	300	302	297	232	268	266	304	187	343	302	425	245	272	272	262	245	266	245	262	264	348	234	253	270	300	304
GCA_046266915.1	170	233	166	184	191	176	189	186	180	181	183	183	220	187	359	215	231	266	321	224	188	229	268	271	273	268	201	238	236	275	157	317	272	395	215	242	242	232	215	236	215	232	234	318	204	223	240	271	275
GCA_046267015.1	163	225	159	177	184	214	227	224	218	219	221	221	258	171	350	199	215	250	304	208	164	212	252	255	257	252	186	222	220	259	141	301	256	379	199	226	226	216	199	220	199	216	218	302	188	207	224	255	259
GCA_046267075.1	163	225	159	177	184	214	227	224	218	219	221	221	258	171	350	199	215	250	304	208	164	212	252	255	257	252	186	222	220	259	141	301	256	379	199	226	226	216	199	220	199	216	218	302	188	207	224	255	259
GCA_046267315.1	161	224	157	176	183	212	226	223	217	218	220	220	257	172	348	198	212	248	301	207	166	211	249	252	254	249	186	221	217	256	142	299	254	376	198	226	223	214	198	218	198	214	216	300	187	206	222	253	257
GCA_046267475.1	166	228	162	180	187	217	230	227	221	222	224	224	261	174	353	200	218	253	307	211	165	215	255	258	260	255	189	225	223	262	143	304	259	382	202	227	229	219	202	223	202	219	221	305	191	210	227	258	262
GCA_046267575.1	163	225	159	177	184	214	227	224	218	219	221	221	258	171	350	199	215	250	304	208	164	212	252	255	257	252	186	222	220	259	141	301	256	379	199	226	226	216	199	220	199	216	218	302	188	207	224	255	259
GCA_046267615.1	183	245	179	197	204	234	247	244	238	239	241	241	278	190	366	217	233	269	323	227	47	232	271	274	276	271	205	241	239	278	160	320	275	398	218	245	245	235	218	239	218	235	237	321	207	226	243	274	278
GCA_046267635.1	181	243	177	195	202	232	245	242	236	238	239	239	276	188	364	215	232	267	321	225	45	230	269	272	274	269	202	239	237	276	158	318	273	396	216	243	243	233	216	237	216	233	235	319	205	224	241	272	276
GCA_046267675.1	163	225	159	177	184	214	227	224	218	219	221	221	258	170	350	199	215	250	304	208	164	212	252	255	257	252	186	222	220	259	141	300	256	378	199	226	226	216	199	220	199	216	218	302	188	207	224	255	259
GCA_046267695.1	162	224	158	176	183	213	226	223	217	218	220	220	257	170	349	198	214	248	303	207	163	211	250	253	255	250	185	221	219	257	140	300	254	378	198	225	225	215	198	219	198	215	217	301	187	206	223	253	257
GCA_046267755.1	165	229	161	179	186	216	229	226	220	222	223	223	260	172	349	199	216	251	305	209	29	214	253	256	258	253	187	223	221	260	142	302	257	380	200	227	227	217	200	221	200	217	219	303	189	208	225	256	260
GCA_046267795.1	163	225	159	177	184	214	227	224	218	219	221	221	258	171	350	199	215	250	304	208	164	212	252	255	257	252	186	222	220	259	141	301	256	379	199	226	226	216	199	220	199	216	218	302	188	207	224	255	259
GCA_046353645.1	206	261	202	220	226	256	270	267	261	263	264	264	301	211	206	215	29	258	313	218	215	223	260	262	264	260	193	64	34	266	183	149	264	387	143	234	40	30	143	228	143	30	226	309	196	217	232	263	267
GCA_046454155.1	168	232	164	181	188	218	231	228	222	224	225	225	262	174	355	202	218	254	308	212	34	216	256	259	261	256	190	226	224	262	145	304	260	382	202	230	230	220	202	224	202	220	222	304	191	211	228	259	263
GCA_047466875.1	161	223	157	175	182	212	225	222	216	216	219	219	256	169	347	197	213	248	302	206	162	210	250	253	255	250	184	220	218	257	139	299	254	377	197	224	224	214	197	218	197	214	216	300	186	205	222	253	257
GCA_047466935.1	131	193	127	145	152	181	194	192	186	187	189	189	226	148	326	176	192	227	282	185	149	189	229	232	234	229	162	199	197	236	118	278	233	356	176	203	202	193	176	197	176	193	195	278	165	184	201	232	236
[truncated: 1,051 more columns]
