# Supplementary material for: Ceftriaxone-resistant Salmonella Panama ST48 detected in poultry food chain: A phylogeographical analysis
Source: One Health. 2025 May 12;20:101073. doi: 10.1016/j.onehlt.2025.101073 (PMC12142536; doi:10.1016/j.onehlt.2025.101073)
Supplement: Supplementary file 4 — Supplementary material 4 [file mmc4.xlsx]

## Sheet: Table S4
Uberstrain	Name	Data Source(Accession No.;Sequencing Platform;Sequencing Library;Insert Size;Experiment;Bases;Average Length;Status)	Barcode	Source Niche	Source Type	Source Details	Collection Year	Collection Month	Collection Day	Collection Time	Continent	Country	Region	District	City	Post Code	Latitude	Longitude	Antigenic Formulas	Lab Contact	Phage Type	Comment	Bio Project ID	Project ID	Sample ID	Secondary Sample ID	Date Entered	Release Date	SISTR1 Serovar	SISTR1 Serogroup	SISTR1 H1	SISTR1 H2	SeqSero2 Serovar	SeqSero2 Serogroup	SeqSero2 H1	SeqSero2 H2
SAL_BA1186AA	CVM-N15233	SRR2156568;ILLUMINA;Paired;500;SRX1143484;268784560;242;NEW	SAL_BA1186AA	Livestock	Poultry	Ground turkey	2007				North America	United States	Georgia							Food and Drug Administration - Center for Food Safety and Applied Nutrition (US)			PRJNA271470	SRP061987	SAMN03842253	SRS1029797	2015-08-26	2015-08-12	Panama	D1	l,v	1.5	Panama	9	l,v	1.5
SAL_BA3056AA	FDA339652 1-1	SRR2070970;ILLUMINA;Paired;500;SRX1066138;449797710;199;Assembled	SAL_BA3056AA	Food	Plant	Cantaloupe	2006	11			North America	Mexico								Food and Drug Administration - Center for Food Safety and Applied Nutrition (US)			PRJNA186035	SRP018785	SAMN02845681	SRS966075	2015-08-27	2015-06-24	Panama	D1	l,v	1.5	Panama	9	l,v	1.5
SAL_BA8038AA	ATCC 7378	SRR8303832;PACBIO_SMRT;Single;;SRX5118334;;;SRA,SRR955212;LS454;Single;;SRX337768;;;NEW,GCF_000486765;Complete Genome;;;;;;Complete Genome	SAL_BA8038AA	Human	Human	Cantaloupe					North America	United States	New York							FDA/CFSAN			PRJNA78385	SRP029055	SAMN01805327	SRS472173	2015-08-27	2013-09-03	Panama	D1	l,v	1.5	Panama	9	l,v	1.5
SAL_BA8640AA	OSF005681	SRR949870;ILLUMINA;Paired;500;SRX333148;276365940;145;Assembled	SAL_BA8640AA	Livestock	Bovine	Bovine (carcass)	2007	10			North America	United States	South Dakota							FDA/CFSAN			PRJNA186035	SRP018785	SAMN02265308	SRS468539	2015-08-27	2013-08-09	Panama	D1	l,v	1.5	Panama	9	l,v	1.5
SAL_BA9212AA	29389	SRR1969478;ILLUMINA;Paired;;SRX991296;213355008;96;NEW	SAL_BA9212AA	Human	Human	Homo sapiens; human	2014	7			Europe	United Kingdom	England							Public Health England - Gastrointestinal Bacteria Reference Unit			PRJNA248792	SRP042645	SAMN03479555	SRS906039	2015-08-27	2015-04-13	Panama	D1	l,v	1.5	Panama	9	l,v	1.5
SAL_BA9564AA	27003	SRR1969222;ILLUMINA;Paired;;SRX991040;397279104;96;NEW	SAL_BA9564AA	Human	Human	Homo sapiens; human	2014	7			Europe	United Kingdom	Wales							Public Health England - Gastrointestinal Bacteria Reference Unit			PRJNA248792	SRP042645	SAMN03479299	SRS905785	2015-08-27	2015-04-12	Panama	D1	l,v	1.5	Panama	9	l,v	1.5
SAL_CA0481AA	7395	SRR1968740;ILLUMINA;Paired;;SRX990577;233187000;95;Assembled	SAL_CA0481AA	Food	ND/Others	Food	2014	4			Europe	United Kingdom	England	Bournemouth, Christchurch and Poole			507413314	-18330859		Public Health England - Gastrointestinal Bacteria Reference Unit			PRJNA248792	SRP042645	SAMN03478838	SRS905368	2015-08-27	2015-04-12	Panama	D1	l,v	1.5	Panama	9	l,v	1.5
SAL_CA1392AA	80563	SRR1968263;ILLUMINA;Paired;;SRX990100;389753298;99;NEW	SAL_CA1392AA	Human	Human	Homo sapiens; human	2015	1			Europe	United Kingdom	England	Bournemouth, Christchurch and Poole			507413314	-18330859		Gastrointestinal Bacteria Reference Unit, Public Health England			PRJNA248792	SRP042645	SAMN03478354	SRS904861	2015-08-27	2015-04-12	Panama	D1	l,v	1.5	Panama	9	l,v	1.5
SAL_CA3740AA	90165	SRR1966227;ILLUMINA;Paired;;SRX988069;327135956;98;NEW	SAL_CA3740AA	Human	Human	Homo sapiens; human	2015	2			Europe	United Kingdom	England							Gastrointestinal Bacteria Reference Unit, Public Health England			PRJNA248792	SRP042645	SAMN03476310	SRS902801	2015-08-27	2015-04-12	Panama	D1	l,v	1.5	Panama	9	l,v	1.5
SAL_CA3856AA	12111	SRR1966109;ILLUMINA;Paired;;SRX987953;275290944;96;NEW	SAL_CA3856AA	Human	Human	Homo sapiens; human	2014	5			Europe	United Kingdom	Wales							Public Health England - Gastrointestinal Bacteria Reference Unit			PRJNA248792	SRP042645	SAMN03476194	SRS902901	2015-08-27	2015-04-12	Panama	D1	l,v	1.5	Panama	9	l,v	1.5
SAL_CA4007AA	27803	SRR1965951;ILLUMINA;Paired;;SRX987801;270287160;95;NEW	SAL_CA4007AA	Human	Human	Homo sapiens; human	2014	7			Europe	United Kingdom	Wales							Public Health England - Gastrointestinal Bacteria Reference Unit			PRJNA248792	SRP042645	SAMN03476042	SRS902587	2015-08-27	2015-04-12	Panama	D1	l,v	1.5	Panama	9	l,v	1.5
SAL_CA4845AA	40328	SRR1965059;ILLUMINA;Paired;;SRX986906;182973230;95;NEW	SAL_CA4845AA	Human	Human	Homo sapiens; human	2014	8			Europe	United Kingdom			London			0		Public Health England - Gastrointestinal Bacteria Reference Unit			PRJNA248792	SRP042645	SAMN03473957	SRS901742	2015-08-27	2015-04-12	Panama	D1	l,v	1.5	Panama	9	l,v	1.5
SAL_CA5146AA	78967	SRR1963241;ILLUMINA;Paired;;SRX985758;227204070;97;NEW	SAL_CA5146AA	Human	Human	Homo sapiens; human	2015	1			Europe	United Kingdom	England							Gastrointestinal Bacteria Reference Unit, Public Health England			PRJNA248792	SRP042645	SAMN03469698	SRS900623	2015-08-27	2015-04-10	Panama	D1	l,v	1.5	Panama	9	l,v	1.5
SAL_CA5254AA	79089	SRR1962131;ILLUMINA;Paired;;SRX985585;306246798;99;NEW	SAL_CA5254AA	Human	Human	Homo sapiens; human	2015	1			Europe	United Kingdom	England	Midlands and East of England						Public Health England - Gastrointestinal Bacteria Reference Unit			PRJNA248792	SRP042645	SAMN03469193	SRS900507	2015-08-27	2015-04-10	Panama	D1	l,v	1.5	Panama	9	l,v	1.5
SAL_CA6333AA	60123	SRR1958244;ILLUMINA;Paired;;SRX983645;247373280;97;NEW	SAL_CA6333AA	Human	Human	Homo sapiens; human	2014	10			Europe	United Kingdom	England	Bournemouth, Christchurch and Poole			507413314	-18330859		Gastrointestinal Bacteria Reference Unit, Public Health England			PRJNA248792	SRP042645	SAMN03466137	SRS898280	2015-08-27	2015-04-09	Panama	D1	l,v	1.5	Panama	9	l,v	1.5
SAL_CA6531AA	48285	SRR1958038;ILLUMINA;Paired;;SRX983440;286984200;97;Assembled	SAL_CA6531AA	Human	Human	Homo sapiens; human	2014	9			Europe	United Kingdom	England							Public Health England - Gastrointestinal Bacteria Reference Unit			PRJNA248792	SRP042645	SAMN03465939	SRS898085	2015-08-27	2015-04-09	Panama	D1	l,v	1.5	Panama	9	l,v	1.5
SAL_CA6718AA	60002	SRR1957850;ILLUMINA;Paired;;SRX983252;326414894;97;NEW	SAL_CA6718AA	Human	Human	Homo sapiens; human	2014	10			Europe	United Kingdom	England							Gastrointestinal Bacteria Reference Unit, Public Health England			PRJNA248792	SRP042645	SAMN03465752	SRS897885	2015-08-27	2015-04-09	Panama	D1	l,v	1.5	Panama	9	l,v	1.5
SAL_CA7711AA	FDA531323 C2 1-1	SRR1816854;ILLUMINA;Paired;500;SRX889221;298862312;238;NEW	SAL_CA7711AA	Environment	Plant	Dried soracee leaves and stems	2009	3			Central America	Costa Rica								FDA/CFSAN			PRJNA186035	SRP018785	SAMN02846406	SRS856106	2015-08-27	2015-02-24	Panama	D1	l,v	1.5	Panama	9	l,v	1.5
SAL_CA8077AA	FDA547503 2-1	SRR1803001;ILLUMINA;Paired;500;SRX876655;564626428;197;NEW	SAL_CA8077AA	Food	Plant	Dried aloe vera tea	2009	6			North America	Mexico								Food and Drug Administration - Center for Food Safety and Applied Nutrition (US)			PRJNA186035	SRP018785	SAMN02846542	SRS845315	2015-08-27	2015-02-13	Panama	D1	l,v	1.5	Panama	9	l,v	1.5
SAL_DA0007AA	FDA885320 1-1	SRR1656967;ILLUMINA;Paired;500;SRX763440;520972020;171;NEW	SAL_DA0007AA	Food	Plant	Pumpkin seed	2014	10			North America	Mexico								Food and Drug Administration - Center for Food Safety and Applied Nutrition (US)			PRJNA186035	SRP018785	SAMN03195942	SRS747915	2015-08-27	2014-11-19	Panama	D1	l,v	1.5	Panama	9	l,v	1.5
SAL_DA0636AA	H123240505	SRR1646059;ILLUMINA;Paired;;SRX755479;281464722;99;NEW	SAL_DA0636AA	Human	Human	Homo sapiens; human	2012	8			Europe	United Kingdom	England							Gastrointestinal Bacteria Reference Unit, Public Health England			PRJNA248792	SRP042645	SAMN03169353	SRS740708	2015-08-27	2014-11-16	Panama	D1	l,v	1.5	Panama	9	l,v	1.5
SAL_DA0757AA	H120260582	SRR1645916;ILLUMINA;Paired;;SRX755336;425785536;99;NEW	SAL_DA0757AA	Food	ND/Others	Food	2012	1			Europe	United Kingdom	England	Midlands and East of England						Public Health England - Gastrointestinal Bacteria Reference Unit			PRJNA248792	SRP042645	SAMN03169204	SRS740567	2015-08-27	2014-11-16	Panama	D1	l,v	1.5	Panama	9	l,v	1.5
SAL_DA0813AA	H133120667	SRR1645852;ILLUMINA;Paired;;SRX755273;430580052;98;NEW	SAL_DA0813AA	Human	Human	Homo sapiens; human	2013	7			Europe	United Kingdom	England							Gastrointestinal Bacteria Reference Unit, Public Health England			PRJNA248792	SRP042645	SAMN03169119	SRS740504	2015-08-27	2014-11-16	Panama	D1	l,v	1.5	Panama	9	l,v	1.5
SAL_DA0896AA	H123080464	SRR1645769;ILLUMINA;Paired;;SRX755189;472600492;98;NEW	SAL_DA0896AA	Human	Human	Homo sapiens; human	2012	7			Europe	United Kingdom	England	Midlands and East of England						Public Health England - Gastrointestinal Bacteria Reference Unit			PRJNA248792	SRP042645	SAMN03169033	SRS740420	2015-08-27	2014-11-16	Panama	D1	l,v	1.5	Panama	9	l,v	1.5
SAL_DA1060AA	H120260581	SRR1645455;ILLUMINA;Paired;;SRX754900;378732024;99;NEW	SAL_DA1060AA	Food	ND/Others	Food	2012	1			Europe	United Kingdom	England	Midlands and East of England						Public Health England - Gastrointestinal Bacteria Reference Unit			PRJNA248792	SRP042645	SAMN03168814	SRS740133	2015-08-27	2014-11-16	Panama	D1	l,v	1.5	Panama	9	l,v	1.5
SAL_DA1989AA	WAPHL_SAL-A00606	SRR1619528;ILLUMINA;Paired;500;SRX739104;474885072;216;NEW	SAL_DA1989AA	Livestock	Poultry	Chicken breast	2005				North America	United States	Colorado							FDA/CFSAN			PRJNA183851	SRP028334	SAMN02782658	SRS726869	2015-08-27	2014-10-23	Panama	D1	l,v	1.5	Panama	9	l,v	1.5
SAL_DA3131AA	OSF023651	SRR1576026;ILLUMINA;Paired;500;SRX701733;689618608;232;NEW	SAL_DA3131AA	Environment	ND/Others	Environmental	2008	4			North America	United States	South Dakota							FDA/CFSAN			PRJNA186035	SRP018785	SAMN03002073	SRS701614	2015-08-27	2014-09-16	Panama	D1	l,v	1.5	Panama	9	l,v	1.5
SAL_DA3979AA	OSF023185	SRR1560583;ILLUMINA;Paired;500;SRX688977;567105928;227;NEW	SAL_DA3979AA	Livestock	Bovine	Bovine feces	2011	4			North America	United States	Washington							FOOD AND DRUG ADMINISTRATION, CENTER FOR FOOD SAFETY AND APPLIED NUTRITION			PRJNA186035	SRP018785	SAMN02952771	SRS691492	2015-08-27	2014-08-27	Panama	D1	l,v	1.5	Panama	9	l,v	1.5
SAL_DA5900AA	FDA663905-1	SRR1503314;ILLUMINA;Paired;500;SRX643259;363220416;222;NEW	SAL_DA5900AA	Food	Plant	Basil	2010	12			South America	Colombia								Food and Drug Administration - Center for Food Safety and Applied Nutrition (US)			PRJNA186035	SRP018785	SAMN02847169	SRS652068	2015-08-27	2014-07-01	Panama	D1	l,v	1.5	Panama	9	l,v	1.5
SAL_DA6329AA	FCC0126	SRR1422629;ILLUMINA;Paired;500;SRX608773;273252880;194;Assembled	SAL_DA6329AA	Food	Plant	Red chile powder	2009	11			North America	United States	New Mexico							Food and Drug Administration - Center for Food Safety and Applied Nutrition (US)			PRJNA186035	SRP018785	SAMN02678535	SRS640126	2015-08-27	2014-06-17	Panama	D1	l,v	1.5	Panama	9	l,v	1.5
SAL_DA7316AA	FNW19H81	SRR1272907;ILLUMINA;Paired;500;SRX534286;429849056;208;NEW	SAL_DA7316AA	Food	Plant	Cactus leaves (peeled), fresh	2011	5			North America	Mexico								Food and Drug Administration - Center for Food Safety and Applied Nutrition (US)			PRJNA186035	SRP018785	SAMN02345199	SRS603012	2015-08-27	2014-05-06	Panama	D1	l,v	1.5	Panama	9	l,v	1.5
SAL_DA7970AA	FSW0120	SRR1258653;ILLUMINA;Paired;500;SRX523592;351583524;186;NEW	SAL_DA7970AA	Other Animal	Fish	Frozen black pomfret	2013	5			Asia	Vietnam								Food and Drug Administration - Center for Food Safety and Applied Nutrition (US)			PRJNA186035	SRP018785	SAMN02678847	SRS595737	2015-08-27	2014-04-22	Panama	D1	l,v	1.5	Panama	9	l,v	1.5
SAL_DA8527AA	FSE0038	SRR1212364;ILLUMINA;Paired;500;SRX506640;250857712;238;NEW	SAL_DA8527AA	Environment	Soil/Dust	Environmental sample	2011	11			North America	Mexico								FDA/CFSAN			PRJNA186035	SRP018785	SAMN02345382	SRS585724	2015-08-27	2014-04-01	Panama	D1	l,v	1.5	Panama	9	l,v	1.5
SAL_DA8656AA	FDN0035	SRR1203041;ILLUMINA;Paired;500;SRX499469;550164354;219;NEW	SAL_DA8656AA	Environment	Soil/Dust	Environmental swab	2012	2			North America	United States	New Mexico							FDA/CFSAN			PRJNA186035	SRP018785	SAMN02345481	SRS580856	2015-08-27	2014-03-24	Panama	D1	l,v	1.5	Panama	9	l,v	1.5
SAL_DA8675AA	FDN0030	SRR1203012;ILLUMINA;Paired;500;SRX499440;549375214;211;NEW	SAL_DA8675AA	Environment	Soil/Dust	Environmental swab	2012	2			North America	United States	New Mexico							FDA/CFSAN			PRJNA186035	SRP018785	SAMN02345476	SRS580831	2015-08-27	2014-03-24	Panama	D1	l,v	1.5	Panama	9	l,v	1.5
SAL_EA0320AA	FDN0026	SRR1068280;ILLUMINA;Paired;500;SRX404419;529856320;224;NEW	SAL_EA0320AA	Food	Plant	Red chile	2012	3			North America	United States	New Mexico							FDA/CFSAN			PRJNA186035	SRP018785	SAMN02345504	SRS524006	2015-08-27	2014-01-03	Panama	D1	l,v	1.5	Panama	9	l,v	1.5
SAL_EA0520AA	AZ_TG68547	SRR1045865;ILLUMINA;Paired;500;SRX389303;590509242;181;NEW	SAL_EA0520AA	Livestock	Bovine	Hamburger; beef	2011	1			North America	United States	Texas							Food and Drug Administration - Center for Food Safety and Applied Nutrition (US)			PRJNA183847	SRP028894	SAMN02314192	SRS512977	2015-08-27	2013-12-09	Panama	D1	l,v	1.5	Panama	9	l,v	1.5
SAL_EA1325AA	FL_FLDACS-97668	SRR1027781;ILLUMINA;Paired;500;SRX375303;245409084;177;NEW	SAL_EA1325AA	Food	Dairy	White cheese	2010	2			North America	United States	Florida							FDA/CFSAN			PRJNA183848	SRP028812	SAMN02253034	SRS500555	2015-08-27	2013-11-08	Panama	D1	l,v	1.5	Panama	9	l,v	1.5
SAL_EA2743AA	CVM-N15256	SRR2533438;ILLUMINA;Paired;500;SRX1293629;428351112;203;NEW	SAL_EA2743AA	Livestock	Poultry	Ground turkey	2007				North America	United States	Tennessee							Food and Drug Administration (US)			PRJNA271470	SRP061987	SAMN03842276	SRS1092648	2015-10-01	2015-10-01	Panama	D1	l,v	1.5	Panama	9	l,v	1.5
SAL_EA5404AA	POR1-0131	SRR2961122;ILLUMINA;Paired;500;SRX1452453;340390302;237;SRA	SAL_EA5404AA	Livestock	Swine	Sus scrofa; feces	2014	9			North America	United States	Texas							FDA/CFSAN/NY_State			PRJNA183850	SRP028607	SAMN03838171	SRS1180183	2015-11-26	2015-01-01	Panama	D1	l,v	1.5	Panama	9	l,v	1.5
SAL_EA5691AA	PNUSAS001251	SRR2968122;ILLUMINA;Paired;;SRX1457559;551200442;239;SRA	SAL_EA5691AA	Human	Human	Age: 30-39; Gastric contents	2015	10			North America	United States								Centers for Disease Control and Prevention - PulseNet			PRJNA230403	SRP040281	SAMN04296698	SRS1185119	2015-12-02	2015-12-01	Panama	D1	l,v	1.5	Panama	9	l,v	1.5
SAL_EA5695AA	PNUSAS001245	SRR2968115;ILLUMINA;Paired;;SRX1457555;669742590;223;SRA	SAL_EA5695AA	Human	Human	Age: 20-29; stool	2015	9			North America	United States								PulseNet Next Generation Subtyping Methods Unit			PRJNA230403	SRP040281	SAMN04296693	SRS1185116	2015-12-02	2015-12-01	Panama	D1	l,v	1.5	Panama	9	l,v	1.5
SAL_EA6843AA	PNUSAS001246	SRR3047883;ILLUMINA;Paired;;SRX1497328;341843592;228;SRA	SAL_EA6843AA	Human	Human	Age: 20-29; stool	2015	9			North America	United States								PulseNet Next Generation Subtyping Methods Unit			PRJNA230403	SRP040281	SAMN04296694	SRS1219058	2015-12-23	2015-12-22	Panama	D1	l,v	1.5	Panama	9	l,v	1.5
SAL_EA7414AA	18549	SRR3049360;ILLUMINA;Paired;;SRX1498317;270248160;92;SRA	SAL_EA7414AA	Human	Human	Homo sapiens; human					Europe	United Kingdom	England	Bournemouth, Christchurch and Poole			507413314	-18330859		Public Health England			PRJNA248792	SRP042645	SAMN04363654	SRS1219978	2015-12-23	2015-12-22	Panama	D1	l,v	1.5	Panama	9	l,v	1.5
SAL_EA7551AA	15235	SRR3049218;ILLUMINA;Paired;;SRX1498175;228107350;95;SRA	SAL_EA7551AA	Human	Human	Homo sapiens; human					Europe	United Kingdom	England	Bournemouth, Christchurch and Poole			507413314	-18330859		Public Health England			PRJNA248792	SRP042645	SAMN04363465	SRS1219834	2015-12-23	2015-12-22	Panama	D1	l,v	1.5	Panama	9	l,v	1.5
SAL_EA8070AA	58545	SRR3048558;ILLUMINA;Paired;;SRX1497585;217271880;98;SRA	SAL_EA8070AA	Human	Human	Homo sapiens; human					Europe	United Kingdom	England	Bournemouth, Christchurch and Poole			507413314	-18330859		Public Health England			PRJNA248792	SRP042645	SAMN04362927	SRS1219254	2015-12-23	2015-12-22	Panama	D1	l,v	1.5	Panama	9	l,v	1.5
SAL_FA4086AA	114069	SRR3323036;ILLUMINA;Paired;;SRX1675248;376993456;98;SRA	SAL_FA4086AA	Human	Human	Homo sapiens; human	2015	5			Europe	United Kingdom								Public Health England			PRJNA248792	SRP042645	SAMN04601126	SRS1372078	2016-04-02	2016-04-02	Panama	D1	l,v	1.5	Panama	9	l,v	1.5
SAL_FA4194AA	190649	SRR3322707;ILLUMINA;Paired;;SRX1675076;270306344;98;SRA	SAL_FA4194AA	Human	Human	Homo sapiens; human	2015	11			Europe	United Kingdom								Public Health England			PRJNA248792	SRP042645	SAMN04600964	SRS1371885	2016-04-02	2016-04-02	Panama	D1	l,v	1.5	Panama	9	l,v	1.5
SAL_FA4375AA	146075	SRR3322339;ILLUMINA;Paired;;SRX1674848;302927408;98;SRA	SAL_FA4375AA	Human	Human	Homo sapiens; human	2015	8			Europe	United Kingdom								Public Health England			PRJNA248792	SRP042645	SAMN04600639	SRS1371673	2016-04-02	2016-04-02	Panama	D1	l,v	1.5	Panama	9	l,v	1.5
SAL_FA4694AA	149270	SRR3321614;ILLUMINA;Paired;;SRX1674296;270403538;89;SRA	SAL_FA4694AA	Food	ND/Others	Food	2015	8			Europe	United Kingdom								Public Health England			PRJNA248792	SRP042645	SAMN04600154	SRS1371261	2016-04-02	2016-04-02	Panama	D1	l,v	1.5	Panama	9	l,v	1.5
SAL_FA4726AA	116565	SRR3321506;ILLUMINA;Paired;;SRX1674257;244705216;98;SRA	SAL_FA4726AA	Human	Human	Homo sapiens; human	2015	5			Europe	United Kingdom								Public Health England			PRJNA248792	SRP042645	SAMN04600122	SRS1371221	2016-04-02	2016-04-02	Panama	D1	l,v	1.5	Panama	9	l,v	1.5
SAL_FA4929AA	CFSAN045270	SRR3344803;ILLUMINA;Paired;500;SRX1685733;370785248;241;SRA	SAL_FA4929AA	Livestock	Swine	Pork	2013	9			Asia	Thailand								Food and Drug Administration - Center for Food Safety and Applied Nutrition (US)			PRJNA293224	SRP070120	SAMN04431406	SRS1380685	2016-04-08	2015-01-01	Panama	D1	l,v	1.5	Panama	9	l,v	1.5
SAL_FA5047AA	PNUSAS001820	SRR3392781;ILLUMINA;Paired;;SRX1708058;746175118;221;SRA	SAL_FA5047AA	Human	Human	Age: 5-9; stool	2016	3			North America	United States								PulseNet Next Generation Subtyping Methods Unit			PRJNA230403	SRP040281	SAMN04590156	SRS1399295	2016-04-16	2016-04-15	Panama	D1	l,v	1.5	Panama	9	l,v	1.5
SAL_FA5558AA	PNUSAS001874	SRR3405751;ILLUMINA;Paired;;SRX1715957;343830032;221;SRA	SAL_FA5558AA	Human	Human	Age: 20-29; stool	2016	2			North America	United States								Centers for Disease Control and Prevention - PulseNet			PRJNA230403	SRP040281	SAMN04609904	SRS1404921	2016-04-21	2016-04-20	Panama	D1	l,v	1.5	Panama	9	l,v	1.5
SAL_FA5791AA	MS150188	traces-0DvgfSd;ILLUMINA;Paired;;NA;246835932;98;Uploaded	SAL_FA5791AA	Human	Human	Homo sapiens	2015				Europe	Ireland							9,12:l,v:1,5	NSSLRL							2016-04-27	2016-10-26	Panama	D1	l,v	1.5	Panama	9	l,v	1.5
SAL_FA6657AA	PNUSAS001941	SRR3499812;ILLUMINA;Paired;;SRX1757879;454684516;247;SRA	SAL_FA6657AA	Human	Human	Age: 40-49; stool	2015	9			North America	United States								PulseNet Next Generation Subtyping Methods Unit			PRJNA230403	SRP040281	SAMN04931882	SRS1434207	2016-05-13	2016-05-12	Panama	D1	l,v	1.5	Panama	9	l,v	1.5
SAL_FA7211AA	PNUSAS001983	SRR3572960;ILLUMINA;Paired;;SRX1793120;340797456;216;SRA	SAL_FA7211AA	Human	Human	Age: 60-69; stool	2016	3			North America	United States								PulseNet Next Generation Subtyping Methods Unit			PRJNA230403	SRP040281	SAMN05005114	SRS1462774	2016-05-23	2016-05-23	Panama	D1	l,v	1.5	Panama	9	l,v	1.5
SAL_FA7265AA	MS150141	traces-0xNqvQa;ILLUMINA;Paired;;NA;325759840;98;Uploaded	SAL_FA7265AA	Food	Unspecified Meat		2015				Europe	Ireland							9,12:l,v:1,5	NSSLRL							2016-05-24	2016-11-26	Panama	D1	l,v	1.5	Panama	9	l,v	1.5
SAL_FA9312AA	AZ-TG74364	SRR3224090;ILLUMINA;Paired;500;SRX1630642;383645848;236;SRA	SAL_FA9312AA	Livestock	Poultry	Ground turkey	2005				North America	United States	Georgia							FDA/CFSAN			PRJNA183847	SRP028894	SAMN02894142	SRS1338080	2016-06-30	2015-01-01	Panama	D1	l,v	1.5	Panama	9	l,v	1.5
SAL_FA9728AA	FDA191534	SRR3057114;ILLUMINA;Paired;500;SRX1502968;254581488;189;SRA	SAL_FA9728AA	Food	Plant	Shelled pecan	2002	8			North America	Mexico								FDA/CFSAN			PRJNA186035	SRP018785	SAMN02843680	SRS1224020	2016-06-30	2015-01-01	Panama	D1	l,v	1.5	Panama	9	l,v	1.5
SAL_GA2762AA	CRJJGF_00151	SRR1686625;ILLUMINA;Paired;;SRX791503;330297240;98;SRA	SAL_GA2762AA	ND			2005				North America	United States								Agricultural Research Service, United States Department of Agriculture			PRJNA254816	SRP050382	SAMN02908657	SRS775416	2016-06-30	2015-12-01	Panama	D1	l,v	1.5	Panama	9	l,v	1.5
SAL_GA3115AA	NCTR-RN329	SRR1122487;ILLUMINA;Paired;250;SRX436244;419668536;98;SRA	SAL_GA3115AA	Human	Human	Homo sapiens	2003				North America	United States	Arkansas							University of California at Davis 100K Pathogen Genome Project			PRJNA203445	SRP022914	SAMN02368396	SRS536070	2016-07-01	2015-07-22	Panama	D1	l,v	1.5	Panama	9	l,v	1.5
SAL_GA3568AA	BCW_2756	SRR1106436;ILLUMINA;Paired;250;SRX425087;191199492;99;SRA	SAL_GA3568AA	Livestock	Swine	Pig	2010				Europe	Denmark								University of California Davis - 100K Genome Project			PRJNA203445	SRP022914	SAMN02368633	SRS528749	2016-07-01	2015-07-22	Panama	D1	l,v	1.5	Panama	9	l,v	1.5
SAL_GA3569AA	BCW_2755	SRR1106437;ILLUMINA;Paired;250;SRX425086;295297002;99;SRA	SAL_GA3569AA	Human	Human	Homo sapiens; human	2003				Asia	Thailand								University of California Davis - 100K Genome Project			PRJNA203445	SRP022914	SAMN02368632	SRS528748	2016-07-01	2015-07-22	Panama	D1	l,v	1.5	Panama	9	l,v	1.5
SAL_GA3576AA	BCW_2748	SRR1106444;ILLUMINA;Paired;250;SRX425079;176456808;99;SRA	SAL_GA3576AA	Livestock	Poultry	Gallus gallus; chicken meat	2010				Europe	Denmark								University of California Davis - 100K Genome Project			PRJNA203445	SRP022914	SAMN02368625	SRS528741	2016-07-01	2015-07-22	Panama	D1	l,v	1.5	Panama	9	l,v	1.5
SAL_GA3783AA	IVB Bendia	SRR1060642;ILLUMINA;Paired;250;SRX399298;256551966;99;SRA	SAL_GA3783AA	ND							Europe	Italy								University of California at Davis 100K Pathogen Genome Project			PRJNA203445	SRP022914	SAMN02367736	SRS519732	2016-07-01	2015-07-22	Panama	D1	l,v	1.5	Panama	9	l,v	1.5
SAL_GA5019AA	PNUSAS002510	SRR3930413;ILLUMINA;Paired;;SRX1959959;404719920;220;SRA	SAL_GA5019AA	Human	Human	Age: 50-59; blood	2016	4			North America	United States								PulseNet Next Generation Subtyping Methods Unit			PRJNA230403	SRP040281	SAMN05389753	SRS1570077	2016-07-19	2016-07-19	Panama	D1	l,v	1.5	Panama	9	l,v	1.5
SAL_GA5399AA	PNUSAS002803	SRR3933712;ILLUMINA;Paired;;SRX1963073;653813836;251;SRA	SAL_GA5399AA	Human	Human	Age: 30-39; stool	2016	6			North America	United States								PulseNet Next Generation Subtyping Methods Unit			PRJNA230403	SRP040281	SAMN05389712	SRS1572894	2016-07-21	2016-07-20	Panama	D1	l,v	1.5	Panama	9	l,v	1.5
SAL_GA5499AA	PNUSAS002577	SRR3933651;ILLUMINA;Paired;;SRX1962971;612475556;217;SRA	SAL_GA5499AA	Human	Human	Age: 20-29; stool	2016	5			North America	United States								PulseNet Next Generation Subtyping Methods Unit			PRJNA230403	SRP040281	SAMN05271598	SRS1572794	2016-07-21	2016-07-20	Panama	D1	l,v	1.5	Panama	9	l,v	1.5
SAL_GA7509AA	PNUSAS003192	SRR4039938;ILLUMINA;Paired;;SRX2031054;607298682;177;SRA	SAL_GA7509AA	Human	Human	Age: 0-4; stool	2016	7			North America	United States								PulseNet Next Generation Subtyping Methods Unit			PRJNA230403	SRP040281	SAMN05504528	SRS1625111	2016-08-19	2016-08-18	Panama	D1	l,v	1.5	Panama	9	l,v	1.5
SAL_GA7884AA	2014AM-2275	SRR4044559;ILLUMINA;Paired;;SRX2035426;853075412;241;SRA	SAL_GA7884AA	ND							North America	United States								Centers for Disease Control and Prevention Enteric Diseases Laboratory Branch			PRJNA287785	SRP082403	SAMN05596326	SRS1629337	2016-08-20	2016-08-19	Panama	D1	l,v	1.5	Panama	9	l,v	1.5
SAL_GA7922AA	2014AM-0318	SRR4044459;ILLUMINA;Paired;;SRX2035332;674226072;234;SRA	SAL_GA7922AA	ND							North America	United States								Centers for Disease Control and Prevention Enteric Diseases Laboratory Branch			PRJNA287785	SRP082403	SAMN05596272	SRS1629260	2016-08-20	2016-08-19	Panama	D1	l,v	1.5	Panama	9	l,v	1.5
SAL_GA8102AA	PNUSAS003352	SRR4046927;ILLUMINA;Paired;;SRX2037789;858167520;240;SRA	SAL_GA8102AA	Human	Human	Age: 5-9; stool	2016	7			North America	United States								Center for Diease Control and Prevention - Enteric Diseases Laboratory Branch (US)			PRJNA230403	SRP040281	SAMN05559570	SRS1631503	2016-08-24	2016-08-22	Panama	D1	l,v	1.5	Panama	9	l,v	1.5
SAL_GA8108AA	PNUSAS003347	SRR4046921;ILLUMINA;Paired;;SRX2037783;361197480;237;SRA	SAL_GA8108AA	Human	Human	Age: 5-9; stool	2016	7			North America	United States								PulseNet Next Generation Subtyping Methods Unit			PRJNA230403	SRP040281	SAMN05558772	SRS1631497	2016-08-24	2016-08-22	Panama	D1	l,v	1.5	Panama	9	l,v	1.5
SAL_GA8204AA	PNUSAS002709	SRR4054679;ILLUMINA;Paired;;SRX2044251;333826530;137;SRA	SAL_GA8204AA	ND							North America	United States								Pulsenet			PRJNA230403	SRP040281	SAMN05603671	SRS1636780	2016-08-25	2016-08-24	Panama	D1	l,v	1.5	Panama	9	l,v	1.5
SAL_GA8881AA	PNUSAS003727	SRR4190265;ILLUMINA;Paired;;SRX2145653;339019700;149;SRA	SAL_GA8881AA	Human	Human	Age: 20-29; stool	2016	7			North America	United States								PulseNet Next Generation Subtyping Methods Unit			PRJNA230403	SRP040281	SAMN05717964	SRS1677111	2016-09-08	2016-09-07	Panama	D1	l,v	1.5	Panama	9	l,v	1.5
SAL_HA2871AA	PNUSAS004997	SRR4896368;ILLUMINA;Paired;;SRX2325680;510370494;237;SRA	SAL_HA2871AA	Human	Human	Age: 20-29; blood	2016	9			North America	United States								PulseNet Next Generation Subtyping Methods Unit			PRJNA230403	SRP040281	SAMN05947133	SRS1781518	2016-11-08	2016-11-03	Panama	D1	l,v	1.5	Panama	9	l,v	1.5
SAL_HA2919AA	FSIS1608106	SRR4842307;ILLUMINA;Paired;300;SRX2322275;197506740;129;SRA	SAL_HA2919AA	Livestock	Swine	Animal-swine-sow	2016				North America	United States	Texas							USDA FSIS			PRJNA292666	SRP062916	SAMN05965237	SRS1778687	2016-11-08	2016-11-02	Panama	D1	l,v	1.5	Panama	9	l,v	1.5
SAL_HA3185AA	PNUSAS004990	SRR5004583;ILLUMINA;Paired;;SRX2336416;520717952;236;SRA	SAL_HA3185AA	Human	Human	Age: 50-59; stool	2016	9			North America	United States								PulseNet Next Generation Subtyping Methods Unit			PRJNA230403	SRP040281	SAMN05956050	SRS1789898	2016-11-09	2016-11-08	Panama	D1	l,v	1.5	Panama	9	l,v	1.5
SAL_HA4062AA	PNUSAS005032	SRR5016932;ILLUMINA;Paired;;SRX2345448;427045284;243;SRA	SAL_HA4062AA	Human	Human	Age: 5-9; stool	2016	10			North America	United States								PulseNet Next Generation Subtyping Methods Unit			PRJNA230403	SRP040281	SAMN05982243	SRS1793996	2016-11-16	2016-11-09	Panama	D1	l,v	1.5	Panama	9	l,v	1.5
SAL_HA4504AA	PNUSAS005430	SRR5044036;ILLUMINA;Paired;;SRX2367055;993215158;233;SRA	SAL_HA4504AA	Human	Human	Age: 20-29; stool	2016	10			North America	United States								Pulsenet			PRJNA230403	SRP040281	SAMN06020430	SRS1813159	2016-11-22	2016-11-22	Panama	D1	l,v	1.5	Panama	9	l,v	1.5
SAL_HA4517AA	PNUSAS005218	SRR5044027;ILLUMINA;Paired;;SRX2367042;525865268;218;SRA	SAL_HA4517AA	Human	Human	Age: 50-59; stool	2016	9			North America	United States								PulseNet Next Generation Subtyping Methods Unit			PRJNA230403	SRP040281	SAMN06008966	SRS1813147	2016-11-22	2016-11-22	Panama	D1	l,v	1.5	Panama	9	l,v	1.5
SAL_HA4791AA	6519-09-01	SRR5051370;ILLUMINA;Paired;;SRX2372785;445019328;288;SRA	SAL_HA4791AA	Human	Human	Homo sapiens					North America	Canada								Public Health Agency Of Canada			PRJNA353625	SRP093623	SAMN06030000	SRS1817537	2016-11-24	2016-11-22	Panama	D1	l,v	1.5	Panama	9	l,v	1.5
SAL_HA4794AA	4668-09-01	SRR5051367;ILLUMINA;Paired;;SRX2372782;379065694;289;SRA	SAL_HA4794AA	Human	Human	Homo sapiens					North America	Canada								Public Health Agency Of Canada			PRJNA353625	SRP093623	SAMN06029981	SRS1817534	2016-11-24	2016-11-22	Panama	D1	l,v	1.5	Panama	9	l,v	1.5
SAL_HA5392AA	PNUSAS005497	SRR5056083;ILLUMINA;Paired;;SRX2376845;474953840;205;SRA	SAL_HA5392AA	Human	Human	Age: 30-39; blood	2016	10			North America	United States								PulseNet Next Generation Subtyping Methods Unit			PRJNA230403	SRP040281	SAMN06050855	SRS1819799	2016-11-28	2016-11-28	Panama	D1	l,v	1.5	Panama	9	l,v	1.5
SAL_HA5404AA	13-2237	SRR5055994;ILLUMINA;Paired;;SRX2376776;490216256;296;SRA	SAL_HA5404AA	Human	Human	Homo sapiens					North America	Canada								Public Health Agency Of Canada			PRJNA353625	SRP093623	SAMN06030318	SRS1819762	2016-11-28	2016-11-26	Panama	D1	l,v	1.5	Panama	9	l,v	1.5
SAL_HA5743AA	PNUSAS005003	SRR5060627;ILLUMINA;Paired;;SRX2381156;455858664;246;SRA	SAL_HA5743AA	Human	Human	Age: 40-49; stool	2016	10			North America	United States								PulseNet Next Generation Subtyping Methods Unit			PRJNA230403	SRP040281	SAMN06049159	SRS1823623	2016-11-30	2016-11-29	Panama	D1	l,v	1.5	Panama	9	l,v	1.5
SAL_HA6349AA	PNUSAS005542	SRR5084276;ILLUMINA;Paired;;SRX2401943;431593920;240;SRA	SAL_HA6349AA	Human	Human	Age: 0-4; stool	2016	10			North America	United States								PulseNet Next Generation Subtyping Methods Unit			PRJNA230403	SRP040281	SAMN06109931	SRS1841925	2016-12-07	2016-12-07	Panama	D1	l,v	1.5	Panama	9	l,v	1.5
SAL_HA6361AA	PNUSAS006012	SRR5084264;ILLUMINA;Paired;;SRX2401931;411355616;248;SRA	SAL_HA6361AA	Human	Human	Age: 40-49; stool	2016	10			North America	United States								Pulsenet			PRJNA230403	SRP040281	SAMN06111359	SRS1841913	2016-12-07	2016-12-07	Panama	D1	l,v	1.5	Panama	9	l,v	1.5
SAL_HA6886AA	PNUSAS005082	SRR5110553;ILLUMINA;Paired;;SRX2422939;317679208;242;SRA	SAL_HA6886AA	Human	Human	Age: 10-19; urine	2016	7			North America	United States								PulseNet Next Generation Subtyping Methods Unit			PRJNA230403	SRP040281	SAMN06118297	SRS1860006	2016-12-15	2016-12-14	Panama	D1	l,v	1.5	Panama	9	l,v	1.5
SAL_HA6901AA	PNUSAS006054	SRR5110537;ILLUMINA;Paired;;SRX2422923;303273088;134;SRA	SAL_HA6901AA	Human	Human	Age: 20-29; stool	2016	11			North America	United States								PulseNet Next Generation Subtyping Methods Unit			PRJNA230403	SRP040281	SAMN06135353	SRS1859990	2016-12-15	2016-12-14	Panama	D1	l,v	1.5	Panama	9	l,v	1.5
SAL_HA7345AA	PNUSAS006058	SRR5116985;ILLUMINA;Paired;;SRX2432178;491259840;244;SRA	SAL_HA7345AA	Human	Human	Age: 10-19; blood	2016	11			North America	United States								PulseNet Next Generation Subtyping Methods Unit			PRJNA230403	SRP040281	SAMN06135405	SRS1867992	2016-12-17	2016-12-16	Panama	D1	l,v	1.5	Panama	9	l,v	1.5
SAL_HA8252AA	PNUSAS006477	SRR5132362;ILLUMINA;Paired;;SRX2446278;480885872;236;SRA	SAL_HA8252AA	ND							North America	United States								PulseNet Next Generation Subtyping Methods Unit			PRJNA230403	SRP040281	SAMN06175483	SRS1879741	2016-12-28	2016-12-27	Panama	D1	l,v	1.5	Panama	9	l,v	1.5
SAL_HA8264AA	PNUSAS006478	SRR5132350;ILLUMINA;Paired;;SRX2446266;518554104;237;SRA	SAL_HA8264AA	ND							North America	United States								PulseNet Next Generation Subtyping Methods Unit			PRJNA230403	SRP040281	SAMN06175481	SRS1879729	2016-12-28	2016-12-27	Panama	D1	l,v	1.5	Panama	9	l,v	1.5
SAL_HA8342AA	PNUSAS006444	SRR5129988;ILLUMINA;Paired;;SRX2444037;690159816;222;SRA	SAL_HA8342AA	ND							North America	United States								Center for Diease Control and Prevention - Enteric Diseases Laboratory Branch (US)			PRJNA230403	SRP040281	SAMN06183548	SRS1878092	2016-12-28	2016-12-23	Panama	D1	l,v	1.5	Panama	9	l,v	1.5
SAL_HA9201AA	PNUSAS004876	SRR5152076;ILLUMINA;Paired;;SRX2469977;501847976;244;SRA	SAL_HA9201AA	Human	Human	Age: 70-79; stool	2016	8			North America	United States								PulseNet Next Generation Subtyping Methods Unit			PRJNA230403	SRP040281	SAMN05933977	SRS1902092	2017-01-07	2017-01-06	Panama	D1	l,v	1.5	Panama	9	l,v	1.5
SAL_HA9340AA	PNUSAS006873	SRR5163863;ILLUMINA;Paired;;SRX2480981;491575520;232;SRA	SAL_HA9340AA	ND							North America	United States								PulseNet Next Generation Subtyping Methods Unit			PRJNA230403	SRP040281	SAMN06210657	SRS1912594	2017-01-10	2017-01-10	Panama	D1	l,v	1.5	Panama	9	l,v	1.5
SAL_HA9458AA	CFSAN057856	SRR5160304;ILLUMINA;Paired;300;SRX2478579;1179466272;144;SRA	SAL_HA9458AA	Human	Human	Homo sapiens; blood	2014				South America	Brazil								FDA Center for Food Safety and Applied Nutrition			PRJNA186035	SRP018785	SAMN06074176	SRS1909681	2017-01-10	2015-01-01	Panama	D1	l,v	1.5	Panama	9	l,v	1.5
SAL_HA9542AA	CFSAN057886	SRR5159845;ILLUMINA;Paired;300;SRX2478142;1040833500;147;SRA	SAL_HA9542AA	Food	ND/Others	food	2016				South America	Brazil								FDA Center for Food Safety and Applied Nutrition			PRJNA186035	SRP018785	SAMN06074197	SRS1909353	2017-01-10	2015-01-01	Panama	D1	l,v	1.5	Panama	9	l,v	1.5
SAL_IA0369AA	PNUSAS006618	SRR5189066;ILLUMINA;Paired;;SRX2504985;266195124;246;SRA	SAL_IA0369AA	Human	Human	Age: 0-4; stool	2016	11			North America	United States								PulseNet Next Generation Subtyping Methods Unit			PRJNA230403	SRP040281	SAMN06236382	SRS1929714	2017-01-19	2017-01-19	Panama	D1	l,v	1.5	Panama	9	l,v	1.5
SAL_IA0436AA	PNUSAS007237	SRR5188981;ILLUMINA;Paired;;SRX2504902;505041120;240;SRA	SAL_IA0436AA	ND							North America	United States								PulseNet Next Generation Subtyping Methods Unit			PRJNA230403	SRP040281	SAMN06220350	SRS1929633	2017-01-19	2017-01-19	Panama	D1	l,v	1.5	Panama	9	l,v	1.5
SAL_IA0707AA	189192	SRR5194275;ILLUMINA;Paired;;SRX2509947;244884618;99;SRA	SAL_IA0707AA	Human	Human	Homo sapiens; human	2015	11			Europe	United Kingdom								Public Health England			PRJNA248792	SRP042645	SAMN06248342	SRS1933911	2017-01-22	2017-01-22	Panama	D1	l,v	1.5	Panama	9	l,v	1.5
SAL_IA1963AA	PNUSAS007660	SRR5197521;ILLUMINA;Paired;;SRX2513004;722333976;186;SRA	SAL_IA1963AA	Human	Human	Age: 80-89; stool	2017	1			North America	United States								Center for Diease Control and Prevention - Enteric Diseases Laboratory Branch (US)			PRJNA230403	SRP040281	SAMN06250264	SRS1936538	2017-01-24	2017-01-24	Panama	D1	l,v	1.5	Panama	9	l,v	1.5
SAL_IA2766AA	MS160107	ERR1810358;ILLUMINA;Paired;500;ERX1873385;375178914;99;SRA	SAL_IA2766AA	Human	Human	Homo sapiens	2016				Europe	Ireland								University Hospital Galway			PRJEB18998	ERP020979	SAMEA55105168	ERS1511588	2017-01-30	2017-01-30	Panama	D1	l,v	1.5	Panama	9	l,v	1.5
SAL_IA2929AA	140625	SRR5216377;ILLUMINA;Paired;;SRX2526588;366355614;97;SRA	SAL_IA2929AA	Human	Human	Homo sapiens; human	2015	7			Europe	United Kingdom								Public Health England			PRJNA248792	SRP042645	SAMN06278772	SRS1947447	2017-01-30	2017-01-30	Panama	D1	l,v	1.5	Panama	9	l,v	1.5
SAL_IA3793AA	PNUSAS007301	SRR5221490;ILLUMINA;Paired;;SRX2531266;416805858;189;SRA	SAL_IA3793AA	ND			2016	10			North America	United States								PulseNet Next Generation Subtyping Methods Unit			PRJNA230403	SRP040281	SAMN06277086	SRS1952115	2017-02-01	2017-02-01	Panama	D1	l,v	1.5	Panama	9	l,v	1.5
SAL_IA3815AA	PNUSAS007980	SRR5221468;ILLUMINA;Paired;;SRX2531244;547134426;243;SRA	SAL_IA3815AA	Human	Human	Age: 50-59; stool	2017	1			North America	United States								PulseNet Next Generation Subtyping Methods Unit			PRJNA230403	SRP040281	SAMN06279737	SRS1952093	2017-02-01	2017-02-01	Panama	D1	l,v	1.5	Panama	9	l,v	1.5
SAL_IA4616AA	PNUSAS005223	SRR5224284;ILLUMINA;Paired;;SRX2533463;436669252;239;SRA	SAL_IA4616AA	Human	Human	Age: 0-4; stool	2016	9			North America	United States								PulseNet Next Generation Subtyping Methods Unit			PRJNA230403	SRP040281	SAMN06008971	SRS1954121	2017-02-02	2017-02-02	Panama	D1	l,v	1.5	Panama	9	l,v	1.5
SAL_IA4710AA	FSIS1709863	SRR5223588;ILLUMINA;Paired;300;SRX2532768;537902700;150;SRA	SAL_IA4710AA	Livestock	Swine	Product-Raw-Intact-Pork	2016				North America	United States	Minnesota							USDA FSIS			PRJNA242847	SRP040648	SAMN06289199	SRS1953457	2017-02-02	2017-02-01	Panama	D1	l,v	1.5	Panama	9	l,v	1.5
SAL_IA4763AA	MS160177	ERR1815529;ILLUMINA;Paired;500;ERX1878041;368083296;98;SRA	SAL_IA4763AA	Human	Human	Homo sapiens	2016				Europe	Ireland								University Hospital Galway			PRJEB18998	ERP020979	SAMEA72468418	ERS1534739	2017-02-04	2017-02-03	Panama	D1	l,v	1.5	Panama	9	l,v	1.5
SAL_IA5688AA	PNUSAS008139	SRR5249527;ILLUMINA;Paired;;SRX2555363;810183832;134;SRA	SAL_IA5688AA	Human	Human	Age: 10-19; bone	2016	12			North America	United States								PulseNet Next Generation Subtyping Methods Unit			PRJNA230403	SRP040281	SAMN06311532	SRS1972827	2017-02-14	2017-02-13	Panama	D1	l,v	1.5	Panama	9	l,v	1.5
SAL_IA5702AA	PNUSAS008132	SRR5249512;ILLUMINA;Paired;;SRX2555348;338290408;148;SRA	SAL_IA5702AA	Human	Human	Age: 30-39; stool	2016	10			North America	United States								PulseNet Next Generation Subtyping Methods Unit			PRJNA230403	SRP040281	SAMN06311526	SRS1972812	2017-02-14	2017-02-13	Panama	D1	l,v	1.5	Panama	9	l,v	1.5
SAL_IA5785AA	PNUSAS008419	SRR5242677;ILLUMINA;Paired;;SRX2549451;363033880;242;SRA	SAL_IA5785AA	ND							North America	United States								PulseNet Next Generation Subtyping Methods Unit			PRJNA230403	SRP040281	SAMN06312305	SRS1967774	2017-02-14	2017-02-10	Panama	D1	l,v	1.5	Panama	9	l,v	1.5
SAL_IA5856AA	PNUSAS007920	SRR5240714;ILLUMINA;Paired;;SRX2547587;626693610;215;SRA	SAL_IA5856AA	Human	Human	Age: 20-29; stool					North America	United States								PulseNet Next Generation Subtyping Methods Unit			PRJNA230403	SRP040281	SAMN06310822	SRS1966264	2017-02-14	2017-02-09	Panama	D1	l,v	1.5	Panama	9	l,v	1.5
SAL_IA6929AA	MS150233	ERR1830494;ILLUMINA;Paired;500;ERX1892470;285902260;98;SRA	SAL_IA6929AA	Human	Human	Homo sapiens	2015				Europe	Ireland								University Hospital Galway			PRJEB18998	ERP020979	SAMEA88399168	ERS1555980	2017-02-22	2017-02-21	Panama	D1	l,v	1.5	Panama	9	l,v	1.5
SAL_IA7329AA	PNUSAS008836	SRR5281927;ILLUMINA;Paired;;SRX2585573;526187394;197;SRA	SAL_IA7329AA	ND							North America	United States								PulseNet Next Generation Subtyping Methods Unit			PRJNA230403	SRP040281	SAMN06392688	SRS1999291	2017-02-24	2017-02-23	Panama	D1	l,v	1.5	Panama	9	l,v	1.5
SAL_IA7454AA	PNUSAS008806	SRR5291664;ILLUMINA;Paired;;SRX2594307;285060320;244;SRA	SAL_IA7454AA	Human	Human	Age: 20-29; stool	2017	1			North America	United States								PulseNet Next Generation Subtyping Methods Unit			PRJNA230403	SRP040281	SAMN06379719	SRS2004783	2017-02-28	2017-02-27	Panama	D1	l,v	1.5	Panama	9	l,v	1.5
SAL_IA7515AA	PNUSAS007990	SRR5291600;ILLUMINA;Paired;;SRX2594243;373073542;233;SRA	SAL_IA7515AA	Human	Human	Age: 70-79; urine	2016	12			North America	United States								PulseNet Next Generation Subtyping Methods Unit			PRJNA230403	SRP040281	SAMN06392568	SRS2004720	2017-02-28	2017-02-27	Panama	D1	l,v	1.5	Panama	9	l,v	1.5
SAL_IA7570AA	PNUSAS009139	SRR5366145;ILLUMINA;Paired;;SRX2661424;;;SRA,SRR5307902;ILLUMINA;Paired;;SRX2609039;280334012;238;SRA	SAL_IA7570AA	ND							North America	United States								PulseNet Next Generation Subtyping Methods Unit			PRJNA230403	SRP040281	SAMN06446444	SRS2013353	2017-03-02	2017-03-02	Panama	D1	l,v	1.5	Panama	9	l,v	1.5
SAL_IA7578AA	PNUSAS009129	SRR5307894;ILLUMINA;Paired;;SRX2609031;357854400;240;SRA	SAL_IA7578AA	ND							North America	United States								PulseNet Next Generation Subtyping Methods Unit			PRJNA230403	SRP040281	SAMN06446475	SRS2013345	2017-03-02	2017-03-02	Panama	D1	l,v	1.5	Panama	9	l,v	1.5
SAL_IA8172AA	FDA447476-1	SRR5329246;ILLUMINA;Paired;500;SRX2628269;399662530;185;SRA	SAL_IA8172AA	Food	Plant	Melon fruit; cantaloupe	2007	11	20		North America	Mexico								FDA/CFSAN			PRJNA186035	SRP018785	SAMN02846024	SRS2038137	2017-03-09	2017-03-09	Panama	D1	l,v	1.5	Panama	9	l,v	1.5
SAL_IA8258AA	PNUSAS008828	SRR5336167;ILLUMINA;Paired;;SRX2633586;289550850;219;SRA	SAL_IA8258AA	ND							North America	United States								PulseNet Next Generation Subtyping Methods Unit			PRJNA230403	SRP040281	SAMN06473349	SRS2042819	2017-03-11	2017-03-10	Panama	D1	l,v	1.5	Panama	9	l,v	1.5
SAL_IA8280AA	PNUSAS009070	SRR5336145;ILLUMINA;Paired;;SRX2633564;404023600;200;SRA	SAL_IA8280AA	ND			2017	2	1		North America	United States								Pulsenet			PRJNA230403	SRP040281	SAMN06461900	SRS2042797	2017-03-11	2017-03-10	Panama	D1	l,v	1.5	Panama	9	l,v	1.5
SAL_IA8361AA	Sal-3691	traces-0QOyEBe;ILLUMINA;Paired;;NA;1552821732;297;Uploaded	SAL_IA8361AA	ND			2015				Asia	Taiwan								Ye Feng							2017-03-12	2017-09-14	Panama	D1	l,v	1.5	Panama	9	l,v	1.5
SAL_IA8362AA	Sal-3971	traces-0xPTWoT;ILLUMINA;Paired;;NA;1268179308;297;Uploaded	SAL_IA8362AA	ND			2015				Asia	Taiwan								Ye Feng							2017-03-12	2017-09-14	Panama	D1	l,v	1.5	Panama	9	l,v	1.5
SAL_IA8363AA	Sal-4164	traces-0QnqQbL;ILLUMINA;Paired;;NA;1492237890;297;Uploaded	SAL_IA8363AA	Human	Human		2015				Asia	Taiwan								Ye Feng							2017-03-12	2017-09-14	Panama	D1	l,v	1.5	Panama	9	l,v	1.5
SAL_IA8428AA	PNUSAS009234	SRR5336216;ILLUMINA;Paired;;SRX2633638;510515712;224;SRA	SAL_IA8428AA	ND							North America	United States								PulseNet Next Generation Subtyping Methods Unit			PRJNA230403	SRP040281	SAMN06474260	SRS2042868	2017-03-12	2017-03-10	Panama	D1	l,v	1.5	Panama	9	l,v	1.5
SAL_IA9413AA	PNUSAS009298	SRR5360978;ILLUMINA;Paired;;SRX2656759;741680086;193;SRA	SAL_IA9413AA	Human	Human	Age: 10-19; stool	2014	10			North America	United States								PulseNet Next Generation Subtyping Methods Unit			PRJNA230403	SRP040281	SAMN06464698	SRS2060288	2017-03-20	2017-03-20	Panama	D1	l,v	1.5	Panama	9	l,v	1.5
SAL_IA9850AA	PNUSAS009810	SRR5364277;ILLUMINA;Paired;;SRX2659722;419684814;243;SRA	SAL_IA9850AA	ND							North America	United States								PulseNet Next Generation Subtyping Methods Unit			PRJNA230403	SRP040281	SAMN06607499	SRS2062293	2017-03-22	2017-03-21	Panama	D1	l,v	1.5	Panama	9	l,v	1.5
SAL_JA0530AA	PNUSAS009190	SRR5387107;ILLUMINA;Paired;;SRX2682130;378191800;149;SRA	SAL_JA0530AA	ND							North America	United States								PulseNet Next Generation Subtyping Methods Unit			PRJNA230403	SRP040281	SAMN06642161	SRS2079431	2017-03-30	2017-03-29	Panama	D1	l,v	1.5	Panama	9	l,v	1.5
SAL_JA1115AA	PNUSAS010995	SRR5418805;ILLUMINA;Paired;;SRX2710351;444213128;241;SRA	SAL_JA1115AA	Human	Human	Age: 0-4; stool	2017	3			North America	United States								PulseNet Next Generation Subtyping Methods Unit			PRJNA230403	SRP040281	SAMN06676328	SRS2102113	2017-04-06	2017-04-05	Panama	D1	l,v	1.5	Panama	9	l,v	1.5
SAL_JA1437AA	ADRDL-972	SRR5409894;ILLUMINA;Paired;500;SRX2702011;153940860;215;SRA	SAL_JA1437AA	Other Animal	Avian	Other animal; intestine (Rhea americana)	1992	8	28		North America	United States	Oklahoma							FDA Center for Food Safety and Applied Nutrition			PRJNA280335	SRP059853	SAMN06333694	SRS2095853	2017-04-06	2017-04-03	Panama	D1	l,v	1.5	Panama	9	l,v	1.5
SAL_JA1619AA	PNUSAS011339	SRR5434497;ILLUMINA;Paired;;SRX2724520;533307828;237;SRA	SAL_JA1619AA	ND							North America	United States								PulseNet Next Generation Subtyping Methods Unit			PRJNA230403	SRP040281	SAMN06692340	SRS2113229	2017-04-11	2017-04-11	Panama	D1	l,v	1.5	Panama	9	l,v	1.5
SAL_JA2546AA	PNUSAS011510	SRR5459623;ILLUMINA;Paired;;SRX2747636;748465536;208;SRA	SAL_JA2546AA	ND							North America	United States								PulseNet Next Generation Subtyping Methods Unit			PRJNA230403	SRP040281	SAMN06711401	SRS2133999	2017-04-20	2017-04-19	Panama	D1	l,v	1.5	Panama	9	l,v	1.5
SAL_JA2556AA	PNUSAS011513	SRR5459613;ILLUMINA;Paired;;SRX2747626;778225120;218;SRA	SAL_JA2556AA	ND							North America	United States								PulseNet Next Generation Subtyping Methods Unit			PRJNA230403	SRP040281	SAMN06711404	SRS2133989	2017-04-20	2017-04-19	Panama	D1	l,v	1.5	Panama	9	l,v	1.5
SAL_JA2559AA	PNUSAS011515	SRR5459610;ILLUMINA;Paired;;SRX2747623;788470320;194;SRA	SAL_JA2559AA	ND							North America	United States								PulseNet Next Generation Subtyping Methods Unit			PRJNA230403	SRP040281	SAMN06711406	SRS2133986	2017-04-20	2017-04-19	Panama	D1	l,v	1.5	Panama	9	l,v	1.5
SAL_JA3223AA	PNUSAS011418	SRR5486660;ILLUMINA;Paired;;SRX2769561;606492000;240;SRA	SAL_JA3223AA	ND							North America	United States								PulseNet			PRJNA230403	SRP040281	SAMN06812514	SRS2153192	2017-05-02	2017-04-29	Panama	D1	l,v	1.5	Panama	9	l,v	1.5
SAL_JA3366AA	PNUSAS010574	SRR5486214;ILLUMINA;Paired;;SRX2769115;303575448;242;SRA	SAL_JA3366AA	ND							North America	United States								CDPHE			PRJNA230403	SRP040281	SAMN06829546	SRS2152754	2017-05-02	2017-04-29	Panama	D1	l,v	1.5	Panama	9	l,v	1.5
SAL_JA3570AA	PNUSAS012315	SRR5500925;ILLUMINA;Paired;;SRX2780387;274435350;235;SRA	SAL_JA3570AA	ND							North America	United States								Centers for Disease Control and Prevention Enteric Diseases Laboratory Branch			PRJNA230403	SRP040281	SAMN06846293	SRS2163478	2017-05-03	2017-05-03	Panama	D1	l,v	1.5	Panama	9	l,v	1.5
SAL_JA3625AA	FDA572471-2-26	SRR5498126;ILLUMINA;Paired;500;SRX2778447;580929464;179;SRA	SAL_JA3625AA	Food	Plant	Seeded vegetables (solanaceous); flavoring or seasoning; red chili powder	2009	11	23		North America	United States	New Mexico							FDA/CFSAN			PRJNA186035	SRP018785	SAMN02846624	SRS2161699	2017-05-03	2017-05-02	Panama	D1	l,v	1.5	Panama	9	l,v	1.5
SAL_JA3708AA	PNUSAS012989	SRR5512654;ILLUMINA;Paired;;SRX2786623;384323248;233;SRA	SAL_JA3708AA	ND							North America	United States								PulseNet			PRJNA230403	SRP040281	SAMN06887320	SRS2168609	2017-05-05	2017-05-05	Panama	D1	l,v	1.5	Panama	9	l,v	1.5
SAL_JA3736AA	PNUSAS012830	SRR5508455;ILLUMINA;Paired;;SRX2784127;321515544;236;SRA	SAL_JA3736AA	ND							North America	United States								PulseNet			PRJNA230403	SRP040281	SAMN06854236	SRS2166262	2017-05-05	2017-05-04	Panama	D1	l,v	1.5	Panama	9	l,v	1.5
SAL_JA3783AA	PNUSAS012828	SRR5508408;ILLUMINA;Paired;;SRX2784080;370247806;239;SRA	SAL_JA3783AA	ND							North America	United States								PulseNet			PRJNA230403	SRP040281	SAMN06854226	SRS2166215	2017-05-05	2017-05-04	Panama	D1	l,v	1.5	Panama	9	l,v	1.5
SAL_JA3950AA	PNUSAS011022	SRR5508212;ILLUMINA;Paired;;SRX2783884;673029042;203;SRA	SAL_JA3950AA	Human	Human	Age: 0-4; blood	2016	8			North America	United States								PulseNet			PRJNA230403	SRP040281	SAMN06847862	SRS2166021	2017-05-05	2017-05-04	Panama	D1	l,v	1.5	Panama	9	l,v	1.5
SAL_JA5097AA	PNUSAS006471	SRR5578845;ILLUMINA;Paired;;SRX2837061;473662856;236;SRA	SAL_JA5097AA	ND							North America	United States								PulseNet Next Generation Subtyping Methods Unit			PRJNA230403	SRP040281	SAMN06189548	SRS2211237	2017-05-20	2017-05-19	Panama	D1	l,v	1.5	Panama	9	l,v	1.5
SAL_JA5661AA	PNUSAS013573	SRR5584983;ILLUMINA;Paired;;SRX2842896;558994792;236;SRA	SAL_JA5661AA	Human	Human	Age: 70-79; stool	2017	3			North America	United States								Centers for Disease Control and Prevention - PulseNet			PRJNA230403	SRP040281	SAMN06927749	SRS2216215	2017-05-23	2017-05-22	Panama	D1	l,v	1.5	Panama	9	l,v	1.5
SAL_JA6359AA	346575	SRR5583442;ILLUMINA;Paired;;SRX2841355;305152848;99;SRA	SAL_JA6359AA	Human	Human	Homo sapiens; human	2017	2			Europe	United Kingdom								Public Health England			PRJNA248792	SRP042645	SAMN07153945	SRS2214689	2017-05-23	2017-05-23	Panama	D1	l,v	1.5	Panama	9	l,v	1.5
SAL_JA6708AA	MS170087	ERR1988389;ILLUMINA;Paired;500;ERX2048654;382480560;99;SRA	SAL_JA6708AA	Human	Human	Homo sapiens	2017				Europe	Ireland								University Hospital Galway			PRJEB18998	ERP020979	SAMEA104084178	ERS1748071	2017-05-24	2017-05-23	Panama	D1	l,v	1.5	Panama	9	l,v	1.5
SAL_JA7193AA	10-3-20170330	traces-0PnfNdh;ILLUMINA;Paired;;NA;531732102;267;Uploaded	SAL_JA7193AA	ND							Europe	United Kingdom	Scotland							D. Brown (Scotland)							2017-05-30	2017-12-02	Panama	D1	l,v	1.5	Panama	9	l,v	1.5
SAL_JA7527AA	PNUSAS014085	SRR5633650;ILLUMINA;Paired;;SRX2873496;571892966;199;SRA	SAL_JA7527AA	Human	Human	Age: 0-4; stool	2017	3			North America	United States								PulseNet Next Generation Subtyping Methods Unit			PRJNA230403	SRP040281	SAMN07161028	SRS2243619	2017-06-01	2017-05-31	Panama	D1	l,v	1.5	Panama	9	l,v	1.5
SAL_JA7566AA	PNUSAS014836	SRR5642200;ILLUMINA;Paired;;SRX2880389;401710880;235;SRA	SAL_JA7566AA	ND							North America	United States								PulseNet Next Generation Subtyping Methods Unit			PRJNA230403	SRP040281	SAMN07176322	SRS2248280	2017-06-02	2017-06-02	Panama	D1	l,v	1.5	Panama	9	l,v	1.5
SAL_JA7640AA	PNUSAS011677	SRR5642033;ILLUMINA;Paired;;SRX2880224;165721332;147;SRA	SAL_JA7640AA	ND							North America	United States								PulseNet Next Generation Subtyping Methods Unit			PRJNA230403	SRP040281	SAMN07147037	SRS2248116	2017-06-02	2017-06-02	Panama	D1	l,v	1.5	Panama	9	l,v	1.5
SAL_JA7653AA	PNUSAS011675	SRR5642020;ILLUMINA;Paired;;SRX2880211;639184788;146;SRA	SAL_JA7653AA	ND							North America	United States								PulseNet Next Generation Subtyping Methods Unit			PRJNA230403	SRP040281	SAMN07147035	SRS2248103	2017-06-02	2017-06-02	Panama	D1	l,v	1.5	Panama	9	l,v	1.5
SAL_JA7848AA	346615	SRR5633233;ILLUMINA;Paired;;SRX2873084;357725088;98;SRA	SAL_JA7848AA	Human	Human	Homo sapiens; human	2017	2			Europe	United Kingdom								Public Health England			PRJNA248792	SRP042645	SAMN07180771	SRS2243206	2017-06-02	2017-06-01	Panama	D1	l,v	1.5	Panama	9	l,v	1.5
SAL_JA7982AA	364193	SRR5633016;ILLUMINA;Paired;;SRX2872867;337389864;93;SRA	SAL_JA7982AA	Human	Human	Homo sapiens; human	2017	4			Europe	United Kingdom								Public Health England			PRJNA248792	SRP042645	SAMN07180608	SRS2242989	2017-06-02	2017-06-01	Panama	D1	l,v	1.5	Panama	9	l,v	1.5
SAL_JA8063AA	342523	SRR5632839;ILLUMINA;Paired;;SRX2872690;452310804;99;SRA	SAL_JA8063AA	Human	Human	Homo sapiens; human	2017	2			Europe	United Kingdom								Public Health England			PRJNA248792	SRP042645	SAMN07180485	SRS2242812	2017-06-02	2017-06-01	Panama	D1	l,v	1.5	Panama	9	l,v	1.5
SAL_JA8066AA	333397	SRR5632833;ILLUMINA;Paired;;SRX2872684;290078500;97;SRA	SAL_JA8066AA	Human	Human	Homo sapiens; human	2017	1			Europe	United Kingdom								Public Health England			PRJNA248792	SRP042645	SAMN07180487	SRS2242807	2017-06-02	2017-06-01	Panama	D1	l,v	1.5	Panama	9	l,v	1.5
SAL_JA8094AA	337648	SRR5632787;ILLUMINA;Paired;;SRX2872638;363122928;98;SRA	SAL_JA8094AA	Human	Human	Homo sapiens; human	2017	1			Europe	United Kingdom								Public Health England			PRJNA248792	SRP042645	SAMN07180425	SRS2242761	2017-06-02	2017-06-01	Panama	D1	l,v	1.5	Panama	9	l,v	1.5
SAL_JA8325AA	342946	SRR5631917;ILLUMINA;Paired;;SRX2871783;289021590;99;SRA	SAL_JA8325AA	Human	Human	Homo sapiens; human	2017	2			Europe	United Kingdom								Public Health England			PRJNA248792	SRP042645	SAMN07179989	SRS2241935	2017-06-02	2017-06-01	Panama	D1	l,v	1.5	Panama	9	l,v	1.5
SAL_JA8424AA	358052	SRR5631556;ILLUMINA;Paired;;SRX2871427;256652600;100;SRA	SAL_JA8424AA	Human	Human	Homo sapiens; human	2017	3			Europe	United Kingdom								Public Health England			PRJNA248792	SRP042645	SAMN07179452	SRS2241585	2017-06-02	2017-06-01	Panama	D1	l,v	1.5	Panama	9	l,v	1.5
SAL_JA9010AA	PNUSAS015181	SRR5680483;ILLUMINA;Paired;;SRX2915812;503855996;238;SRA	SAL_JA9010AA	Human	Human	Age: 30-39	2017	5			North America	United States								PulseNet Next Generation Subtyping Methods Unit			PRJNA230403	SRP040281	SAMN07209380	SRS2282049	2017-06-15	2017-06-14	Panama	D1	l,v	1.5	Panama	9	l,v	1.5
SAL_JA9347AA	PNUSAS008125	SRR5659581;ILLUMINA;Paired;;SRX2895888;209630782;149;SRA	SAL_JA9347AA	ND							North America	United States								Pulsenet			PRJNA230403	SRP040281	SAMN06309641	SRS2263352	2017-06-15	2017-06-09	Panama	D1	l,v	1.5	Panama	9	l,v	1.5
SAL_JA9484AA	PNUSAS014889	SRR5655487;ILLUMINA;Paired;;SRX2892080;494624710;235;SRA	SAL_JA9484AA	ND							North America	United States								PulseNet Next Generation Subtyping Methods Unit			PRJNA230403	SRP040281	SAMN07189922	SRS2259838	2017-06-15	2017-06-08	Panama	D1	l,v	1.5	Panama	9	l,v	1.5
SAL_JA9673AA	PNUSAS013786	SRR5687391;ILLUMINA;Paired;;SRX2922156;517876040;236;SRA	SAL_JA9673AA	Human	Human	Age: 70-79; stool	2017	5			North America	United States								PulseNet Next Generation Subtyping Methods Unit			PRJNA230403	SRP040281	SAMN07206812	SRS2288015	2017-06-16	2017-06-15	Panama	D1	l,v	1.5	Panama	9	l,v	1.5
SAL_JA9697AA	PNUSAS014213	SRR5687270;ILLUMINA;Paired;;SRX2922035;428817194;247;SRA	SAL_JA9697AA	ND							North America	United States								PulseNet Next Generation Subtyping Methods Unit			PRJNA230403	SRP040281	SAMN07206104	SRS2287894	2017-06-16	2017-06-15	Panama	D1	l,v	1.5	Panama	9	l,v	1.5
SAL_JA9939AA	PNUSAS015344	SRR5714855;ILLUMINA;Paired;;SRX2935224;450568840;236;SRA	SAL_JA9939AA	ND							North America	United States								PulseNet Next Generation Subtyping Methods Unit			PRJNA230403	SRP040281	SAMN07250019	SRS2297401	2017-06-20	2017-06-20	Panama	D1	l,v	1.5	Panama	9	l,v	1.5
SAL_KA0110AA	PNUSAS015333	SRR5714190;ILLUMINA;Paired;;SRX2934566;319665846;239;SRA	SAL_KA0110AA	ND							North America	United States								PulseNet Next Generation Subtyping Methods Unit			PRJNA230403	SRP040281	SAMN07217036	SRS2296890	2017-06-20	2017-06-20	Panama	D1	l,v	1.5	Panama	9	l,v	1.5
SAL_KA0694AA	2015AM-0504	SRR5725217;ILLUMINA;Paired;;SRX2941181;791915460;245;SRA	SAL_KA0694AA	Human	Human	Age: 40-49; urine	2015	3			North America	United States								Centers for Disease Control and Prevention Enteric Diseases Laboratory Branch			PRJNA230403	SRP040281	SAMN07260990	SRS2302282	2017-06-26	2017-06-21	Panama	D1	l,v	1.5	Panama	9	l,v	1.5
SAL_KA1043AA	FSIS1702047	SRR5762160;ILLUMINA;Paired;300;SRX2961883;460649700;150;SRA	SAL_KA1043AA	Livestock	Swine	Animal-swine-sow	2017				North America	United States								USDA FSIS			PRJNA292666	SRP062916	SAMN07283951	SRS2318661	2017-06-28	2017-06-27	Panama	D1	l,v	1.5	Panama	9	l,v	1.5
SAL_KA1109AA	2015AM-0326	SRR5760404;ILLUMINA;Paired;;SRX2960233;586364616;246;SRA	SAL_KA1109AA	Human	Human	Age: 30-39; blood	2015	3			North America	United States								Centers for Disease Control and Prevention Enteric Diseases Laboratory Branch			PRJNA230403	SRP040281	SAMN07281137	SRS2317143	2017-06-28	2017-06-27	Panama	D1	l,v	1.5	Panama	9	l,v	1.5
SAL_KA1711AA	PNUSAS016687	SRR5787304;ILLUMINA;Paired;;SRX2973723;363320370;189;SRA	SAL_KA1711AA	Human	Human	Homo sapiens	2015	3	19		North America	United States								PulseNet Next Generation Subtyping Methods Unit			PRJNA230403	SRP040281	SAMN07278712	SRS2328701	2017-07-02	2017-06-30	Panama	D1	l,v	1.5	Panama	9	l,v	1.5
SAL_KA2071AA	12-11-20170435	traces-0rPWbOf;ILLUMINA;Paired;;NA;461416680;261;Uploaded	SAL_KA2071AA	ND							Europe	United Kingdom	Scotland							D. Brown (Scotland)							2017-07-05	2018-01-07	Panama	D1	l,v	1.5	Panama	9	l,v	1.5
SAL_KA2571AA	PNUSAS017486	SRR5812329;ILLUMINA;Paired;;SRX2990824;350446008;242;SRA	SAL_KA2571AA	ND							North America	United States								PulseNet Next Generation Subtyping Methods Unit			PRJNA230403	SRP040281	SAMN07316453	SRS2342808	2017-07-11	2017-07-07	Panama	D1	l,v	1.5	Panama	9	l,v	1.5
SAL_KA2763AA	PNUSAS016879	SRR5812036;ILLUMINA;Paired;;SRX2990546;698323860;195;SRA	SAL_KA2763AA	Human	Human	Age: 70-79; stool	2017	5			North America	United States								PulseNet Next Generation Subtyping Methods Unit			PRJNA230403	SRP040281	SAMN07327412	SRS2342529	2017-07-11	2017-07-07	Panama	D1	l,v	1.5	Panama	9	l,v	1.5
SAL_KA3477AA	PNUSAS017286	SRR5820287;ILLUMINA;Paired;;SRX2998182;488007448;193;SRA	SAL_KA3477AA	Human	Human	Age: 10-19; stool	2014	1			North America	United States								PulseNet Next Generation Subtyping Methods Unit			PRJNA230403	SRP040281	SAMN07312877	SRS2349114	2017-07-13	2017-07-12	Panama	D1	l,v	1.5	Panama	9	l,v	1.5
SAL_KA3629AA	PNUSAS017607	SRR5823581;ILLUMINA;Paired;;SRX3001390;454680664;214;SRA	SAL_KA3629AA	ND							North America	United States								PulseNet Next Generation Subtyping Methods Unit			PRJNA230403	SRP040281	SAMN07341874	SRS2352229	2017-07-14	2017-07-13	Panama	D1	l,v	1.5	Panama	9	l,v	1.5
SAL_KA3988AA	H102900593	ERR2693785;ILLUMINA;Paired;;ERX2708228;1304674126;151;Uploaded	SAL_KA3988AA	Environment	Water/River	River (Thames River)	2009				Europe	United Kingdom	England						9,12:l,v:1,5	M. Achtman		J. Wain (HPA, Colindale)	PRJEB20997	ERP023216	SAMEA104280752	ERS1905730	2017-07-20	2018-10-09	Panama	D1	l,v	1.5	Panama	9	l,v	1.5
SAL_KA4661AA	PNUSAS018012	SRR5851153;ILLUMINA;Paired;;SRX3020769;625325022;189;SRA	SAL_KA4661AA	ND							North America	United States								Centers for Disease Control and Prevention Enteric Diseases Laboratory Branch			PRJNA230403	SRP040281	SAMN07357199	SRS2370284	2017-07-20	2017-07-19	Panama	D1	l,v	1.5	Panama	9	l,v	1.5
SAL_KA5514AA	PNUSAS018495	SRR5864255;ILLUMINA;Paired;;SRX3032461;215907432;148;SRA	SAL_KA5514AA	Human	Human	Age: 20-29; urine	2017	6			North America	United States								PulseNet Next Generation Subtyping Methods Unit			PRJNA230403	SRP040281	SAMN07373290	SRS2381298	2017-07-25	2017-07-24	Panama	D1	l,v	1.5	Panama	9	l,v	1.5
SAL_KA5803AA	OSF065668	SRR5876851;ILLUMINA;Paired;500;SRX3044353;230871180;237;SRA	SAL_KA5803AA	Food	Plant	Multi-ingredient; nutrient powder	2017				North America	United States	California							FDA Center for Food Safety and Applied Nutrition			PRJNA186035	SRP018785	SAMN07343001	SRS2392033	2017-07-28	2017-07-27	Panama	D1	l,v	1.5	Panama	9	l,v	1.5
SAL_KA6496AA	2015AM-0807	SRR5896132;ILLUMINA;Paired;;SRX3061689;687912408;237;SRA	SAL_KA6496AA	Human	Human	Age: 5-9; stool	2015	6			North America	United States								Centers for Disease Control and Prevention Enteric Diseases Laboratory Branch			PRJNA230403	SRP040281	SAMN07449812	SRS2406862	2017-08-04	2017-08-04	Panama	D1	l,v	1.5	Panama	9	l,v	1.5
SAL_KA6715AA	PNUSAS019176	SRR5888709;ILLUMINA;Paired;;SRX3054563;244110228;246;SRA	SAL_KA6715AA	Human	Human	Age: 60-69; stool	2017	6			North America	United States								PulseNet Next Generation Subtyping Methods Unit			PRJNA230403	SRP040281	SAMN07419992	SRS2400787	2017-08-04	2017-08-01	Panama	D1	l,v	1.5	Panama	9	l,v	1.5
SAL_KA6847AA	PNUSAS017515	SRR5888434;ILLUMINA;Paired;;SRX3054288;387998856;147;SRA	SAL_KA6847AA	ND							North America	United States								PulseNet Next Generation Subtyping Methods Unit			PRJNA230403	SRP040281	SAMN07419629	SRS2400527	2017-08-04	2017-08-01	Panama	D1	l,v	1.5	Panama	9	l,v	1.5
SAL_KA6947AA	PNUSAS018394	SRR5888058;ILLUMINA;Paired;;SRX3053913;493722312;226;SRA	SAL_KA6947AA	Human	Human	Age: 50-59; stool	2017	6			North America	United States								PulseNet Next Generation Subtyping Methods Unit			PRJNA230403	SRP040281	SAMN07373216	SRS2400246	2017-08-04	2017-08-01	Panama	D1	l,v	1.5	Panama	9	l,v	1.5
SAL_KA7465AA	PNUSAS019635	SRR5908226;ILLUMINA;Paired;;SRX3069737;230410942;241;SRA	SAL_KA7465AA	Human	Human	Age: 10-19; stool	2017	7			North America	United States								PulseNet Next Generation Subtyping Methods Unit			PRJNA230403	SRP040281	SAMN07429393	SRS2414112	2017-08-08	2017-08-07	Panama	D1	l,v	1.5	Panama	9	l,v	1.5
SAL_KA7506AA	PNUSAS018578	SRR5908151;ILLUMINA;Paired;;SRX3069662;515097856;208;SRA	SAL_KA7506AA	Human	Human	Age: 20-29; blood	2017	6			North America	United States								Centers for Disease Control and Prevention Enteric Diseases Laboratory Branch			PRJNA230403	SRP040281	SAMN07436199	SRS2414042	2017-08-08	2017-08-07	Panama	D1	l,v	1.5	Panama	9	l,v	1.5
SAL_KA7723AA	PNUSAS020064	SRR5921528;ILLUMINA;Paired;;SRX3082334;814085188;238;SRA	SAL_KA7723AA	Human	Human	Age: 40-49; stool	2012	9			North America	United States	Wyoming							PulseNet Next Generation Subtyping Methods Unit			PRJNA230403	SRP040281	SAMN07450337	SRS2420989	2017-08-10	2017-08-09	Panama	D1	l,v	1.5	Panama	9	l,v	1.5
SAL_KA7809AA	PNUSAS018705	SRR5921440;ILLUMINA;Paired;;SRX3082248;424740552;137;SRA	SAL_KA7809AA	Human	Human	Age: 20-29; blood	2017	7			North America	United States								Centers for Disease Control and Prevention Enteric Diseases Laboratory Branch			PRJNA230403	SRP040281	SAMN07455450	SRS2420880	2017-08-10	2017-08-09	Panama	D1	l,v	1.5	Panama	9	l,v	1.5
SAL_KA7835AA	PNUSAS020109	SRR5921412;ILLUMINA;Paired;;SRX3082222;659212190;239;SRA	SAL_KA7835AA	ND							North America	United States								ND Dept of Health			PRJNA230403	SRP040281	SAMN07450736	SRS2420842	2017-08-10	2017-08-09	Panama	D1	l,v	1.5	Panama	9	l,v	1.5
SAL_KA8386AA	2015AM-0238	SRR5934073;ILLUMINA;Paired;;SRX3094215;897847580;245;SRA	SAL_KA8386AA	ND							North America	United States								Centers for Disease Control and Prevention Enteric Diseases Laboratory Branch			PRJNA230403	SRP040281	SAMN07508308	SRS2431536	2017-08-15	2017-08-15	Panama	D1	l,v	1.5	Panama	9	l,v	1.5
SAL_KA8622AA	PNUSAS020350	SRR5935592;ILLUMINA;Paired;;SRX3095548;465634888;193;SRA	SAL_KA8622AA	Human	Human	Age: 0-4; stool	2017	7			North America	United States								PulseNet Next Generation Subtyping Methods Unit			PRJNA230403	SRP040281	SAMN07455818	SRS2432530	2017-08-16	2017-08-15	Panama	D1	l,v	1.5	Panama	9	l,v	1.5
SAL_KA8910AA	PNUSAS020998	SRR5938184;ILLUMINA;Paired;;SRX3098082;411011172;243;SRA	SAL_KA8910AA	ND							North America	United States								ND Dept of Health			PRJNA230403	SRP040281	SAMN07503478	SRS2434413	2017-08-17	2017-08-16	Panama	D1	l,v	1.5	Panama	9	l,v	1.5
SAL_KA9223AA	2015AM-0698	SRR5947431;ILLUMINA;Paired;;SRX3106220;609131238;237;SRA	SAL_KA9223AA	ND							North America	United States								Centers for Disease Control and Prevention Enteric Diseases Laboratory Branch			PRJNA230403	SRP040281	SAMN07522797	SRS2441597	2017-08-21	2017-08-21	Panama	D1	l,v	1.5	Panama	9	l,v	1.5
SAL_KA9575AA	PNUSAS020033	SRR5948465;ILLUMINA;Paired;;SRX3107229;445546220;245;SRA	SAL_KA9575AA	Human	Human	Age: 50-59; stool	2017	7			North America	United States								PulseNet Next Generation Subtyping Methods Unit			PRJNA230403	SRP040281	SAMN07512667	SRS2442480	2017-08-22	2017-08-21	Panama	D1	l,v	1.5	Panama	9	l,v	1.5
SAL_KA9943AA	PNUSAS021003	SRR5955303;ILLUMINA;Paired;;SRX3113677;513967588;239;SRA	SAL_KA9943AA	ND							North America	United States								PulseNet Next Generation Subtyping Methods Unit			PRJNA230403	SRP040281	SAMN07515397	SRS2448700	2017-08-23	2017-08-22	Panama	D1	l,v	1.5	Panama	9	l,v	1.5
SAL_LA0463AA	PNUSAS020512	SRR5978526;ILLUMINA;Paired;;SRX3134891;374739392;232;SRA	SAL_LA0463AA	Human	Human	Age: 60-69; stool	2017	7			North America	United States								PulseNet Next Generation Subtyping Methods Unit			PRJNA230403	SRP040281	SAMN07537053	SRS2467845	2017-08-26	2017-08-25	Panama	D1	l,v	1.5	Panama	9	l,v	1.5
SAL_LA0467AA	PNUSAS020513	SRR5978522;ILLUMINA;Paired;;SRX3134887;365763376;209;SRA	SAL_LA0467AA	Human	Human	Age: 20-29; stool	2017	7			North America	United States								PulseNet Next Generation Subtyping Methods Unit			PRJNA230403	SRP040281	SAMN07537055	SRS2468135	2017-08-26	2017-08-25	Panama	D1	l,v	1.5	Panama	9	l,v	1.5
SAL_LA0576AA	17037161	traces-0zhrlIL;ILLUMINA;Paired;;NA;227925564;146;Uploaded	SAL_LA0576AA	Human	Human		2017				Europe	Luxembourg								catherine.ragimbeau@lms.etat.lu							2017-08-28	2018-03-02	Panama	D1	l,v	1.5	Panama	9	l,v	1.5
SAL_LA2124AA	SARB39 (Fidelma Boyd)	ERR2719894;ILLUMINA;Paired;;ERX2733767;311675778;151;Uploaded	SAL_LA2124AA	ND							Europe	Italy								M. Achtman		F. Boyd	PRJEB20997	ERP023216	SAMEA104279989	ERS1904967	2017-09-07	2018-10-09	Panama	D1	l,v	1.5	Panama	9	l,v	1.5
SAL_LA3146AA	M50	ERR2710965;ILLUMINA;Paired;;ERX2725137;1404910040;151;Uploaded	SAL_LA3146AA	ND			2001				North America	United States								M. Achtman		L. Harrison (Univ of Pittsburgh)	PRJEB20997	ERP023216	SAMEA104103468	ERS1767361	2017-09-08	2018-10-09	Panama	D1	l,v	1.5	Panama	9	l,v	1.5
SAL_LA4192AA	PNUSAS020463	SRR6039023;ILLUMINA;Paired;;SRX3187207;260141000;140;SRA	SAL_LA4192AA	ND							North America	United States								PulseNet Next Generation Subtyping Methods Unit			PRJNA230403	SRP040281	SAMN07615599	SRS2515001	2017-09-14	2017-09-14	Panama	D1	l,v	1.5	Panama	9	l,v	1.5
SAL_LA4213AA	PNUSAS021757	SRR6038711;ILLUMINA;Paired;;SRX3186896;482968112;242;SRA	SAL_LA4213AA	ND							North America	United States								PulseNet Next Generation Subtyping Methods Unit			PRJNA230403	SRP040281	SAMN07605001	SRS2514690	2017-09-14	2017-09-14	Panama	D1	l,v	1.5	Panama	9	l,v	1.5
SAL_LA6443AA	PNUSAS022575	SRR6107894;ILLUMINA;Paired;;SRX3222772;394520256;234;SRA	SAL_LA6443AA	ND							North America	United States								PulseNet Next Generation Subtyping Methods Unit			PRJNA230403	SRP040281	SAMN07604584	SRS2547371	2017-09-28	2017-09-27	Panama	D1	l,v	1.5	Panama	9	l,v	1.5
SAL_LA6602AA	PNUSAS022203	SRR6107528;ILLUMINA;Paired;;SRX3222525;207417820;146;SRA	SAL_LA6602AA	ND							North America	United States								PulseNet Next Generation Subtyping Methods Unit			PRJNA230403	SRP040281	SAMN07687862	SRS2547126	2017-09-28	2017-09-27	Panama	D1	l,v	1.5	Panama	9	l,v	1.5
SAL_LA7507AA	PNUSAS024264	SRR6114175;ILLUMINA;Paired;;SRX3228555;204656384;229;SRA	SAL_LA7507AA	Human	Human	Age: 0-4; stool	2017	8			North America	United States								PulseNet Next Generation Subtyping Methods Unit			PRJNA230403	SRP040281	SAMN07703244	SRS2553122	2017-09-29	2017-09-28	Panama	D1	l,v	1.5	Panama	9	l,v	1.5
SAL_LA9129AA	PNUSAS023491	SRR6134223;ILLUMINA;Paired;;SRX3255590;510552716;241;SRA	SAL_LA9129AA	Human	Human	Age: 20-29; stool	2017	6			North America	United States								PulseNet Next Generation Subtyping Methods Unit			PRJNA230403	SRP040281	SAMN07715919	SRS2569300	2017-10-06	2017-10-05	Panama	D1	l,v	1.5	Panama	9	l,v	1.5
SAL_LA9136AA	PNUSAS023495	SRR6134216;ILLUMINA;Paired;;SRX3255583;661835520;240;SRA	SAL_LA9136AA	Human	Human	Age: 20-29; stool	2017	7			North America	United States								PulseNet Next Generation Subtyping Methods Unit			PRJNA230403	SRP040281	SAMN07715922	SRS2569293	2017-10-06	2017-10-05	Panama	D1	l,v	1.5	Panama	9	l,v	1.5
SAL_LA9169AA	PNUSAS024940	SRR6133841;ILLUMINA;Paired;;SRX3255208;377720454;191;SRA	SAL_LA9169AA	ND							North America	United States								PulseNet Next Generation Subtyping Methods Unit			PRJNA230403	SRP040281	SAMN07735171	SRS2568917	2017-10-06	2017-10-05	Panama	D1	l,v	1.5	Panama	9	l,v	1.5
SAL_LA9800AA	PNUSAS022849	SRR6129347;ILLUMINA;Paired;;SRX3241784;446295738;141;SRA	SAL_LA9800AA	ND							North America	United States								PulseNet Next Generation Subtyping Methods Unit			PRJNA230403	SRP040281	SAMN07710684	SRS2564819	2017-10-06	2017-10-03	Panama	D1	l,v	1.5	Panama	9	l,v	1.5
SAL_LA9821AA	PNUSAS024248	SRR6129323;ILLUMINA;Paired;;SRX3241760;563230876;221;SRA	SAL_LA9821AA	ND							North America	United States								PulseNet Next Generation Subtyping Methods Unit			PRJNA230403	SRP040281	SAMN07715837	SRS2564796	2017-10-06	2017-10-03	Panama	D1	l,v	1.5	Panama	9	l,v	1.5
SAL_LA9881AA	2015AM-2074	SRR6128850;ILLUMINA;Paired;;SRX3241360;724182180;246;SRA	SAL_LA9881AA	ND							North America	United States								Centers for Disease Control and Prevention Enteric Diseases Laboratory Branch			PRJNA230403	SRP040281	SAMN07735268	SRS2564456	2017-10-06	2017-10-03	Panama	D1	l,v	1.5	Panama	9	l,v	1.5
SAL_MA0172AA	PNUSAS024949	SRR6155228;ILLUMINA;Paired;;SRX3267065;376941864;237;SRA	SAL_MA0172AA	ND			2017				North America	United States								PulseNet Next Generation Subtyping Methods Unit			PRJNA230403	SRP040281	SAMN07731470	SRS2579273	2017-10-11	2017-10-10	Panama	D1	l,v	1.5	Panama	9	l,v	1.5
SAL_MA0432AA	PNUSAS021384	SRR6158704;ILLUMINA;Paired;;SRX3270341;426225888;198;SRA	SAL_MA0432AA	Human	Human	Age: 50-59; stool	2017	6			North America	United States								PulseNet Next Generation Subtyping Methods Unit			PRJNA230403	SRP040281	SAMN07740789	SRS2582046	2017-10-12	2017-10-11	Panama	D1	l,v	1.5	Panama	9	l,v	1.5
SAL_MA0540AA	PNUSAS022136	SRR6158440;ILLUMINA;Paired;;SRX3270077;228436188;241;SRA	SAL_MA0540AA	Human	Human	Age: 70-79; stool	2017	8			North America	United States								PulseNet Next Generation Subtyping Methods Unit			PRJNA230403	SRP040281	SAMN07767407	SRS2581784	2017-10-12	2017-10-11	Panama	D1	l,v	1.5	Panama	9	l,v	1.5
SAL_MA0552AA	PNUSAS022128	SRR6158428;ILLUMINA;Paired;;SRX3270065;184650060;246;SRA	SAL_MA0552AA	Human	Human	Age: 50-59; stool	2017	7			North America	United States								PulseNet Next Generation Subtyping Methods Unit			PRJNA230403	SRP040281	SAMN07767399	SRS2581772	2017-10-12	2017-10-11	Panama	D1	l,v	1.5	Panama	9	l,v	1.5
SAL_MA1183AA	PNUSAS023510	SRR6178065;ILLUMINA;Paired;;SRX3288687;477960376;244;SRA	SAL_MA1183AA	Human	Human	Age: 20-29; stool	2017	6			North America	United States								PulseNet Next Generation Subtyping Methods Unit			PRJNA230403	SRP040281	SAMN07776271	SRS2598223	2017-10-16	2017-10-16	Panama	D1	l,v	1.5	Panama	9	l,v	1.5
SAL_MA1192AA	PNUSAS023509	SRR6178055;ILLUMINA;Paired;;SRX3288677;659815420;242;SRA	SAL_MA1192AA	Human	Human	Age: 40-49; stool	2017	7			North America	United States								PulseNet Next Generation Subtyping Methods Unit			PRJNA230403	SRP040281	SAMN07776270	SRS2598213	2017-10-16	2017-10-16	Panama	D1	l,v	1.5	Panama	9	l,v	1.5
SAL_MA1407AA	PNUSAS023501	SRR6183307;ILLUMINA;Paired;;SRX3293481;413161296;244;SRA	SAL_MA1407AA	Human	Human	Age: 10-19; stool	2017	7			North America	United States								PulseNet Next Generation Subtyping Methods Unit			PRJNA230403	SRP040281	SAMN07776262	SRS2602472	2017-10-18	2017-10-17	Panama	D1	l,v	1.5	Panama	9	l,v	1.5
SAL_MA2933AA	PNUSAS026316	SRR6215599;ILLUMINA;Paired;;SRX3324264;597748032;189;SRA	SAL_MA2933AA	ND							North America	United States								PulseNet Next Generation Subtyping Methods Unit			PRJNA230403	SRP040281	SAMN07811923	SRS2628374	2017-10-25	2017-10-25	Panama	D1	l,v	1.5	Panama	9	l,v	1.5
SAL_MA3843AA	PNUSAS026687	SRR6238572;ILLUMINA;Paired;;SRX3346807;581032440;243;SRA	SAL_MA3843AA	Human	Human	Age: 70-79; stool	2017	10			North America	United States								PulseNet Next Generation Subtyping Methods Unit			PRJNA230403	SRP040281	SAMN07835876	SRS2646872	2017-10-31	2017-10-31	Panama	D1	l,v	1.5	Panama	9	l,v	1.5
SAL_MA4520AA	PNUSAS025766	SRR6243620;ILLUMINA;Paired;;SRX3350803;515323512;242;SRA	SAL_MA4520AA	ND							North America	United States								PulseNet Next Generation Subtyping Methods Unit			PRJNA230403	SRP040281	SAMN07843258	SRS2650141	2017-11-02	2017-11-01	Panama	D1	l,v	1.5	Panama	9	l,v	1.5
SAL_MA4591AA	PNUSAS025266	SRR6243533;ILLUMINA;Paired;;SRX3350716;1173246152;236;SRA	SAL_MA4591AA	ND							North America	United States								PulseNet Next Generation Subtyping Methods Unit			PRJNA230403	SRP040281	SAMN07843547	SRS2650058	2017-11-02	2017-11-01	Panama	D1	l,v	1.5	Panama	9	l,v	1.5
SAL_MA4902AA	PNUSAS025280	SRR6249590;ILLUMINA;Paired;;SRX3356570;519623284;239;SRA	SAL_MA4902AA	ND							North America	United States								PulseNet Next Generation Subtyping Methods Unit			PRJNA230403	SRP040281	SAMN07949740	SRS2655670	2017-11-03	2017-11-02	Panama	D1	l,v	1.5	Panama	9	l,v	1.5
SAL_MA5238AA	27-5-8101116	traces-0LYthNz;ILLUMINA;Paired;;NA;421127910;257;Uploaded	SAL_MA5238AA	ND							Europe	United Kingdom	Scotland							D. Brown (Scotland)							2017-11-06	2018-05-11	Panama	D1	l,v	1.5	Panama	9	l,v	1.5
SAL_MA5448AA	28-22-8101209	traces-0KKeaBe;ILLUMINA;Paired;;NA;304199330;265;Uploaded	SAL_MA5448AA	ND							Europe	United Kingdom	Scotland							D. Brown (Scotland)							2017-11-13	2018-05-18	Panama	D1	l,v	1.5	Panama	9	l,v	1.5
SAL_MA6049AA	SA20085604	GCA_002208195;Complete Genome;;;;;;Complete Genome	SAL_MA6049AA	ND			2008	9			North America	Canada	Quebec	Les Maskoutains	Saint-Hyacinthe					Laboratory for Foodborne Zoonoses		was serovar India	PRJNA177230		SAMN04160811		2017-11-15	2017-06-26	Panama	D1	l,v	1.5	Panama	9	l,v	1.5
SAL_MA6123AA	PNUSAS027424	SRR6291106;ILLUMINA;Paired;;SRX3392226;482787580;242;SRA	SAL_MA6123AA	ND							North America	United States								PulseNet Next Generation Subtyping Methods Unit			PRJNA230403	SRP040281	SAMN07977067	SRS2686688	2017-11-15	2017-11-14	Panama	D1	l,v	1.5	Panama	9	l,v	1.5
SAL_MA6205AA	PNUSAS027831	SRR6290066;ILLUMINA;Paired;;SRX3391234;584518604;218;SRA	SAL_MA6205AA	ND							North America	United States								PulseNet Next Generation Subtyping Methods Unit			PRJNA230403	SRP040281	SAMN08016452	SRS2685711	2017-11-15	2017-11-14	Panama	D1	l,v	1.5	Panama	9	l,v	1.5
SAL_MA6249AA	PNUSAS027211	SRR6289951;ILLUMINA;Paired;;SRX3391119;309964716;237;SRA	SAL_MA6249AA	Human	Human	Age: 20-29; stool	2017	10			North America	United States								PulseNet Next Generation Subtyping Methods Unit			PRJNA230403	SRP040281	SAMN07981729	SRS2685594	2017-11-15	2017-11-14	Panama	D1	l,v	1.5	Panama	9	l,v	1.5
SAL_MA6284AA	PNUSAS025435	SRR6289916;ILLUMINA;Paired;;SRX3391084;242873202;227;SRA	SAL_MA6284AA	ND							North America	United States								PulseNet Next Generation Subtyping Methods Unit			PRJNA230403	SRP040281	SAMN07975526	SRS2685559	2017-11-15	2017-11-14	Panama	D1	l,v	1.5	Panama	9	l,v	1.5
SAL_MA6419AA	PNUSAS027001	SRR6289579;ILLUMINA;Paired;;SRX3390894;152591040;240;SRA	SAL_MA6419AA	Human	Human	Age: 40-49; stool	2017	10			North America	United States								PulseNet Next Generation Subtyping Methods Unit			PRJNA230403	SRP040281	SAMN07982333	SRS2685368	2017-11-15	2017-11-14	Panama	D1	l,v	1.5	Panama	9	l,v	1.5
SAL_MA6972AA	PNUSAS025450	SRR6310678;ILLUMINA;Paired;;SRX3410956;547046584;236;SRA	SAL_MA6972AA	ND							North America	United States								PulseNet Next Generation Subtyping Methods Unit			PRJNA230403	SRP040281	SAMN08027650	SRS2704183	2017-11-21	2017-11-20	Panama	D1	l,v	1.5	Panama	9	l,v	1.5
SAL_MA7052AA	PNUSAS024821	SRR6310596;ILLUMINA;Paired;;SRX3410874;492919680;240;SRA	SAL_MA7052AA	ND							North America	United States								PulseNet Next Generation Subtyping Methods Unit			PRJNA230403	SRP040281	SAMN07985605	SRS2704101	2017-11-21	2017-11-20	Panama	D1	l,v	1.5	Panama	9	l,v	1.5
SAL_MA7056AA	PNUSAS026895	SRR6310592;ILLUMINA;Paired;;SRX3410870;318724428;233;SRA	SAL_MA7056AA	ND							North America	United States								PulseNet Next Generation Subtyping Methods Unit			PRJNA230403	SRP040281	SAMN08027673	SRS2704097	2017-11-21	2017-11-20	Panama	D1	l,v	1.5	Panama	9	l,v	1.5
SAL_MA7281AA	PNUSAS025565	SRR6310317;ILLUMINA;Paired;;SRX3410595;652033680;145;SRA	SAL_MA7281AA	ND							North America	United States								PulseNet Next Generation Subtyping Methods Unit			PRJNA230403	SRP040281	SAMN07981533	SRS2703831	2017-11-21	2017-11-20	Panama	D1	l,v	1.5	Panama	9	l,v	1.5
SAL_MA7311AA	PNUSAS024371	SRR6310287;ILLUMINA;Paired;;SRX3410565;866401472;148;SRA	SAL_MA7311AA	ND							North America	United States								PulseNet Next Generation Subtyping Methods Unit			PRJNA230403	SRP040281	SAMN07981500	SRS2703800	2017-11-21	2017-11-20	Panama	D1	l,v	1.5	Panama	9	l,v	1.5
SAL_MA7715AA	PNUSAS026740	SRR6317387;ILLUMINA;Paired;;SRX3417256;540510100;247;SRA	SAL_MA7715AA	Human	Human	Age: 30-39; stool	2017	10			North America	United States								PulseNet Next Generation Subtyping Methods Unit			PRJNA230403	SRP040281	SAMN08045283	SRS2709996	2017-11-23	2017-11-22	Panama	D1	l,v	1.5	Panama	9	l,v	1.5
SAL_MA8798AA	FSIS11705073	SRR6336390;ILLUMINA;Paired;300;SRX3435494;498508800;150;SRA	SAL_MA8798AA	Livestock	Swine	Animal-swine-sow	2017				North America	United States								USDA FSIS			PRJNA292666	SRP062916	SAMN08114411	SRS2726770	2017-12-01	2017-12-01	Panama	D1	l,v	1.5	Panama	9	l,v	1.5
SAL_MA9003AA	PNUSAS028930	SRR6334769;ILLUMINA;Paired;;SRX3433896;337687284;242;SRA	SAL_MA9003AA	Human	Human	Age: 60-69; stool	2017	10			North America	United States								PulseNet Next Generation Subtyping Methods Unit			PRJNA230403	SRP040281	SAMN08105020	SRS2725197	2017-12-01	2017-11-30	Panama	D1	l,v	1.5	Panama	9	l,v	1.5
SAL_MA9059AA	FSIS11705337	SRR6337541;ILLUMINA;Paired;300;SRX3436557;367408816;148;SRA	SAL_MA9059AA	Livestock	Bovine	Animal-cattle-dairy cow	2017				North America	United States	South Dakota							USDA FSIS			PRJNA292666	SRP062916	SAMN08115113	SRS2727505	2017-12-02	2017-12-01	Panama	D1	l,v	1.5	Panama	9	l,v	1.5
SAL_MA9540AA	Salmonella_Panama_253-13	ERR2210689;ILLUMINA;Paired;300;ERX2265042;155706340;97;SRA	SAL_MA9540AA	ND			2013	9	17		Europe	Poland					522597	210122		National Institute of Public Health - National Institute of Hygiene			PRJEB23743	ERP105515	SAMEA104413388	ERS2031330	2017-12-05	2017-12-05	Panama	D1	l,v	1.5	Panama	9	l,v	1.5
SAL_NA0152AA	Salmonella_Panama_127-15	ERR2210501;ILLUMINA;Paired;300;ERX2264854;409572800;97;SRA	SAL_NA0152AA	ND			2015	6	1		Europe	Poland					522597	210122		National Institute of Public Health - National Institute of Hygiene			PRJEB23743	ERP105515	SAMEA104413200	ERS2031142	2017-12-06	2017-12-05	Panama	D1	l,v	1.5	Panama	9	l,v	1.5
SAL_NA0153AA	Salmonella_Panama_126-15	ERR2210500;ILLUMINA;Paired;300;ERX2264853;446142844;98;SRA	SAL_NA0153AA	ND			2015	6	1		Europe	Poland					522597	210122		National Institute of Public Health - National Institute of Hygiene			PRJEB23743	ERP105515	SAMEA104413199	ERS2031141	2017-12-06	2017-12-05	Panama	D1	l,v	1.5	Panama	9	l,v	1.5
SAL_NA0199AA	PNUSAS029322	SRR6345627;ILLUMINA;Paired;;SRX3442943;753647040;240;SRA	SAL_NA0199AA	ND							North America	United States								PulseNet Next Generation Subtyping Methods Unit			PRJNA230403	SRP040281	SAMN08115712	SRS2733603	2017-12-06	2017-12-04	Panama	D1	l,v	1.5	Panama	9	l,v	1.5
SAL_NA0211AA	PNUSAS029218	SRR6345598;ILLUMINA;Paired;;SRX3442914;361463370;235;SRA	SAL_NA0211AA	ND							North America	United States								PulseNet Next Generation Subtyping Methods Unit			PRJNA230403	SRP040281	SAMN08114610	SRS2733573	2017-12-06	2017-12-04	Panama	D1	l,v	1.5	Panama	9	l,v	1.5
SAL_NA0999AA	PNUSAS029508	SRR6371925;ILLUMINA;Paired;;SRX3467248;677677350;137;SRA	SAL_NA0999AA	Human	Human	Age: 20-29; stool	2017	10			North America	United States								PulseNet Next Generation Subtyping Methods Unit			PRJNA230403	SRP040281	SAMN08144237	SRS2755034	2017-12-13	2017-12-13	Panama	D1	l,v	1.5	Panama	9	l,v	1.5
SAL_NA2388AA	PNUSAS026898	SRR6386566;ILLUMINA;Paired;;SRX3480054;617241552;246;SRA	SAL_NA2388AA	ND							North America	United States								PulseNet Next Generation Subtyping Methods Unit			PRJNA230403	SRP040281	SAMN08178045	SRS2766039	2017-12-19	2017-12-18	Panama	D1	l,v	1.5	Panama	9	l,v	1.5
SAL_NA2665AA	PNUSAS027051	SRR6412800;ILLUMINA;Paired;;SRX3505815;235848192;233;SRA	SAL_NA2665AA	Human	Human	Homo sapiens; Age: 70-79; stool	2017	10			North America	United States								PulseNet Next Generation Subtyping Methods Unit			PRJNA230403	SRP040281	SAMN07830244	SRS2783365	2017-12-22	2017-12-22	Panama	D1	l,v	1.5	Panama	9	l,v	1.5
SAL_NA2972AA	PNUSAS030361	SRR6409467;ILLUMINA;Paired;;SRX3502589;478375494;237;SRA	SAL_NA2972AA	ND							North America	United States								PulseNet Next Generation Subtyping Methods Unit			PRJNA230403	SRP040281	SAMN08196879	SRS2780432	2017-12-22	2017-12-21	Panama	D1	l,v	1.5	Panama	9	l,v	1.5
SAL_NA2973AA	PNUSAS029773	SRR6409466;ILLUMINA;Paired;;SRX3502588;421241490;241;SRA	SAL_NA2973AA	ND							North America	United States								PulseNet Next Generation Subtyping Methods Unit			PRJNA230403	SRP040281	SAMN08200164	SRS2780431	2017-12-22	2017-12-21	Panama	D1	l,v	1.5	Panama	9	l,v	1.5
SAL_NA3677AA	PNUSAS030582	SRR6434113;ILLUMINA;Paired;;SRX3525697;348223358;203;SRA	SAL_NA3677AA	ND							North America	United States								PulseNet Next Generation Subtyping Methods Unit			PRJNA230403	SRP040281	SAMN08226018	SRS2801576	2018-01-03	2018-01-02	Panama	D1	l,v	1.5	Panama	9	l,v	1.5
SAL_NA3798AA	PNUSAS024784	SRR6433989;ILLUMINA;Paired;;SRX3525573;293356672;224;SRA	SAL_NA3798AA	ND							North America	United States								PulseNet			PRJNA230403	SRP040281	SAMN08242671	SRS2801454	2018-01-03	2018-01-02	Panama	D1	l,v	1.5	Panama	9	l,v	1.5
SAL_NA3818AA	2015AM-2874	SRR6437630;ILLUMINA;Paired;;SRX3529098;602943440;241;SRA	SAL_NA3818AA	ND							North America	United States								Centers for Disease Control and Prevention Enteric Diseases Laboratory Branch			PRJNA230403	SRP040281	SAMN08289242	SRS2805008	2018-01-04	2018-01-03	Panama	D1	l,v	1.5	Panama	9	l,v	1.5
SAL_NA3883AA	2015AM-2501	SRR6437565;ILLUMINA;Paired;;SRX3529033;619342884;246;SRA	SAL_NA3883AA	ND							North America	United States								Centers for Disease Control and Prevention Enteric Diseases Laboratory Branch			PRJNA230403	SRP040281	SAMN08289137	SRS2804942	2018-01-04	2018-01-03	Panama	D1	l,v	1.5	Panama	9	l,v	1.5
SAL_NA4205AA	PNUSAS030923	SRR6440065;ILLUMINA;Paired;;SRX3531434;1343987428;238;SRA	SAL_NA4205AA	Human	Human	Age: 40-49; stool	2017	7			North America	United States								PulseNet Next Generation Subtyping Methods Unit			PRJNA230403	SRP040281	SAMN08275773	SRS2806907	2018-01-05	2018-01-04	Panama	D1	l,v	1.5	Panama	9	l,v	1.5
SAL_NA4250AA	PNUSAS031186	SRR6439878;ILLUMINA;Paired;;SRX3531247;406776216;231;SRA	SAL_NA4250AA	Human	Human	Age: 30-39; urine	2017	12			North America	United States								PulseNet Next Generation Subtyping Methods Unit			PRJNA230403	SRP040281	SAMN08286447	SRS2806720	2018-01-05	2018-01-04	Panama	D1	l,v	1.5	Panama	9	l,v	1.5
SAL_NA4456AA	PNUSAS030125	SRR6452144;ILLUMINA;Paired;;SRX3543038;458924470;149;SRA	SAL_NA4456AA	Human	Human	Age: 40-49; stool	2017	11			North America	United States								PulseNet Next Generation Subtyping Methods Unit			PRJNA230403	SRP040281	SAMN08295437	SRS2816394	2018-01-09	2018-01-09	Panama	D1	l,v	1.5	Panama	9	l,v	1.5
SAL_NA4912AA	PNUSAS031673	SRR6469886;ILLUMINA;Paired;;SRX3559791;457332414;231;SRA	SAL_NA4912AA	ND							North America	United States								PulseNet Next Generation Subtyping Methods Unit			PRJNA230403	SRP040281	SAMN08347801	SRS2832993	2018-01-13	2018-01-12	Panama	D1	l,v	1.5	Panama	9	l,v	1.5
SAL_NA5329AA	2015AM-0065	SRR6480653;ILLUMINA;Paired;;SRX3570513;638166144;231;SRA	SAL_NA5329AA	ND							North America	United States								Centers for Disease Control and Prevention Enteric Diseases Laboratory Branch			PRJNA230403	SRP040281	SAMN08376474	SRS2841510	2018-01-18	2018-01-18	Panama	D1	l,v	1.5	Panama	9	l,v	1.5
SAL_NA5822AA	2015AM-2819	SRR6489786;ILLUMINA;Paired;;SRX3579629;878115794;241;SRA	SAL_NA5822AA	ND							North America	United States								Centers for Disease Control and Prevention Enteric Diseases Laboratory Branch			PRJNA230403	SRP040281	SAMN08383645	SRS2849074	2018-01-24	2018-01-22	Panama	D1	l,v	1.5	Panama	9	l,v	1.5
SAL_NA5834AA	2015AM-2761	SRR6489774;ILLUMINA;Paired;;SRX3579617;762158824;238;SRA	SAL_NA5834AA	ND							North America	United States								Centers for Disease Control and Prevention Enteric Diseases Laboratory Branch			PRJNA230403	SRP040281	SAMN08383629	SRS2849064	2018-01-24	2018-01-22	Panama	D1	l,v	1.5	Panama	9	l,v	1.5
SAL_NA6050AA	2015AM-2579	SRR6484650;ILLUMINA;Paired;;SRX3574499;617402934;233;SRA	SAL_NA6050AA	ND							North America	United States								Centers for Disease Control and Prevention Enteric Diseases Laboratory Branch			PRJNA230403	SRP040281	SAMN08379425	SRS2844445	2018-01-24	2018-01-19	Panama	D1	l,v	1.5	Panama	9	l,v	1.5
SAL_NA6461AA	2015AM-2873	SRR6491362;ILLUMINA;Paired;;SRX3581209;516221076;237;SRA	SAL_NA6461AA	ND							North America	United States								Centers for Disease Control and Prevention Enteric Diseases Laboratory Branch			PRJNA230403	SRP040281	SAMN08385866	SRS2850437	2018-01-24	2018-01-23	Panama	D1	l,v	1.5	Panama	9	l,v	1.5
SAL_NA7203AA	FSIS11807148	SRR6516013;ILLUMINA;Paired;300;SRX3603983;;;SRA	SAL_NA7203AA	Livestock	Bovine	Comminuted beef	2017				North America	United States	Wisconsin							USDA FSIS			PRJNA242847	SRP040648	SAMN08407967	SRS2871912	2018-01-28	2018-01-26	Panama	D1	l,v	1.5	Panama	9	l,v	1.5
SAL_NA8171AA	2015AM-3691	SRR6656838;ILLUMINA;Paired;;SRX3634056;;;SRA	SAL_NA8171AA	ND							North America	United States								Centers for Disease Control and Prevention Enteric Diseases Laboratory Branch			PRJNA230403	SRP040281	SAMN08445967	SRS2900632	2018-01-31	2018-01-31	Panama	D1	l,v	1.5	Panama	9	l,v	1.5
SAL_NA8426AA	PNUSAS032568	SRR6663586;ILLUMINA;Paired;;SRX3640455;;;SRA	SAL_NA8426AA	Human	Human	Age: 30-39; stool	2018	1			North America	United States								PulseNet Next Generation Subtyping Methods Unit			PRJNA230403	SRP040281	SAMN08432463	SRS2906655	2018-02-06	2018-02-01	Panama	D1	l,v	1.5	Panama	9	l,v	1.5
SAL_NA8813AA	PNUSAS033198	SRR6670326;ILLUMINA;Paired;;SRX3647019;;;SRA	SAL_NA8813AA	Human	Human	Age: 50-59; stool	2018	1			North America	United States								PulseNet Next Generation Subtyping Methods Unit			PRJNA230403	SRP040281	SAMN08448946	SRS2911645	2018-02-07	2018-02-05	Panama	D1	l,v	1.5	Panama	9	l,v	1.5
SAL_NA8825AA	PNUSAS033150	SRR6670314;ILLUMINA;Paired;;SRX3647007;;;SRA	SAL_NA8825AA	ND							North America	United States								PulseNet Next Generation Subtyping Methods Unit			PRJNA230403	SRP040281	SAMN08451886	SRS2911633	2018-02-07	2018-02-05	Panama	D1	l,v	1.5	Panama	9	l,v	1.5
SAL_NA8833AA	PNUSAS033156	SRR6670306;ILLUMINA;Paired;;SRX3646999;;;SRA	SAL_NA8833AA	ND							North America	United States								PulseNet Next Generation Subtyping Methods Unit			PRJNA230403	SRP040281	SAMN08451892	SRS2911625	2018-02-07	2018-02-05	Panama	D1	l,v	1.5	Panama	9	l,v	1.5
SAL_NA8872AA	PNUSAS031154	SRR6670267;ILLUMINA;Paired;;SRX3646960;;;SRA	SAL_NA8872AA	ND							North America	United States								PulseNet Next Generation Subtyping Methods Unit			PRJNA230403	SRP040281	SAMN08391134	SRS2911585	2018-02-07	2018-02-05	Panama	D1	l,v	1.5	Panama	9	l,v	1.5
SAL_NA9241AA	PNUSAS022928	SRR6687391;ILLUMINA;Paired;;SRX3663579;;;SRA	SAL_NA9241AA	ND							North America	United States								Centers for Disease Control and Prevention Enteric Diseases Laboratory Branch			PRJNA230403	SRP040281	SAMN08498435	SRS2926219	2018-02-08	2018-02-08	Panama	D1	l,v	1.5	Panama	9	l,v	1.5
SAL_NA9281AA	PNUSAS033361	SRR6687349;ILLUMINA;Paired;;SRX3663539;;;SRA	SAL_NA9281AA	Human	Human	Age: 5-9; urine	2017	11			North America	United States								Centers for Disease Control and Prevention Enteric Diseases Laboratory Branch			PRJNA230403	SRP040281	SAMN08498380	SRS2926178	2018-02-08	2018-02-08	Panama	D1	l,v	1.5	Panama	9	l,v	1.5
SAL_NA9444AA	PNUSAS033506	SRR6682095;ILLUMINA;Paired;;SRX3658401;;;SRA	SAL_NA9444AA	Human	Human	Age: 50-59; stool	2018	1			North America	United States								PulseNet Next Generation Subtyping Methods Unit			PRJNA230403	SRP040281	SAMN08467150	SRS2922249	2018-02-08	2018-02-07	Panama	D1	l,v	1.5	Panama	9	l,v	1.5
SAL_NA9454AA	PNUSAS032737	SRR6682083;ILLUMINA;Paired;;SRX3658389;;;SRA	SAL_NA9454AA	Human	Human	Age: 50-59; urine	2018	1			North America	United States								Centers for Disease Control and Prevention Enteric Diseases Laboratory Branch			PRJNA230403	SRP040281	SAMN08481358	SRS2922237	2018-02-08	2018-02-07	Panama	D1	l,v	1.5	Panama	9	l,v	1.5
SAL_NA9455AA	PNUSAS032738	SRR6682082;ILLUMINA;Paired;;SRX3658388;;;SRA	SAL_NA9455AA	Human	Human	Age: 20-29; stool	2018	1			North America	United States								Centers for Disease Control and Prevention Enteric Diseases Laboratory Branch			PRJNA230403	SRP040281	SAMN08481357	SRS2922236	2018-02-08	2018-02-07	Panama	D1	l,v	1.5	Panama	9	l,v	1.5
SAL_OA0054AA	PNUSAS030108	SRR6703796;ILLUMINA;Paired;;SRX3677957;;;SRA	SAL_OA0054AA	Human	Human	Age: 10-19; stool	2017	11			North America	United States								Centers for Disease Control and Prevention Enteric Diseases Laboratory Branch			PRJNA230403	SRP040281	SAMN08513665	SRS2938576	2018-02-13	2018-02-09	Panama	D1	l,v	1.5	Panama	9	l,v	1.5
SAL_OA0055AA	PNUSAS030114	SRR6703795;ILLUMINA;Paired;;SRX3677956;;;SRA	SAL_OA0055AA	Human	Human	Age: 10-19; blood	2017	11			North America	United States								Centers for Disease Control and Prevention Enteric Diseases Laboratory Branch			PRJNA230403	SRP040281	SAMN08513661	SRS2938575	2018-02-13	2018-02-09	Panama	D1	l,v	1.5	Panama	9	l,v	1.5
SAL_OA0113AA	PNUSAS028868	SRR6703678;ILLUMINA;Paired;;SRX3677852;;;SRA	SAL_OA0113AA	Human	Human	Age: 10-19; stool	2017	11			North America	United States								Centers for Disease Control and Prevention Enteric Diseases Laboratory Branch			PRJNA230403	SRP040281	SAMN08513609	SRS2938504	2018-02-13	2018-02-09	Panama	D1	l,v	1.5	Panama	9	l,v	1.5
SAL_OA0149AA	PNUSAS032907	SRR6703611;ILLUMINA;Paired;;SRX3677785;;;SRA	SAL_OA0149AA	Human	Human	Age: 10-19; stool	2018	1			North America	United States								Centers for Disease Control and Prevention Enteric Diseases Laboratory Branch			PRJNA230403	SRP040281	SAMN08513556	SRS2938453	2018-02-13	2018-02-09	Panama	D1	l,v	1.5	Panama	9	l,v	1.5
SAL_OA0409AA	PNUSAS030363	SRR6726179;ILLUMINA;Paired;;SRX3699267;;;SRA	SAL_OA0409AA	Human	Human	Homo sapiens					North America	United States								PulseNet Next Generation Subtyping Methods Unit			PRJNA230403	SRP040281	SAMN08388661	SRS2958748	2018-02-15	2018-02-14	Panama	D1	l,v	1.5	Panama	9	l,v	1.5
SAL_OA1318AA	PNUSAS030541	SRR6766052;ILLUMINA;Paired;;SRX3737257;;;SRA	SAL_OA1318AA	Human	Human	Age: 10-19; urine	2017	11			North America	United States								Centers for Disease Control and Prevention Enteric Diseases Laboratory Branch			PRJNA230403	SRP040281	SAMN08584064	SRS2994115	2018-02-23	2018-02-23	Panama	D1	l,v	1.5	Panama	9	l,v	1.5
SAL_OA1387AA	PNUSAS034879	SRR6765823;ILLUMINA;Paired;;SRX3737028;;;SRA	SAL_OA1387AA	Human	Human	Age: 40-49; stool	2018	2			North America	United States								Centers for Disease Control and Prevention Enteric Diseases Laboratory Branch			PRJNA230403	SRP040281	SAMN08583796	SRS2993890	2018-02-23	2018-02-23	Panama	D1	l,v	1.5	Panama	9	l,v	1.5
SAL_OA1985AA	PNUSAS035459	SRR6791667;ILLUMINA;Paired;;SRX3750857;;;SRA	SAL_OA1985AA	Human	Human	Stool	2017	11			North America	United States								Centers for Disease Control and Prevention Enteric Diseases Laboratory Branch			PRJNA230403	SRP040281	SAMN08622711	SRS3007082	2018-02-28	2018-02-28	Panama	D1	l,v	1.5	Panama	9	l,v	1.5
SAL_OA2094AA	FSIS31800173	SRR6792315;ILLUMINA;Paired;500;SRX3751493;;;SRA	SAL_OA2094AA	Livestock	Bovine	Comminuted beef	2018				North America	United States	Alabama							USDA FSIS			PRJNA242847	SRP040648	SAMN08623516	SRS3007721	2018-03-01	2018-02-28	Panama	D1	l,v	1.5	Panama	9	l,v	1.5
SAL_OA2210AA	PNUSAS035209	SRR6795007;ILLUMINA;Paired;;SRX3754025;;;SRA	SAL_OA2210AA	Human	Human	Age: 0-4; stool	2018	2			North America	United States								Centers for Disease Control and Prevention Enteric Diseases Laboratory Branch			PRJNA230403	SRP040281	SAMN08628133	SRS3010044	2018-03-02	2018-03-01	Panama	D1	l,v	1.5	Panama	9	l,v	1.5
SAL_OA2984AA	PNUSAS032686	SRR6813649;ILLUMINA;Paired;;SRX3770689;;;SRA	SAL_OA2984AA	Human	Human	Age: 0-4; stool	2017	12			North America	United States								Centers for Disease Control and Prevention Enteric Diseases Laboratory Branch			PRJNA230403	SRP040281	SAMN08644555	SRS3025321	2018-03-12	2018-03-07	Panama	D1	l,v	1.5	Panama	9	l,v	1.5
SAL_OA4247AA	PNUSAS033176	SRR6895886;ILLUMINA;Paired;;SRX3845756;;;SRA	SAL_OA4247AA	Human	Human	Age: 20-29; stool	2018	1			North America	United States								Centers for Disease Control and Prevention Enteric Diseases Laboratory Branch			PRJNA230403	SRP040281	SAMN08794911	SRS3090252	2018-03-27	2018-03-26	Panama	D1	l,v	1.5	Panama	9	l,v	1.5
SAL_OA4485AA	PNUSAS035780	SRR6885377;ILLUMINA;Paired;;SRX3837580;;;SRA	SAL_OA4485AA	Human	Human	Age: 40-49; stool	2018	2			North America	United States								Centers for Disease Control and Prevention Enteric Diseases Laboratory Branch			PRJNA230403	SRP040281	SAMN08784337	SRS3084895	2018-03-27	2018-03-23	Panama	D1	l,v	1.5	Panama	9	l,v	1.5
SAL_OA5098AA	PNUSAS033892	SRR6880086;ILLUMINA;Paired;;SRX3832681;;;SRA	SAL_OA5098AA	Human	Human	Age: 0-4; stool	2018	1			North America	United States								Centers for Disease Control and Prevention Enteric Diseases Laboratory Branch			PRJNA230403	SRP040281	SAMN08773630	SRS3080417	2018-03-27	2018-03-22	Panama	D1	l,v	1.5	Panama	9	l,v	1.5
SAL_OA5100AA	PNUSAS036057	SRR6880084;ILLUMINA;Paired;;SRX3832679;;;SRA	SAL_OA5100AA	Human	Human	Age: 50-59; stool	2018	2			North America	United States								Centers for Disease Control and Prevention Enteric Diseases Laboratory Branch			PRJNA230403	SRP040281	SAMN08773634	SRS3080414	2018-03-27	2018-03-22	Panama	D1	l,v	1.5	Panama	9	l,v	1.5
SAL_OA5153AA	PNUSAS036005	SRR6880031;ILLUMINA;Paired;;SRX3832626;;;SRA	SAL_OA5153AA	ND							North America	United States								Centers for Disease Control and Prevention Enteric Diseases Laboratory Branch			PRJNA230403	SRP040281	SAMN08773528	SRS3080360	2018-03-27	2018-03-22	Panama	D1	l,v	1.5	Panama	9	l,v	1.5
SAL_OA5409AA	PNUSAS036367	SRR6879599;ILLUMINA;Paired;;SRX3832252;;;SRA	SAL_OA5409AA	ND							North America	United States								Centers for Disease Control and Prevention Enteric Diseases Laboratory Branch			PRJNA230403	SRP040281	SAMN08773214	SRS3079982	2018-03-27	2018-03-22	Panama	D1	l,v	1.5	Panama	9	l,v	1.5
SAL_OA5541AA	PNUSAS035588	SRR6879305;ILLUMINA;Paired;;SRX3832021;;;SRA	SAL_OA5541AA	Human	Human	Age: 5-9; urine	2018	2			North America	United States								Centers for Disease Control and Prevention Enteric Diseases Laboratory Branch			PRJNA230403	SRP040281	SAMN08772957	SRS3079795	2018-03-27	2018-03-22	Panama	D1	l,v	1.5	Panama	9	l,v	1.5
SAL_OA5754AA	PNUSAS033748	SRR6870766;ILLUMINA;Paired;;SRX3824817;;;SRA	SAL_OA5754AA	Human	Human	Age: 70-79; stool	2018	1			North America	United States								Centers for Disease Control and Prevention Enteric Diseases Laboratory Branch			PRJNA230403	SRP040281	SAMN08744101	SRS3073972	2018-03-27	2018-03-20	Panama	D1	l,v	1.5	Panama	9	l,v	1.5
SAL_OA7493AA	FSIS11808287	SRR6904871;ILLUMINA;Paired;300;SRX3853543;;;SRA	SAL_OA7493AA	Livestock	Swine	Animal-swine-sow	2018				North America	United States	Tennessee							USDA FSIS			PRJNA292666	SRP062916	SAMN08801759	SRS3097671	2018-03-28	2018-03-27	Panama	D1	l,v	1.5	Panama	9	l,v	1.5
SAL_OA7757AA	PNUSAS037441	SRR6908330;ILLUMINA;Paired;;SRX3856511;;;SRA	SAL_OA7757AA	ND							North America	United States								Centers for Disease Control and Prevention Enteric Diseases Laboratory Branch			PRJNA230403	SRP040281	SAMN08804961	SRS3100112	2018-03-28	2018-03-28	Panama	D1	l,v	1.5	Panama	9	l,v	1.5
SAL_OA7758AA	PNUSAS037439	SRR6908328;ILLUMINA;Paired;;SRX3856509;;;SRA	SAL_OA7758AA	ND							North America	United States								Centers for Disease Control and Prevention Enteric Diseases Laboratory Branch			PRJNA230403	SRP040281	SAMN08804965	SRS3100110	2018-03-28	2018-03-28	Panama	D1	l,v	1.5	Panama	9	l,v	1.5
SAL_OA7762AA	PNUSAS037548	SRR6908322;ILLUMINA;Paired;;SRX3856503;;;SRA	SAL_OA7762AA	ND							North America	United States								Centers for Disease Control and Prevention Enteric Diseases Laboratory Branch			PRJNA230403	SRP040281	SAMN08804967	SRS3100104	2018-03-28	2018-03-28	Panama	D1	l,v	1.5	Panama	9	l,v	1.5
SAL_OA8253AA	PNUSAS036132	SRR6921406;ILLUMINA;Paired;;SRX3868774;;;SRA	SAL_OA8253AA	Human	Human	Age: 0-4; stool	2017	12			North America	United States								Centers for Disease Control and Prevention Enteric Diseases Laboratory Branch			PRJNA230403	SRP040281	SAMN08824570	SRS3111830	2018-03-31	2018-03-30	Panama	D1	l,v	1.5	Panama	9	l,v	1.5
SAL_OA9614AA	PNUSAS037437	SRR6926882;ILLUMINA;Paired;;SRX3872947;;;SRA	SAL_OA9614AA	ND							North America	United States								Centers for Disease Control and Prevention Enteric Diseases Laboratory Branch			PRJNA230403	SRP040281	SAMN08832593	SRS3114350	2018-04-02	2018-04-02	Panama	D1	l,v	1.5	Panama	9	l,v	1.5
SAL_OA9810AA	FSIS11808460	SRR6933259;ILLUMINA;Paired;500;SRX3878436;;;SRA	SAL_OA9810AA	Livestock	Bovine	Animal-cattle-beef cow	2018				North America	United States	Texas							USDA FSIS			PRJNA292666	SRP062916	SAMN08851633	SRS3118420	2018-04-04	2018-04-03	Panama	D1	l,v	1.5	Panama	9	l,v	1.5
SAL_PA0058AA	PNUSAS037919	SRR6940236;ILLUMINA;Paired;;SRX3884582;;;SRA	SAL_PA0058AA	Human	Human	Age: 50-59; stool	2018	2			North America	United States								Centers for Disease Control and Prevention Enteric Diseases Laboratory Branch			PRJNA230403	SRP040281	SAMN08865409	SRS3123793	2018-04-04	2018-04-04	Panama	D1	l,v	1.5	Panama	9	l,v	1.5
SAL_PA0947AA	PNUSAS037844	SRR6967771;ILLUMINA;Paired;;SRX3909644;;;SRA	SAL_PA0947AA	ND							North America	United States								Centers for Disease Control and Prevention Enteric Diseases Laboratory Branch			PRJNA230403	SRP040281	SAMN08898068	SRS3145327	2018-04-11	2018-04-09	Panama	D1	l,v	1.5	Panama	9	l,v	1.5
SAL_PA0959AA	PNUSAS037824	SRR6967759;ILLUMINA;Paired;;SRX3909632;;;SRA	SAL_PA0959AA	Human	Human	Age: 0-4; blood	2018	2			North America	United States								Centers for Disease Control and Prevention Enteric Diseases Laboratory Branch			PRJNA230403	SRP040281	SAMN08898049	SRS3145315	2018-04-11	2018-04-09	Panama	D1	l,v	1.5	Panama	9	l,v	1.5
SAL_PA1306AA	PNUSAS038284	SRR6984416;ILLUMINA;Paired;;SRX3924405;;;SRA,SRR7446994;ILLUMINA;Paired;;SRX4317543;;;SRA	SAL_PA1306AA	ND							North America	United States								Centers for Disease Control and Prevention Enteric Diseases Laboratory Branch			PRJNA230403	SRP040281	SAMN08916471	SRS3158706	2018-04-12	2018-04-11	Panama	D1	l,v	1.5	Panama	9	l,v	1.5
SAL_PA1351AA	PNUSAS038338	SRR6984371;ILLUMINA;Paired;;SRX3924360;;;SRA	SAL_PA1351AA	ND							North America	United States								Centers for Disease Control and Prevention Enteric Diseases Laboratory Branch			PRJNA230403	SRP040281	SAMN08916425	SRS3158661	2018-04-12	2018-04-11	Panama	D1	l,v	1.5	Panama	9	l,v	1.5
SAL_PA1665AA	PNUSAS038609	SRR7001517;ILLUMINA;Paired;;SRX3934279;;;SRA	SAL_PA1665AA	ND							North America	United States								Centers for Disease Control and Prevention Enteric Diseases Laboratory Branch			PRJNA230403	SRP040281	SAMN08930281	SRS3166845	2018-04-14	2018-04-13	Panama	D1	l,v	1.5	Panama	9	l,v	1.5
SAL_PA1904AA	PNUSAS038133	SRR7010935;ILLUMINA;Paired;;SRX3943414;;;SRA	SAL_PA1904AA	ND							North America	United States								Centers for Disease Control and Prevention Enteric Diseases Laboratory Branch			PRJNA230403	SRP040281	SAMN08939242	SRS3173962	2018-04-17	2018-04-16	Panama	D1	l,v	1.5	Panama	9	l,v	1.5
SAL_PA1932AA	PNUSAS037893	SRR7010891;ILLUMINA;Paired;;SRX3943370;;;SRA	SAL_PA1932AA	ND							North America	United States								Centers for Disease Control and Prevention Enteric Diseases Laboratory Branch			PRJNA230403	SRP040281	SAMN08939105	SRS3173919	2018-04-17	2018-04-16	Panama	D1	l,v	1.5	Panama	9	l,v	1.5
SAL_PA2439AA	PNUSAS036939	SRR7039816;ILLUMINA;Paired;;SRX3971854;;;SRA	SAL_PA2439AA	Human	Human	Age: 70-79; urine	2018	2			North America	United States								Centers for Disease Control and Prevention Enteric Diseases Laboratory Branch			PRJNA230403	SRP040281	SAMN08956036	SRS3197331	2018-04-19	2018-04-19	Panama	D1	l,v	1.5	Panama	9	l,v	1.5
SAL_PA2728AA	PNUSAS035650	SRR7049734;ILLUMINA;Paired;;SRX3981182;;;SRA	SAL_PA2728AA	ND							North America	United States								Centers for Disease Control and Prevention Enteric Diseases Laboratory Branch			PRJNA230403	SRP040281	SAMN08963997	SRS3206020	2018-04-22	2018-04-20	Panama	D1	l,v	1.5	Panama	9	l,v	1.5
SAL_PA2788AA	PNUSAS032526	SRR7049674;ILLUMINA;Paired;;SRX3981122;;;SRA	SAL_PA2788AA	ND							North America	United States								Centers for Disease Control and Prevention Enteric Diseases Laboratory Branch			PRJNA230403	SRP040281	SAMN08963930	SRS3205962	2018-04-22	2018-04-20	Panama	D1	l,v	1.5	Panama	9	l,v	1.5
SAL_PA3373AA	PNUSAS037537	SRR7063535;ILLUMINA;Paired;;SRX3994423;;;SRA	SAL_PA3373AA	ND							North America	United States								Centers for Disease Control and Prevention Enteric Diseases Laboratory Branch			PRJNA230403	SRP040281	SAMN08981911	SRS3218584	2018-04-26	2018-04-25	Panama	D1	l,v	1.5	Panama	9	l,v	1.5
SAL_PA4320AA	227943	SRR7090628;ILLUMINA;Paired;;SRX4019522;;;SRA	SAL_PA4320AA	Human	Human	Homo sapiens; human	2016	3			Europe	United Kingdom								Public Health England			PRJNA248792	SRP042645	SAMN09009150	SRS3240889	2018-05-02	2018-05-02	Panama	D1	l,v	1.5	Panama	9	l,v	1.5
SAL_PA4483AA	PNUSAS034420	SRR7093133;ILLUMINA;Paired;;SRX4021983;;;SRA	SAL_PA4483AA	ND			2017	12			North America	United States								Centers for Disease Control and Prevention Enteric Diseases Laboratory Branch			PRJNA230403	SRP040281	SAMN09011174	SRS3242521	2018-05-02	2018-05-02	Panama	D1	l,v	1.5	Panama	9	l,v	1.5
SAL_PA5099AA	PNUSAS039446	SRR7118992;ILLUMINA;Paired;;SRX4040705;;;SRA	SAL_PA5099AA	ND							North America	United States								Centers for Disease Control and Prevention Enteric Diseases Laboratory Branch			PRJNA230403	SRP040281	SAMN09071343	SRS3258181	2018-05-08	2018-05-04	Panama	D1	l,v	1.5	Panama	9	l,v	1.5
SAL_PA5124AA	PNUSAS039310	SRR7118967;ILLUMINA;Paired;;SRX4040680;;;SRA	SAL_PA5124AA	ND							North America	United States								Centers for Disease Control and Prevention Enteric Diseases Laboratory Branch			PRJNA230403	SRP040281	SAMN09070778	SRS3258156	2018-05-08	2018-05-04	Panama	D1	l,v	1.5	Panama	9	l,v	1.5
SAL_PA5254AA	PNUSAS036482	SRR7127934;ILLUMINA;Paired;;SRX4048936;;;SRA	SAL_PA5254AA	Human	Human	Age: 30-39; stool	2018	2			North America	United States								Centers for Disease Control and Prevention Enteric Diseases Laboratory Branch			PRJNA230403	SRP040281	SAMN09083450	SRS3266053	2018-05-08	2018-05-07	Panama	D1	l,v	1.5	Panama	9	l,v	1.5
SAL_PA5722AA	PNUSAS040231	SRR7140347;ILLUMINA;Paired;;SRX4061204;;;SRA	SAL_PA5722AA	ND							North America	United States								Centers for Disease Control and Prevention Enteric Diseases Laboratory Branch			PRJNA230403	SRP040281	SAMN09101066	SRS3277914	2018-05-10	2018-05-09	Panama	D1	l,v	1.5	Panama	9	l,v	1.5
SAL_PA6202AA	265771	SRR7157810;ILLUMINA;Paired;;SRX4077026;;;SRA	SAL_PA6202AA	Human	Human	Homo sapiens; human	2016	6			Europe	United Kingdom								Public Health England			PRJNA248792	SRP042645	SAMN09203711	SRS3294604	2018-05-14	2018-05-13	Panama	D1	l,v	1.5	Panama	9	l,v	1.5
SAL_PA6414AA	299440	SRR7163803;ILLUMINA;Paired;;SRX4082081;;;SRA	SAL_PA6414AA	Human	Human	Homo sapiens; human	2016	9			Europe	United Kingdom								Public Health England			PRJNA248792	SRP042645	SAMN09207634	SRS3299304	2018-05-15	2018-05-15	Panama	D1	l,v	1.5	Panama	9	l,v	1.5
SAL_PA6491AA	PNUSAS040705	SRR7167130;ILLUMINA;Paired;;SRX4085111;;;SRA	SAL_PA6491AA	ND							North America	United States								Centers for Disease Control and Prevention Enteric Diseases Laboratory Branch			PRJNA230403	SRP040281	SAMN09211111	SRS3302168	2018-05-16	2018-05-15	Panama	D1	l,v	1.5	Panama	9	l,v	1.5
SAL_PA6505AA	PNUSAS040466	SRR7167115;ILLUMINA;Paired;;SRX4085096;;;SRA	SAL_PA6505AA	ND							North America	United States								Centers for Disease Control and Prevention Enteric Diseases Laboratory Branch			PRJNA230403	SRP040281	SAMN09211120	SRS3302153	2018-05-16	2018-05-15	Panama	D1	l,v	1.5	Panama	9	l,v	1.5
SAL_PA7089AA	PNUSAS040830	SRR7170211;ILLUMINA;Paired;;SRX4088141;;;SRA	SAL_PA7089AA	Human	Human	Age: 30-39; stool	2018	2			North America	United States								Centers for Disease Control and Prevention Enteric Diseases Laboratory Branch			PRJNA230403	SRP040281	SAMN09213187	SRS3304868	2018-05-16	2018-05-16	Panama	D1	l,v	1.5	Panama	9	l,v	1.5
SAL_PA7419AA	PNUSAS040794	SRR7178769;ILLUMINA;Paired;;SRX4096024;;;SRA	SAL_PA7419AA	ND							North America	United States								Centers for Disease Control and Prevention Enteric Diseases Laboratory Branch			PRJNA230403	SRP040281	SAMN09221844	SRS3312514	2018-05-17	2018-05-17	Panama	D1	l,v	1.5	Panama	9	l,v	1.5
SAL_PA7689AA	NC_SP263	SRR7186446;ILLUMINA;Paired;500;SRX4103217;;;SRA	SAL_PA7689AA	Livestock	Swine	Veterinary clinical/research; pig; swine tongue	2016				South America	Brazil								FDA Center for Food Safety and Applied Nutrition			PRJNA293224	SRP070120	SAMN08951142	SRS3319316	2018-05-20	2018-05-19	Panama	D1	l,v	1.5	Panama	9	l,v	1.5
SAL_PA7781AA	440130	SRR7184527;ILLUMINA;Paired;;SRX4101300;;;SRA	SAL_PA7781AA	Human	Human	Homo sapiens; human	2017	10			Europe	United Kingdom								Public Health England			PRJNA248792	SRP042645	SAMN09225691	SRS3317411	2018-05-20	2018-05-19	Panama	D1	l,v	1.5	Panama	9	l,v	1.5
SAL_PA7929AA	238376	SRR7187912;ILLUMINA;Paired;;SRX4104637;;;SRA	SAL_PA7929AA	Human	Human	Homo sapiens; human	2016	3			Europe	United Kingdom								Public Health England			PRJNA248792	SRP042645	SAMN09228630	SRS3320527	2018-05-21	2018-05-21	Panama	D1	l,v	1.5	Panama	9	l,v	1.5
SAL_PA8045AA	197073	SRR7187109;ILLUMINA;Paired;;SRX4103869;;;SRA	SAL_PA8045AA	Human	Human	Homo sapiens; human	2015	12			Europe	United Kingdom								Public Health England			PRJNA248792	SRP042645	SAMN09227842	SRS3319804	2018-05-21	2018-05-20	Panama	D1	l,v	1.5	Panama	9	l,v	1.5
SAL_PA8360AA	424589	SRR7192201;ILLUMINA;Paired;;SRX4108772;;;SRA	SAL_PA8360AA	Human	Human	Homo sapiens; human	2017	9			Europe	United Kingdom								Public Health England			PRJNA248792	SRP042645	SAMN09233626	SRS3324421	2018-05-22	2018-05-22	Panama	D1	l,v	1.5	Panama	9	l,v	1.5
SAL_PA8644AA	243865	SRR7204619;ILLUMINA;Paired;;SRX4113616;;;SRA	SAL_PA8644AA	Human	Human	Homo sapiens; human	2016	4			Europe	United Kingdom								Public Health England			PRJNA248792	SRP042645	SAMN09238927	SRS3329046	2018-05-25	2018-05-23	Panama	D1	l,v	1.5	Panama	9	l,v	1.5
SAL_PA8724AA	257407	SRR7204414;ILLUMINA;Paired;;SRX4113411;;;SRA	SAL_PA8724AA	Human	Human	Homo sapiens; human	2016	5			Europe	United Kingdom								Public Health England			PRJNA248792	SRP042645	SAMN09238824	SRS3328843	2018-05-25	2018-05-23	Panama	D1	l,v	1.5	Panama	9	l,v	1.5
SAL_PA8782AA	PNUSAS041206	SRR7204169;ILLUMINA;Paired;;SRX4113167;;;SRA	SAL_PA8782AA	ND							North America	United States								Centers for Disease Control and Prevention Enteric Diseases Laboratory Branch			PRJNA230403	SRP040281	SAMN09243220	SRS3328600	2018-05-25	2018-05-23	Panama	D1	l,v	1.5	Panama	9	l,v	1.5
SAL_PA9379AA	PNUSAS040697	SRR7226941;ILLUMINA;Paired;;SRX4133417;;;SRA	SAL_PA9379AA	ND							North America	United States								Centers for Disease Control and Prevention Enteric Diseases Laboratory Branch			PRJNA230403	SRP040281	SAMN09274013	SRS3347437	2018-05-30	2018-05-29	Panama	D1	l,v	1.5	Panama	9	l,v	1.5
SAL_PA9690AA	142694	SRR7236724;ILLUMINA;Paired;;SRX4142969;;;SRA	SAL_PA9690AA	Human	Human	Homo sapiens; human	2015	8			Europe	United Kingdom								Public Health England			PRJNA248792	SRP042645	SAMN09285766	SRS3356757	2018-05-31	2018-05-31	Panama	D1	l,v	1.5	Panama	9	l,v	1.5
SAL_PA9735AA	PNUSAS041599	SRR7236073;ILLUMINA;Paired;;SRX4142378;;;SRA	SAL_PA9735AA	ND							North America	United States								Centers for Disease Control and Prevention Enteric Diseases Laboratory Branch			PRJNA230403	SRP040281	SAMN09283960	SRS3356174	2018-05-31	2018-05-30	Panama	D1	l,v	1.5	Panama	9	l,v	1.5
SAL_PA9794AA	PNUSAS041825	SRR7235952;ILLUMINA;Paired;;SRX4142257;;;SRA	SAL_PA9794AA	ND							North America	United States								Centers for Disease Control and Prevention Enteric Diseases Laboratory Branch			PRJNA230403	SRP040281	SAMN09283914	SRS3356053	2018-05-31	2018-05-30	Panama	D1	l,v	1.5	Panama	9	l,v	1.5
SAL_QA0143AA	PNUSAS041737	SRR7245838;ILLUMINA;Paired;;SRX4150664;;;SRA	SAL_QA0143AA	ND							North America	United States								Centers for Disease Control and Prevention Enteric Diseases Laboratory Branch			PRJNA230403	SRP040281	SAMN09294119	SRS3364231	2018-06-01	2018-06-01	Panama	D1	l,v	1.5	Panama	9	l,v	1.5
SAL_QA0154AA	PNUSAS041678	SRR7245827;ILLUMINA;Paired;;SRX4150653;;;SRA	SAL_QA0154AA	ND							North America	United States								Centers for Disease Control and Prevention Enteric Diseases Laboratory Branch			PRJNA230403	SRP040281	SAMN09294143	SRS3364219	2018-06-01	2018-06-01	Panama	D1	l,v	1.5	Panama	9	l,v	1.5
SAL_QA0157AA	PNUSAS038877	SRR7245824;ILLUMINA;Paired;;SRX4150650;;;SRA	SAL_QA0157AA	ND							North America	United States								Centers for Disease Control and Prevention Enteric Diseases Laboratory Branch			PRJNA230403	SRP040281	SAMN09293996	SRS3364216	2018-06-01	2018-06-01	Panama	D1	l,v	1.5	Panama	9	l,v	1.5
SAL_QA0340AA	430189	SRR7249804;ILLUMINA;Paired;;SRX4154529;;;SRA	SAL_QA0340AA	Human	Human	Homo sapiens; human	2017	10			Europe	United Kingdom								Public Health England			PRJNA248792	SRP042645	SAMN09295139	SRS3367763	2018-06-03	2018-06-02	Panama	D1	l,v	1.5	Panama	9	l,v	1.5
SAL_QA0454AA	511656	SRR7251122;ILLUMINA;Paired;;SRX4155848;;;SRA	SAL_QA0454AA	Human	Human	Homo sapiens; human	2018	3			Europe	United Kingdom								Public Health England			PRJNA248792	SRP042645	SAMN09298489	SRS3368917	2018-06-04	2018-06-03	Panama	D1	l,v	1.5	Panama	9	l,v	1.5
SAL_QA0492AA	541963	SRR7251083;ILLUMINA;Paired;;SRX4155809;;;SRA	SAL_QA0492AA	Human	Human	Homo sapiens; human	2018	5			Europe	United Kingdom								Public Health England			PRJNA248792	SRP042645	SAMN09298406	SRS3368878	2018-06-04	2018-06-03	Panama	D1	l,v	1.5	Panama	9	l,v	1.5
SAL_QA0962AA	PNUSAS042256	SRR7269412;ILLUMINA;Paired;;SRX4173070;;;SRA	SAL_QA0962AA	ND							North America	United States								Centers for Disease Control and Prevention Enteric Diseases Laboratory Branch			PRJNA230403	SRP040281	SAMN09374923	SRS3384698	2018-06-08	2018-06-06	Panama	D1	l,v	1.5	Panama	9	l,v	1.5
SAL_QA0988AA	PNUSAS042406	SRR7269385;ILLUMINA;Paired;;SRX4173043;;;SRA	SAL_QA0988AA	ND							North America	United States								Centers for Disease Control and Prevention Enteric Diseases Laboratory Branch			PRJNA230403	SRP040281	SAMN09374905	SRS3384671	2018-06-08	2018-06-06	Panama	D1	l,v	1.5	Panama	9	l,v	1.5
SAL_QA1244AA	FSIS31800504	SRR7267480;ILLUMINA;Paired;300;SRX4171319;;;SRA	SAL_QA1244AA	Livestock	Swine	Product-Raw-Ground, Comminuted or Otherwise Nonintact-Pork	2018				North America	United States	Pennsylvania							USDA FSIS			PRJNA242847	SRP040648	SAMN09372412	SRS3383027	2018-06-08	2018-06-05	Panama	D1	l,v	1.5	Panama	9	l,v	1.5
SAL_QA1433AA	190565	SRR7278118;ILLUMINA;Paired;;SRX4181701;;;SRA	SAL_QA1433AA	Human	Human	Homo sapiens; human	2015	11			Europe	United Kingdom								Public Health England			PRJNA248792	SRP042645	SAMN09380981	SRS3393224	2018-06-08	2018-06-08	Panama	D1	l,v	1.5	Panama	9	l,v	1.5
SAL_QA1806AA	161940	SRR7284422;ILLUMINA;Paired;;SRX4187962;;;SRA	SAL_QA1806AA	Human	Human	Homo sapiens; human	2015	9			Europe	United Kingdom								Public Health England			PRJNA248792	SRP042645	SAMN09386465	SRS3399336	2018-06-10	2018-06-09	Panama	D1	l,v	1.5	Panama	9	l,v	1.5
SAL_QA2089AA	519503	SRR7286866;ILLUMINA;Paired;;SRX4190406;;;SRA	SAL_QA2089AA	Human	Human	Homo sapiens; human	2018	3			Europe	United Kingdom								Public Health England			PRJNA248792	SRP042645	SAMN09388850	SRS3401632	2018-06-11	2018-06-11	Panama	D1	l,v	1.5	Panama	9	l,v	1.5
SAL_QA2147AA	471187	SRR7286784;ILLUMINA;Paired;;SRX4190324;;;SRA	SAL_QA2147AA	Human	Human	Homo sapiens; human	2018	1			Europe	United Kingdom								Public Health England			PRJNA248792	SRP042645	SAMN09388794	SRS3401550	2018-06-11	2018-06-11	Panama	D1	l,v	1.5	Panama	9	l,v	1.5
SAL_QA2157AA	538360	SRR7286774;ILLUMINA;Paired;;SRX4190314;;;SRA	SAL_QA2157AA	Human	Human	Homo sapiens; human	2018	5			Europe	United Kingdom								Public Health England			PRJNA248792	SRP042645	SAMN09388779	SRS3401540	2018-06-11	2018-06-11	Panama	D1	l,v	1.5	Panama	9	l,v	1.5
SAL_QA2167AA	167017	SRR7286764;ILLUMINA;Paired;;SRX4190304;;;SRA	SAL_QA2167AA	Human	Human	Homo sapiens; human	2015	9			Europe	United Kingdom								Public Health England			PRJNA248792	SRP042645	SAMN09388789	SRS3401530	2018-06-11	2018-06-11	Panama	D1	l,v	1.5	Panama	9	l,v	1.5
SAL_QA2299AA	308546	SRR7285911;ILLUMINA;Paired;;SRX4189451;;;SRA	SAL_QA2299AA	Human	Human	Homo sapiens; human	2016	10			Europe	United Kingdom								Public Health England			PRJNA248792	SRP042645	SAMN09388029	SRS3400692	2018-06-11	2018-06-10	Panama	D1	l,v	1.5	Panama	9	l,v	1.5
SAL_QA2697AA	392891	SRR7292945;ILLUMINA;Paired;;SRX4195607;;;SRA	SAL_QA2697AA	Human	Human	Homo sapiens; human	2017	7			Europe	United Kingdom								Public Health England			PRJNA248792	SRP042645	SAMN09396943	SRS3406364	2018-06-12	2018-06-12	Panama	D1	l,v	1.5	Panama	9	l,v	1.5
SAL_QA2901AA	446612	SRR7292649;ILLUMINA;Paired;;SRX4195311;;;SRA	SAL_QA2901AA	Human	Human	Homo sapiens; human	2017	11			Europe	United Kingdom								Public Health England			PRJNA248792	SRP042645	SAMN09396638	SRS3406114	2018-06-12	2018-06-12	Panama	D1	l,v	1.5	Panama	9	l,v	1.5
SAL_QA3196AA	539936	SRR7299131;ILLUMINA;Paired;;SRX4201565;;;SRA	SAL_QA3196AA	Human	Human	Homo sapiens; human	2018	5			Europe	United Kingdom								Public Health England			PRJNA248792	SRP042645	SAMN09404430	SRS3411799	2018-06-13	2018-06-13	Panama	D1	l,v	1.5	Panama	9	l,v	1.5
SAL_QA3357AA	449454	SRR7298385;ILLUMINA;Paired;;SRX4200819;;;SRA	SAL_QA3357AA	Human	Human	Homo sapiens; human	2017	11			Europe	United Kingdom								Public Health England			PRJNA248792	SRP042645	SAMN09404253	SRS3411053	2018-06-13	2018-06-13	Panama	D1	l,v	1.5	Panama	9	l,v	1.5
SAL_QA3806AA	257391	SRR7310623;ILLUMINA;Paired;;SRX4212912;;;SRA	SAL_QA3806AA	Human	Human	Homo sapiens; human	2016	5			Europe	United Kingdom								Public Health England			PRJNA248792	SRP042645	SAMN09423111	SRS3415631	2018-06-14	2018-06-14	Panama	D1	l,v	1.5	Panama	9	l,v	1.5
SAL_QA3862AA	112985	SRR7310567;ILLUMINA;Paired;;SRX4212856;;;SRA	SAL_QA3862AA	Human	Human	Homo sapiens; human	2015	5			Europe	United Kingdom								Public Health England			PRJNA248792	SRP042645	SAMN09423212	SRS3415573	2018-06-14	2018-06-14	Panama	D1	l,v	1.5	Panama	9	l,v	1.5
SAL_QA4820AA	176254	SRR7349223;ILLUMINA;Paired;;SRX4222584;;;SRA	SAL_QA4820AA	Human	Human	Homo sapiens; human	2015	10			Europe	United Kingdom								Public Health England			PRJNA248792	SRP042645	SAMN09431384	SRS3423052	2018-06-17	2018-06-16	Panama	D1	l,v	1.5	Panama	9	l,v	1.5
SAL_QA4897AA	413059	SRR7349128;ILLUMINA;Paired;;SRX4222499;;;SRA	SAL_QA4897AA	Human	Human	Homo sapiens; human	2017	8			Europe	United Kingdom								Public Health England			PRJNA248792	SRP042645	SAMN09431329	SRS3422961	2018-06-17	2018-06-16	Panama	D1	l,v	1.5	Panama	9	l,v	1.5
SAL_QA4971AA	25-17-18-8100533-H	traces-0YkmpbI;ILLUMINA;Paired;;NA;;;Uploaded	SAL_QA4971AA	ND			2018				Europe	United Kingdom	Scotland							D. Brown (Scotland)							2018-06-18	2018-12-21	Panama	D1	l,v	1.5	Panama	9	l,v	1.5
SAL_QA5547AA	182187	SRR7350618;ILLUMINA;Paired;;SRX4223937;;;SRA	SAL_QA5547AA	Human	Human	Homo sapiens; human	2015	11			Europe	United Kingdom								Public Health England			PRJNA248792	SRP042645	SAMN09433558	SRS3424070	2018-06-18	2018-06-17	Panama	D1	l,v	1.5	Panama	9	l,v	1.5
SAL_QA5891AA	130517	SRR7358951;ILLUMINA;Paired;;SRX4232023;;;SRA	SAL_QA5891AA	Human	Human	Homo sapiens; human	2015	7			Europe	United Kingdom								Public Health England			PRJNA248792	SRP042645	SAMN09445202	SRS3430720	2018-06-19	2018-06-19	Panama	D1	l,v	1.5	Panama	9	l,v	1.5
SAL_QA6032AA	PNUSAS042751	SRR7363585;ILLUMINA;Paired;;SRX4236536;;;SRA	SAL_QA6032AA	ND							North America	United States								Centers for Disease Control and Prevention Enteric Diseases Laboratory Branch			PRJNA230403	SRP040281	SAMN09455602	SRS3434545	2018-06-20	2018-06-19	Panama	D1	l,v	1.5	Panama	9	l,v	1.5
SAL_QA6071AA	PNUSAS042545	SRR7363546;ILLUMINA;Paired;;SRX4236497;;;SRA	SAL_QA6071AA	ND							North America	United States								Centers for Disease Control and Prevention Enteric Diseases Laboratory Branch			PRJNA230403	SRP040281	SAMN09455581	SRS3434504	2018-06-20	2018-06-19	Panama	D1	l,v	1.5	Panama	9	l,v	1.5
SAL_QA6127AA	FDA859339 1-1	SRR7370048;ILLUMINA;Paired;500;SRX4242996;;;SRA	SAL_QA6127AA	Food	Plant	Seeded vegetables (solanaceous); ground red chili pepper	2014	4	25		North America	Mexico								FDA Center for Food Safety and Applied Nutrition			PRJNA186035	SRP018785	SAMN02919079	SRS3438821	2018-06-20	2018-06-20	Panama	D1	l,v	1.5	Panama	9	l,v	1.5
SAL_QA6251AA	306486	SRR7368899;ILLUMINA;Paired;;SRX4241843;;;SRA	SAL_QA6251AA	Human	Human	Homo sapiens; human	2016	10			Europe	United Kingdom								Public Health England			PRJNA248792	SRP042645	SAMN09459167	SRS3437765	2018-06-20	2018-06-20	Panama	D1	l,v	1.5	Panama	9	l,v	1.5
SAL_QA6575AA	271338	SRR7401972;ILLUMINA;Paired;;SRX4274119;;;SRA	SAL_QA6575AA	Human	Human	Homo sapiens; human	2016	6			Europe	United Kingdom								Public Health England			PRJNA248792	SRP042645	SAMN09463119	SRS3440370	2018-06-21	2018-06-21	Panama	D1	l,v	1.5	Panama	9	l,v	1.5
SAL_QA6737AA	157232	SRR7410286;ILLUMINA;Paired;;SRX4281825;;;SRA	SAL_QA6737AA	Human	Human	Homo sapiens; human	2015	9			Europe	United Kingdom								Public Health England			PRJNA248792	SRP042645	SAMN09469095	SRS3446842	2018-06-22	2018-06-22	Panama	D1	l,v	1.5	Panama	9	l,v	1.5
SAL_QA7124AA	PNUSAS041111	SRR7414468;ILLUMINA;Paired;;SRX4285425;;;SRA	SAL_QA7124AA	ND							North America	United States								Centers for Disease Control and Prevention Enteric Diseases Laboratory Branch			PRJNA230403	SRP040281	SAMN09474569	SRS3449572	2018-06-23	2018-06-22	Panama	D1	l,v	1.5	Panama	9	l,v	1.5
SAL_QA7475AA	425652	SRR7417377;ILLUMINA;Paired;;SRX4288334;;;SRA	SAL_QA7475AA	Human	Human	Homo sapiens; human	2017	9			Europe	United Kingdom								Public Health England			PRJNA248792	SRP042645	SAMN09476535	SRS3451927	2018-06-25	2018-06-25	Panama	D1	l,v	1.5	Panama	9	l,v	1.5
SAL_QA7606AA	166329	SRR7417245;ILLUMINA;Paired;;SRX4288202;;;SRA	SAL_QA7606AA	Human	Human	Homo sapiens; human	2015	9			Europe	United Kingdom								Public Health England			PRJNA248792	SRP042645	SAMN09476412	SRS3451796	2018-06-25	2018-06-25	Panama	D1	l,v	1.5	Panama	9	l,v	1.5
SAL_QA7682AA	298901	SRR7416364;ILLUMINA;Paired;;SRX4287321;;;SRA	SAL_QA7682AA	Human	Human	Homo sapiens; human	2016	9			Europe	United Kingdom								Public Health England			PRJNA248792	SRP042645	SAMN09475986	SRS3451177	2018-06-25	2018-06-24	Panama	D1	l,v	1.5	Panama	9	l,v	1.5
SAL_QA7988AA	PNUSAS042641	SRR7419493;ILLUMINA;Paired;;SRX4290450;;;SRA	SAL_QA7988AA	ND							North America	United States								Centers for Disease Control and Prevention Enteric Diseases Laboratory Branch			PRJNA230403	SRP040281	SAMN09479060	SRS3453914	2018-06-25	2018-06-25	Panama	D1	l,v	1.5	Panama	9	l,v	1.5
SAL_QA8034AA	PNUSAS042650	SRR7419910;ILLUMINA;Paired;;SRX4290768;;;SRA	SAL_QA8034AA	Human	Human	Age: 0-4	2018	2			North America	United States								Centers for Disease Control and Prevention Enteric Diseases Laboratory Branch			PRJNA230403	SRP040281	SAMN09479522	SRS3454186	2018-06-25	2018-06-25	Panama	D1	l,v	1.5	Panama	9	l,v	1.5
SAL_QA8326AA	195751	SRR7426749;ILLUMINA;Paired;;SRX4297571;;;SRA	SAL_QA8326AA	Human	Human	Homo sapiens; human	2015	12			Europe	United Kingdom								Public Health England			PRJNA248792	SRP042645	SAMN09484420	SRS3460522	2018-06-26	2018-06-26	Panama	D1	l,v	1.5	Panama	9	l,v	1.5
SAL_QA8452AA	243883	SRR7427074;ILLUMINA;Paired;;SRX4297896;;;SRA	SAL_QA8452AA	Human	Human	Homo sapiens; human	2016	4			Europe	United Kingdom								Public Health England			PRJNA248792	SRP042645	SAMN09484587	SRS3460847	2018-06-26	2018-06-26	Panama	D1	l,v	1.5	Panama	9	l,v	1.5
SAL_QA8462AA	PNUSAS043324	SRR7429506;ILLUMINA;Paired;;SRX4300316;;;SRA	SAL_QA8462AA	ND							North America	United States								Centers for Disease Control and Prevention Enteric Diseases Laboratory Branch			PRJNA230403	SRP040281	SAMN09488138	SRS3463102	2018-06-26	2018-06-26	Panama	D1	l,v	1.5	Panama	9	l,v	1.5
SAL_QA8496AA	PNUSAS042300	SRR7429458;ILLUMINA;Paired;;SRX4300268;;;SRA	SAL_QA8496AA	ND							North America	United States								Centers for Disease Control and Prevention Enteric Diseases Laboratory Branch			PRJNA230403	SRP040281	SAMN09487768	SRS3463067	2018-06-26	2018-06-26	Panama	D1	l,v	1.5	Panama	9	l,v	1.5
SAL_QA8720AA	421671	SRR7439516;ILLUMINA;Paired;;SRX4310244;;;SRA	SAL_QA8720AA	Human	Human	Homo sapiens; human	2017	9			Europe	United Kingdom								Public Health England			PRJNA248792	SRP042645	SAMN09493917	SRS3468676	2018-06-27	2018-06-27	Panama	D1	l,v	1.5	Panama	9	l,v	1.5
SAL_QA8819AA	535317	SRR7439409;ILLUMINA;Paired;;SRX4310137;;;SRA	SAL_QA8819AA	Human	Human	Homo sapiens; human	2018	5			Europe	United Kingdom								Public Health England			PRJNA248792	SRP042645	SAMN09492378	SRS3466842	2018-06-27	2018-06-27	Panama	D1	l,v	1.5	Panama	9	l,v	1.5
SAL_QA8964AA	PNUSAS044772	SRR7442168;ILLUMINA;Paired;;SRX4312768;;;SRA	SAL_QA8964AA	ND							North America	United States								Centers for Disease Control and Prevention Enteric Diseases Laboratory Branch			PRJNA230403	SRP040281	SAMN09501393	SRS3471793	2018-06-27	2018-06-27	Panama	D1	l,v	1.5	Panama	9	l,v	1.5
SAL_QA9075AA	PNUSAS044152	SRR7442078;ILLUMINA;Paired;;SRX4312678;;;SRA	SAL_QA9075AA	ND							North America	United States								Centers for Disease Control and Prevention Enteric Diseases Laboratory Branch			PRJNA230403	SRP040281	SAMN09501286	SRS3471701	2018-06-27	2018-06-27	Panama	D1	l,v	1.5	Panama	9	l,v	1.5
SAL_QA9102AA	PNUSAS044617	SRR7442051;ILLUMINA;Paired;;SRX4312651;;;SRA	SAL_QA9102AA	ND							North America	United States								Centers for Disease Control and Prevention Enteric Diseases Laboratory Branch			PRJNA230403	SRP040281	SAMN09501252	SRS3471676	2018-06-27	2018-06-27	Panama	D1	l,v	1.5	Panama	9	l,v	1.5
SAL_QA9143AA	PNUSAS044487	SRR7442010;ILLUMINA;Paired;;SRX4312610;;;SRA	SAL_QA9143AA	ND							North America	United States								Centers for Disease Control and Prevention Enteric Diseases Laboratory Branch			PRJNA230403	SRP040281	SAMN09501218	SRS3471635	2018-06-27	2018-06-27	Panama	D1	l,v	1.5	Panama	9	l,v	1.5
SAL_QA9171AA	PNUSAS043853	SRR7441938;ILLUMINA;Paired;;SRX4312538;;;SRA	SAL_QA9171AA	ND							North America	United States								Centers for Disease Control and Prevention Enteric Diseases Laboratory Branch			PRJNA230403	SRP040281	SAMN09501095	SRS3471563	2018-06-27	2018-06-27	Panama	D1	l,v	1.5	Panama	9	l,v	1.5
SAL_QA9297AA	307252	SRR7444260;ILLUMINA;Paired;;SRX4314799;;;SRA	SAL_QA9297AA	Human	Human	Homo sapiens; human	2016	10			Europe	United Kingdom								Public Health England			PRJNA248792	SRP042645	SAMN09504750	SRS3477859	2018-06-28	2018-06-28	Panama	D1	l,v	1.5	Panama	9	l,v	1.5
SAL_QA9380AA	559038	SRR7444175;ILLUMINA;Paired;;SRX4314714;;;SRA	SAL_QA9380AA	Human	Human	Homo sapiens; human	2018	6			Europe	United Kingdom								Public Health England			PRJNA248792	SRP042645	SAMN09504413	SRS3475044	2018-06-28	2018-06-28	Panama	D1	l,v	1.5	Panama	9	l,v	1.5
SAL_QA9838AA	312153	SRR7451143;ILLUMINA;Paired;;SRX4321652;;;SRA	SAL_QA9838AA	Human	Human	Homo sapiens; human	2016	10			Europe	United Kingdom								Public Health England			PRJNA248792	SRP042645	SAMN09516399	SRS3484117	2018-06-29	2018-06-29	Panama	D1	l,v	1.5	Panama	9	l,v	1.5
SAL_QA9925AA	300695	SRR7450839;ILLUMINA;Paired;;SRX4321348;;;SRA	SAL_QA9925AA	Human	Human	Homo sapiens; human	2016	9			Europe	United Kingdom								Public Health England			PRJNA248792	SRP042645	SAMN09516118	SRS3483815	2018-06-29	2018-06-29	Panama	D1	l,v	1.5	Panama	9	l,v	1.5
SAL_RA0140AA	PNUSAS044349	SRR7456666;ILLUMINA;Paired;;SRX4327162;;;SRA	SAL_RA0140AA	ND							North America	United States								Centers for Disease Control and Prevention Enteric Diseases Laboratory Branch			PRJNA230403	SRP040281	SAMN09519714	SRS3489294	2018-06-29	2018-06-29	Panama	D1	l,v	1.5	Panama	9	l,v	1.5
SAL_RA0567AA	306582	SRR7458782;ILLUMINA;Paired;;SRX4329260;;;SRA	SAL_RA0567AA	Human	Human	Homo sapiens; human	2016	9			Europe	United Kingdom								Public Health England			PRJNA248792	SRP042645	SAMN09531137	SRS3491305	2018-07-02	2018-07-02	Panama	D1	l,v	1.5	Panama	9	l,v	1.5
SAL_RA0726AA	420533	SRR7458605;ILLUMINA;Paired;;SRX4329083;;;SRA	SAL_RA0726AA	Human	Human	Homo sapiens; human	2017	9			Europe	United Kingdom								Public Health England			PRJNA248792	SRP042645	SAMN09530962	SRS3491128	2018-07-02	2018-07-02	Panama	D1	l,v	1.5	Panama	9	l,v	1.5
SAL_RA1044AA	431415	SRR7457937;ILLUMINA;Paired;;SRX4328433;;;SRA	SAL_RA1044AA	Human	Human	Homo sapiens; human	2017	10			Europe	United Kingdom								Public Health England			PRJNA248792	SRP042645	SAMN09521900	SRS3490536	2018-07-02	2018-07-01	Panama	D1	l,v	1.5	Panama	9	l,v	1.5
SAL_RA1192AA	PNUSAS043328	SRR7466521;ILLUMINA;Paired;;SRX4336429;;;SRA	SAL_RA1192AA	ND							North America	United States								Centers for Disease Control and Prevention Enteric Diseases Laboratory Branch			PRJNA230403	SRP040281	SAMN09535907	SRS3497702	2018-07-03	2018-07-03	Panama	D1	l,v	1.5	Panama	9	l,v	1.5
SAL_RA2901AA	142465	SRR7471070;ILLUMINA;Paired;;SRX4340737;;;SRA	SAL_RA2901AA	Human	Human	Homo sapiens; human	2015	7			Europe	United Kingdom								Public Health England			PRJNA248792	SRP042645	SAMN09601686	SRS3501468	2018-07-05	2018-07-05	Panama	D1	l,v	1.5	Panama	9	l,v	1.5
SAL_RA3361AA	563458	SRR7475306;ILLUMINA;Paired;;SRX4344815;;;SRA	SAL_RA3361AA	Human	Human	Homo sapiens; human	2018	6			Europe	United Kingdom								Public Health England			PRJNA248792	SRP042645	SAMN09609565	SRS3504888	2018-07-06	2018-07-06	Panama	D1	l,v	1.5	Panama	9	l,v	1.5
SAL_RA3433AA	387519	SRR7474667;ILLUMINA;Paired;;SRX4344176;;;SRA	SAL_RA3433AA	Human	Human	Homo sapiens; human	2017	6			Europe	United Kingdom								Public Health England			PRJNA248792	SRP042645	SAMN09607806	SRS3504412	2018-07-06	2018-07-06	Panama	D1	l,v	1.5	Panama	9	l,v	1.5
SAL_RA3499AA	PNUSAS044825	SRR7477824;ILLUMINA;Paired;;SRX4347307;;;SRA	SAL_RA3499AA	ND							North America	United States								Centers for Disease Control and Prevention Enteric Diseases Laboratory Branch			PRJNA230403	SRP040281	SAMN09622957	SRS3507158	2018-07-06	2018-07-06	Panama	D1	l,v	1.5	Panama	9	l,v	1.5
SAL_RA3568AA	372706	SRR7480627;ILLUMINA;Paired;;SRX4350068;;;SRA	SAL_RA3568AA	Human	Human	Homo sapiens; human	2017	5			Europe	United Kingdom								Public Health England			PRJNA248792	SRP042645	SAMN09624495	SRS3509679	2018-07-08	2018-07-07	Panama	D1	l,v	1.5	Panama	9	l,v	1.5
SAL_RA3746AA	293046	SRR7480268;ILLUMINA;Paired;;SRX4349710;;;SRA	SAL_RA3746AA	Human	Human	Homo sapiens; human	2016	8			Europe	United Kingdom								Public Health England			PRJNA248792	SRP042645	SAMN09624135	SRS3509321	2018-07-08	2018-07-07	Panama	D1	l,v	1.5	Panama	9	l,v	1.5
SAL_RA3896AA	405958	SRR7495803;ILLUMINA;Paired;;SRX4365244;;;SRA	SAL_RA3896AA	Human	Human	Homo sapiens; human	2017	7			Europe	United Kingdom								Public Health England			PRJNA248792	SRP042645	SAMN09628885	SRS3524744	2018-07-09	2018-07-08	Panama	D1	l,v	1.5	Panama	9	l,v	1.5
SAL_RA4489AA	423114	SRR7501323;ILLUMINA;Paired;;SRX4370684;;;SRA	SAL_RA4489AA	Human	Human	Homo sapiens; human	2017	9			Europe	United Kingdom								Public Health England			PRJNA248792	SRP042645	SAMN09634251	SRS3529034	2018-07-10	2018-07-10	Panama	D1	l,v	1.5	Panama	9	l,v	1.5
SAL_RA5624AA	223604	SRR7506906;ILLUMINA;Paired;;SRX4377388;;;SRA	SAL_RA5624AA	Food	ND/Others	Food	2016	2			Europe	United Kingdom								Public Health England			PRJNA248792	SRP042645	SAMN09638040	SRS3533538	2018-07-12	2018-07-12	Panama	D1	l,v	1.5	Panama	9	l,v	1.5
SAL_RA5925AA	PNUSAS044597	SRR7504705;ILLUMINA;Paired;;SRX4374055;;;SRA	SAL_RA5925AA	ND							North America	United States								Centers for Disease Control and Prevention Enteric Diseases Laboratory Branch			PRJNA230403	SRP040281	SAMN09636317	SRS3531573	2018-07-12	2018-07-12	Panama	D1	l,v	1.5	Panama	9	l,v	1.5
SAL_RA5931AA	PNUSAS045088	SRR7504699;ILLUMINA;Paired;;SRX4374049;;;SRA	SAL_RA5931AA	ND							North America	United States								Centers for Disease Control and Prevention Enteric Diseases Laboratory Branch			PRJNA230403	SRP040281	SAMN09636316	SRS3531568	2018-07-12	2018-07-12	Panama	D1	l,v	1.5	Panama	9	l,v	1.5
SAL_RA6743AA	PNUSAS045833	SRR7518705;ILLUMINA;Paired;;SRX4388709;;;SRA	SAL_RA6743AA	ND							North America	United States								Centers for Disease Control and Prevention Enteric Diseases Laboratory Branch			PRJNA230403	SRP040281	SAMN09655209	SRS3545050	2018-07-13	2018-07-13	Panama	D1	l,v	1.5	Panama	9	l,v	1.5
SAL_RA7029AA	270090	SRR7523844;ILLUMINA;Paired;;SRX4392391;;;SRA	SAL_RA7029AA	Human	Human	Homo sapiens; human	2016	6			Europe	United Kingdom								Public Health England			PRJNA248792	SRP042645	SAMN09661927	SRS3548196	2018-07-16	2018-07-16	Panama	D1	l,v	1.5	Panama	9	l,v	1.5
SAL_RA7224AA	267021	SRR7523648;ILLUMINA;Paired;;SRX4392195;;;SRA	SAL_RA7224AA	ND			2016	6			Europe	United Kingdom								Public Health England			PRJNA248792	SRP042645	SAMN09661735	SRS3548001	2018-07-16	2018-07-16	Panama	D1	l,v	1.5	Panama	9	l,v	1.5
SAL_RA7307AA	528042	SRR7523195;ILLUMINA;Paired;;SRX4391742;;;SRA	SAL_RA7307AA	Human	Human	Homo sapiens; human	2018	4			Europe	United Kingdom								Public Health England			PRJNA248792	SRP042645	SAMN09658842	SRS3547571	2018-07-16	2018-07-15	Panama	D1	l,v	1.5	Panama	9	l,v	1.5
SAL_RA7967AA	278638	SRR7533521;ILLUMINA;Paired;;SRX4401450;;;SRA	SAL_RA7967AA	Human	Human	Homo sapiens; human	2016	7			Europe	United Kingdom								Public Health England			PRJNA248792	SRP042645	SAMN09684027	SRS3555979	2018-07-18	2018-07-18	Panama	D1	l,v	1.5	Panama	9	l,v	1.5
SAL_RA8054AA	528552	SRR7533336;ILLUMINA;Paired;;SRX4401274;;;SRA	SAL_RA8054AA	Human	Human	Homo sapiens; human	2018	4			Europe	United Kingdom								Public Health England			PRJNA248792	SRP042645	SAMN09683665	SRS3555803	2018-07-18	2018-07-18	Panama	D1	l,v	1.5	Panama	9	l,v	1.5
SAL_RA8269AA	245122	SRR7538819;ILLUMINA;Paired;;SRX4406350;;;SRA	SAL_RA8269AA	Human	Human	Homo sapiens; human	2016	4			Europe	United Kingdom								Public Health England			PRJNA248792	SRP042645	SAMN09690822	SRS3560313	2018-07-19	2018-07-19	Panama	D1	l,v	1.5	Panama	9	l,v	1.5
SAL_SA0578AA	FSIS11812694	SRR7661413;ILLUMINA;Paired;300;SRX4522041;;;SRA	SAL_SA0578AA	Livestock	Swine	Animal-swine-sow	2018				North America	United States	Pennsylvania							USDA FSIS			PRJNA292666	SRP062916	SAMN09784496	SRS3640365	2018-08-09	2018-08-08	Panama	D1	l,v	1.5	Panama	9	l,v	1.5
SAL_SA2835AA	sam_2da9f587-e5e6-4e94-88b5-1c47c02c5905	ERR2752907;ILLUMINA;Paired;500;ERX2765953;;;SRA	SAL_SA2835AA	Human	Human	Homo sapiens	2018				Europe	Ireland								University Hospital Galway			PRJEB18998	ERP020979	SAMEA4852949	ERS2672795	2018-08-24	2018-08-24	Panama	D1	l,v	1.5	Panama	9	l,v	1.5
SAL_SA4883AA	598071	SRR7828280;ILLUMINA;Paired;;SRX4679249;;;SRA	SAL_SA4883AA	Human	Human	Homo sapiens; human	2018	8			Europe	United Kingdom								Public Health England			PRJNA248792	SRP042645	SAMN10058577	SRS3773039	2018-09-14	2018-09-14	Panama	D1	l,v	1.5	Panama	9	l,v	1.5
SAL_SA5369AA	CK_06/00002327	ERR3901969;ILLUMINA;Paired;;ERX3912022;;;Uploaded	SAL_SA5369AA	Other Animal	Reptile	Snake	2006				Europe	Austria								M. Achtman		C. Kornschober (Austria)	PRJEB20997	ERP023216	SAMEA6515577	ERS4279999	2018-09-14	2018-10-09	Panama	D1	l,v	1.5	Panama	9	l,v	1.5
SAL_SA5379AA	AH_04/8034	ERR3902244;ILLUMINA;Paired;;ERX3912297;;;Uploaded	SAL_SA5379AA	Human	Human		2004				Europe	United Kingdom	Northern Ireland							M. Achtman		J. Moore (Belfast City Hospital)	PRJEB20997	ERP023216	SAMEA6515283	ERS4279705	2018-09-14	2018-10-09	Panama	D1	l,v	1.5	Panama	9	l,v	1.5
SAL_SA5873AA	595651	SRR7841549;ILLUMINA;Paired;;SRX4692339;;;SRA	SAL_SA5873AA	Human	Human	Homo sapiens; human	2018	8			Europe	United Kingdom								Public Health England			PRJNA248792	SRP042645	SAMN10067806	SRS3785697	2018-09-16	2018-09-15	Panama	D1	l,v	1.5	Panama	9	l,v	1.5
SAL_SA5953AA	592626	SRR7841411;ILLUMINA;Paired;;SRX4692233;;;SRA	SAL_SA5953AA	Human	Human	Homo sapiens; human	2018	8			Europe	United Kingdom								Public Health England			PRJNA248792	SRP042645	SAMN10067722	SRS3785591	2018-09-16	2018-09-15	Panama	D1	l,v	1.5	Panama	9	l,v	1.5
SAL_SA6575AA	578024	SRR7867249;ILLUMINA;Paired;;SRX4706429;;;SRA	SAL_SA6575AA	Human	Human	Homo sapiens; human	2018	7			Europe	United Kingdom								Public Health England			PRJNA248792	SRP042645	SAMN10080345	SRS3792185	2018-09-18	2018-09-18	Panama	D1	l,v	1.5	Panama	9	l,v	1.5
SAL_SA6684AA	595653	SRR7867122;ILLUMINA;Paired;;SRX4706302;;;SRA	SAL_SA6684AA	Human	Human	Homo sapiens; human	2018	8			Europe	United Kingdom								Public Health England			PRJNA248792	SRP042645	SAMN10080244	SRS3792063	2018-09-18	2018-09-18	Panama	D1	l,v	1.5	Panama	9	l,v	1.5
SAL_SA6771AA	598070	SRR7866989;ILLUMINA;Paired;;SRX4706169;;;SRA	SAL_SA6771AA	Human	Human	Homo sapiens; human	2018	8			Europe	United Kingdom								Public Health England			PRJNA248792	SRP042645	SAMN10080149	SRS3791931	2018-09-18	2018-09-18	Panama	D1	l,v	1.5	Panama	9	l,v	1.5
SAL_SA6805AA	598925	SRR7866883;ILLUMINA;Paired;;SRX4706063;;;SRA	SAL_SA6805AA	Human	Human	Homo sapiens; human	2018	8			Europe	United Kingdom								Public Health England			PRJNA248792	SRP042645	SAMN10080053	SRS3791826	2018-09-18	2018-09-18	Panama	D1	l,v	1.5	Panama	9	l,v	1.5
SAL_SA6816AA	335321	SRR7866786;ILLUMINA;Paired;;SRX4705966;;;SRA	SAL_SA6816AA	Human	Human	Homo sapiens; human	2017	1			Europe	United Kingdom								Public Health England			PRJNA248792	SRP042645	SAMN10080043	SRS3791730	2018-09-18	2018-09-18	Panama	D1	l,v	1.5	Panama	9	l,v	1.5
SAL_SA6821AA	595660	SRR7866757;ILLUMINA;Paired;;SRX4705937;;;SRA	SAL_SA6821AA	Food	ND/Others	Food	2018	8			Europe	United Kingdom								Public Health England			PRJNA248792	SRP042645	SAMN10080004	SRS3791701	2018-09-18	2018-09-18	Panama	D1	l,v	1.5	Panama	9	l,v	1.5
SAL_SA7142AA	598909	SRR7873943;ILLUMINA;Paired;;SRX4712829;;;SRA	SAL_SA7142AA	Human	Human	Homo sapiens; human	2018	8			Europe	United Kingdom								Public Health England			PRJNA248792	SRP042645	SAMN10087092	SRS3798595	2018-09-19	2018-09-19	Panama	D1	l,v	1.5	Panama	9	l,v	1.5
SAL_SA7743AA	602671	SRR7884707;ILLUMINA;Paired;;SRX4722434;;;SRA	SAL_SA7743AA	Human	Human	Homo sapiens; human	2018	9			Europe	United Kingdom								Public Health England			PRJNA248792	SRP042645	SAMN10098029	SRS3807488	2018-09-21	2018-09-21	Panama	D1	l,v	1.5	Panama	9	l,v	1.5
SAL_TA0091AA	FSIS11814465	SRR7956005;ILLUMINA;Paired;300;SRX4789686;;;SRA	SAL_TA0091AA	Livestock	Swine	Animal-swine-sow	2018				North America	United States								USDA FSIS			PRJNA292666	SRP062916	SAMN10165242	SRS3868994	2018-10-03	2018-10-02	Panama	D1	l,v	1.5	Panama	9	l,v	1.5
SAL_TA0831AA	616996	SRR7997139;ILLUMINA;Paired;;SRX4828003;;;SRA	SAL_TA0831AA	Human	Human	Homo sapiens; human	2018	9			Europe	United Kingdom								Public Health England			PRJNA248792	SRP042645	SAMN10229270	SRS3899533	2018-10-11	2018-10-11	Panama	D1	l,v	1.5	Panama	9	l,v	1.5
SAL_TA2036AA	CFSAN043213	SRR8081631;ILLUMINA;Paired;;SRX4908784;;;SRA	SAL_TA2036AA	Environment	Water/River	Water	2012				South America	Chile								FDA Center for Food Safety and Applied Nutrition			PRJNA186035	SRP018785	SAMN10260901	SRS3954807	2018-10-20	2018-10-19	Panama	D1	l,v	1.5	Panama	9	l,v	1.5
SAL_TA2037AA	CFSAN043214	SRR8081632;ILLUMINA;Paired;;SRX4908783;;;SRA	SAL_TA2037AA	Environment	Water/River	Water	2012				South America	Chile								FDA Center for Food Safety and Applied Nutrition			PRJNA186035	SRP018785	SAMN10260897	SRS3954811	2018-10-20	2018-10-19	Panama	D1	l,v	1.5	Panama	9	l,v	1.5
SAL_TA2038AA	CFSAN043215	SRR8081633;ILLUMINA;Paired;;SRX4908782;;;SRA	SAL_TA2038AA	Environment	Water/River	Water	2012				South America	Chile								FDA Center for Food Safety and Applied Nutrition			PRJNA186035	SRP018785	SAMN08225175	SRS3954808	2018-10-20	2018-10-19	Panama	D1	l,v	1.5	Panama	9	l,v	1.5
SAL_TA2259AA	621512	SRR8087188;ILLUMINA;Paired;;SRX4914089;;;SRA	SAL_TA2259AA	Human	Human	Homo sapiens; human	2018	10			Europe	United Kingdom								Public Health England			PRJNA248792	SRP042645	SAMN10272293	SRS3959519	2018-10-23	2018-10-23	Panama	D1	l,v	1.5	Panama	9	l,v	1.5
SAL_TA2728AA	625731	SRR8098356;ILLUMINA;Paired;;SRX4925156;;;SRA	SAL_TA2728AA	Environment	ND/Others	Environmental	2018	10			Europe	United Kingdom								Public Health England			PRJNA248792	SRP042645	SAMN10282717	SRS3970434	2018-10-24	2018-10-24	Panama	D1	l,v	1.5	Panama	9	l,v	1.5
SAL_TA2743AA	618253	SRR8098341;ILLUMINA;Paired;;SRX4925141;;;SRA	SAL_TA2743AA	Human	Human	Homo sapiens; human	2018	9			Europe	United Kingdom								Public Health England			PRJNA248792	SRP042645	SAMN10282759	SRS3970420	2018-10-24	2018-10-24	Panama	D1	l,v	1.5	Panama	9	l,v	1.5
SAL_TA2755AA	625740	SRR8098329;ILLUMINA;Paired;;SRX4925129;;;SRA	SAL_TA2755AA	Human	Human	Homo sapiens; human	2018	10			Europe	United Kingdom								Public Health England			PRJNA248792	SRP042645	SAMN10282737	SRS3970409	2018-10-24	2018-10-24	Panama	D1	l,v	1.5	Panama	9	l,v	1.5
SAL_TA4190AA	624469	SRR8114847;ILLUMINA;Paired;;SRX4941144;;;SRA	SAL_TA4190AA	Human	Human	Homo sapiens; human	2018	10			Europe	United Kingdom								Public Health England			PRJNA248792	SRP042645	SAMN10331139	SRS3985134	2018-10-28	2018-10-27	Panama	D1	l,v	1.5	Panama	9	l,v	1.5
SAL_TA5949AA	609373	SRR8131570;ILLUMINA;Paired;;SRX4952690;;;SRA	SAL_TA5949AA	Human	Human	Homo sapiens; human	2018	9			Europe	United Kingdom								Public Health England			PRJNA248792	SRP042645	SAMN10343555	SRS3994254	2018-10-30	2018-10-30	Panama	D1	l,v	1.5	Panama	9	l,v	1.5
SAL_TA6219AA	607808	SRR8137384;ILLUMINA;Paired;;SRX4958311;;;SRA	SAL_TA6219AA	Human	Human	Homo sapiens; human	2018	9			Europe	United Kingdom								Public Health England			PRJNA248792	SRP042645	SAMN10349547	SRS3998282	2018-10-31	2018-10-31	Panama	D1	l,v	1.5	Panama	9	l,v	1.5
SAL_TA6751AA	607372	SRR8166221;ILLUMINA;Paired;;SRX4986900;;;SRA	SAL_TA6751AA	Human	Human	Homo sapiens; human	2018	9			Europe	United Kingdom								Public Health England			PRJNA248792	SRP042645	SAMN10389293	SRS4023720	2018-11-07	2018-11-07	Panama	D1	l,v	1.5	Panama	9	l,v	1.5
SAL_TA6850AA	FSIS11815535	SRR8172863;ILLUMINA;Paired;300;SRX4993451;;;SRA	SAL_TA6850AA	Livestock	Swine	Animal-swine-market swine	2018				North America	United States	Illinois							USDA FSIS			PRJNA292666	SRP062916	SAMN10392889	SRS4028919	2018-11-08	2018-11-07	Panama	D1	l,v	1.5	Panama	9	l,v	1.5
SAL_TA7213AA	SMG-18-2183	traces-0cPmXlm;ILLUMINA;Paired;;NA;;;Uploaded	SAL_TA7213AA	ND							Europe	United Kingdom	Scotland							D. Brown (Scotland)							2018-11-09	2019-05-14	Panama	D1	l,v	1.5	Panama	9	l,v	1.5
SAL_TA8249AA	FSIS21822634	SRR8206315;ILLUMINA;Paired;500;SRX5025640;;;SRA	SAL_TA8249AA	Livestock	Bovine	Comminuted beef	2018				North America	United States	Illinois							USDA FSIS			PRJNA242847	SRP040648	SAMN10440502	SRS4057140	2018-11-20	2018-11-19	Panama	D1	l,v	1.5	Panama	9	l,v	1.5
SAL_TA8921AA	634654	SRR8239938;ILLUMINA;Paired;;SRX5058202;;;SRA	SAL_TA8921AA	Human	Human	Homo sapiens; human	2018	10			Europe	United Kingdom								Public Health England			PRJNA248792	SRP042645	SAMN10473159	SRS4074373	2018-11-25	2018-11-24	Panama	D1	l,v	1.5	Panama	9	l,v	1.5
SAL_UA2629AA	647428	SRR8283333;ILLUMINA;Paired;;SRX5098124;;;SRA	SAL_UA2629AA	Human	Human	Homo sapiens; human	2018	11			Europe	United Kingdom								Public Health England			PRJNA248792	SRP042645	SAMN10524594	SRS4108741	2018-12-06	2018-12-06	Panama	D1	l,v	1.5	Panama	9	l,v	1.5
SAL_UA2714AA	647420	SRR8281286;ILLUMINA;Paired;;SRX5096092;;;SRA	SAL_UA2714AA	Human	Human	Homo sapiens; human	2018	11			Europe	United Kingdom								Public Health England			PRJNA248792	SRP042645	SAMN10521886	SRS4115489	2018-12-07	2018-12-07	Panama	D1	l,v	1.5	Panama	9	l,v	1.5
SAL_UA2757AA	647797	SRR8281208;ILLUMINA;Paired;;SRX5096013;;;SRA	SAL_UA2757AA	Human	Human	Homo sapiens; human	2018	11			Europe	United Kingdom								Public Health England			PRJNA248792	SRP042645	SAMN10521855	SRS4115446	2018-12-07	2018-12-07	Panama	D1	l,v	1.5	Panama	9	l,v	1.5
SAL_UA2921AA	602728	SRR8293808;ILLUMINA;Paired;;SRX5108396;;;SRA	SAL_UA2921AA	Human	Human	Homo sapiens; human	2018	9			Europe	United Kingdom								Public Health England			PRJNA248792	SRP042645	SAMN10536571	SRS4117803	2018-12-10	2018-12-10	Panama	D1	l,v	1.5	Panama	9	l,v	1.5
SAL_UA2932AA	601699	SRR8293797;ILLUMINA;Paired;;SRX5108385;;;SRA	SAL_UA2932AA	Human	Human	Homo sapiens; human	2018	9			Europe	United Kingdom								Public Health England			PRJNA248792	SRP042645	SAMN10536579	SRS4117792	2018-12-10	2018-12-10	Panama	D1	l,v	1.5	Panama	9	l,v	1.5
SAL_UA2949AA	601700	SRR8293780;ILLUMINA;Paired;;SRX5108368;;;SRA	SAL_UA2949AA	Human	Human	Homo sapiens; human	2018	9			Europe	United Kingdom								Public Health England			PRJNA248792	SRP042645	SAMN10536538	SRS4117775	2018-12-10	2018-12-10	Panama	D1	l,v	1.5	Panama	9	l,v	1.5
SAL_UA3015AA	630658	SRR8293556;ILLUMINA;Paired;;SRX5108144;;;SRA	SAL_UA3015AA	Human	Human	Homo sapiens; human	2018	10			Europe	United Kingdom								Public Health England			PRJNA248792	SRP042645	SAMN10535882	SRS4117590	2018-12-10	2018-12-10	Panama	D1	l,v	1.5	Panama	9	l,v	1.5
SAL_UA3725AA	598927	SRR8297284;ILLUMINA;Paired;;SRX5111789;;;SRA	SAL_UA3725AA	Human	Human	Homo sapiens; human	2018	8			Europe	United Kingdom								Public Health England			PRJNA248792	SRP042645	SAMN10576298	SRS4120735	2018-12-11	2018-12-11	Panama	D1	l,v	1.5	Panama	9	l,v	1.5
SAL_UA5250AA	652048	SRR8307307;ILLUMINA;Paired;;SRX5121809;;;SRA	SAL_UA5250AA	Human	Human	Homo sapiens; human	2018	12			Europe	United Kingdom								Public Health England			PRJNA248792	SRP042645	SAMN10590586	SRS4135124	2018-12-15	2018-12-14	Panama	D1	l,v	1.5	Panama	9	l,v	1.5
SAL_UA5452AA	595650	SRR8333771;ILLUMINA;Paired;;SRX5145288;;;SRA	SAL_UA5452AA	Human	Human	Homo sapiens; human	2018	8			Europe	United Kingdom								Public Health England			PRJNA248792	SRP042645	SAMN10604644	SRS4155669	2018-12-18	2018-12-18	Panama	D1	l,v	1.5	Panama	9	l,v	1.5
SAL_UA6479AA	FSIS11816506	SRR8381713;ILLUMINA;Paired;300;SRX5191660;;;SRA	SAL_UA6479AA	Livestock	Swine	Animal-swine-market swine	2018				North America	United States	Iowa							USDA FSIS			PRJNA292666	SRP062916	SAMN10664169	SRS4197733	2019-01-01	2018-12-31	Panama	D1	l,v	1.5	Panama	9	l,v	1.5
SAL_UA6739AA	MC_07-0502	ERR4413508;ILLUMINA;Paired;;ERX4360656;;;Uploaded	SAL_UA6739AA	Human	Human	Human, Blood	2007				Europe	Ireland								M. Achtman		M. Cormican (NSRL, Galway)	PRJEB39546	ERP123079	SAMEA7129781	ERS4890281	2019-01-08	2019-03-23	Panama	D1	l,v	1.5	Panama	9	l,v	1.5
SAL_UA6804AA	661057	SRR8399298;ILLUMINA;Paired;;SRX5208596;;;SRA	SAL_UA6804AA	Human	Human	Homo sapiens; human	2018	12			Europe	United Kingdom								Public Health England			PRJNA248792	SRP042645	SAMN10696602	SRS4213217	2019-01-08	2019-01-06	Panama	D1	l,v	1.5	Panama	9	l,v	1.5
SAL_UA7249AA	662870	SRR8419418;ILLUMINA;Paired;;SRX5228499;;;SRA	SAL_UA7249AA	Human	Human	Homo sapiens; human	2018	12			Europe	United Kingdom								Public Health England			PRJNA248792	SRP042645	SAMN10715386	SRS4232275	2019-01-09	2019-01-09	Panama	D1	l,v	1.5	Panama	9	l,v	1.5
SAL_VA0181AA	565459	SRR8490654;ILLUMINA;Paired;;SRX5295220;;;SRA	SAL_VA0181AA	Human	Human	Homo sapiens; human	2018	6			Europe	United Kingdom								Public Health England			PRJNA248792	SRP042645	SAMN10823744	SRS4294387	2019-01-28	2019-01-27	Panama	D1	l,v	1.5	Panama	9	l,v	1.5
SAL_VA0276AA	559789	SRR8499344;ILLUMINA;Paired;;SRX5303346;;;SRA	SAL_VA0276AA	Human	Human	Homo sapiens; human	2018	6			Europe	United Kingdom								Public Health England			PRJNA248792	SRP042645	SAMN10836075	SRS4301358	2019-01-29	2019-01-29	Panama	D1	l,v	1.5	Panama	9	l,v	1.5
SAL_VA0353AA	548501	SRR8499149;ILLUMINA;Paired;;SRX5303151;;;SRA	SAL_VA0353AA	Human	Human	Homo sapiens; human	2018	5			Europe	United Kingdom								Public Health England			PRJNA248792	SRP042645	SAMN10835849	SRS4301164	2019-01-29	2019-01-29	Panama	D1	l,v	1.5	Panama	9	l,v	1.5
SAL_VA0451AA	541366	SRR8499029;ILLUMINA;Paired;;SRX5303031;;;SRA	SAL_VA0451AA	Human	Human	Homo sapiens; human	2018	5			Europe	United Kingdom								Public Health England			PRJNA248792	SRP042645	SAMN10835736	SRS4301046	2019-01-29	2019-01-29	Panama	D1	l,v	1.5	Panama	9	l,v	1.5
SAL_VA0637AA	201806004	traces-0zmroKz;ILLUMINA;Paired;;NA;;;Uploaded	SAL_VA0637AA	Human	Human		2018				Europe	France								F.X.Weill, Institut Pasteur							2019-01-30	2020-02-06	Panama	D1	l,v	1.5	Panama	9	l,v	1.5
SAL_VA0654AA	201807302	traces-0IwALms;ILLUMINA;Paired;;NA;;;Uploaded	SAL_VA0654AA	Human	Human		2018				Europe	France								F.X.Weill, Institut Pasteur							2019-01-30	2020-02-06	Panama	D1	l,v	1.5	Panama	9	l,v	1.5
SAL_VA0839AA	675647	SRR8503746;ILLUMINA;Paired;;SRX5307623;;;SRA	SAL_VA0839AA	Human	Human	Homo sapiens; human	2019	1			Europe	United Kingdom								Public Health England			PRJNA248792	SRP042645	SAMN10843028	SRS4305133	2019-01-30	2019-01-30	Panama	D1	l,v	1.5	Panama	9	l,v	1.5
SAL_VA1528AA	FSIS11917443	SRR8522969;ILLUMINA;Paired;300;SRX5325804;;;SRA	SAL_VA1528AA	Livestock	Swine	Product-Raw-Ground, Comminuted or Otherwise Nonintact-Pork	2019				North America	United States	Massachusetts							USDA FSIS			PRJNA242847	SRP040648	SAMN10863103	SRS4320766	2019-02-02	2019-02-01	Panama	D1	l,v	1.5	Panama	9	l,v	1.5
SAL_VA2372AA	467140	SRR8523774;ILLUMINA;Paired;;SRX5326609;;;SRA	SAL_VA2372AA	Human	Human	Homo sapiens; human	2017	12			Europe	United Kingdom								Public Health England			PRJNA248792	SRP042645	SAMN10866855	SRS4321403	2019-02-04	2019-02-02	Panama	D1	l,v	1.5	Panama	9	l,v	1.5
SAL_VA2509AA	425604	SRR8528688;ILLUMINA;Paired;;SRX5332058;;;SRA	SAL_VA2509AA	Human	Human	Homo sapiens; human	2017	9			Europe	United Kingdom								Public Health England			PRJNA248792	SRP042645	SAMN10871188	SRS4326403	2019-02-05	2019-02-05	Panama	D1	l,v	1.5	Panama	9	l,v	1.5
SAL_VA2740AA	414731	SRR8543166;ILLUMINA;Paired;;SRX5345295;;;SRA	SAL_VA2740AA	Human	Human	Homo sapiens; human	2017	8			Europe	United Kingdom								Public Health England			PRJNA248792	SRP042645	SAMN10882243	SRS4337020	2019-02-07	2019-02-07	Panama	D1	l,v	1.5	Panama	9	l,v	1.5
SAL_VA3186AA	680503	SRR8548715;ILLUMINA;Paired;;SRX5350717;;;SRA	SAL_VA3186AA	Human	Human	Homo sapiens; human	2019	1			Europe	United Kingdom								Public Health England			PRJNA248792	SRP042645	SAMN10887338	SRS4341966	2019-02-09	2019-02-08	Panama	D1	l,v	1.5	Panama	9	l,v	1.5
SAL_VA3199AA	416357	SRR8548698;ILLUMINA;Paired;;SRX5350700;;;SRA	SAL_VA3199AA	Human	Human	Homo sapiens; human	2017	9			Europe	United Kingdom								Public Health England			PRJNA248792	SRP042645	SAMN10887328	SRS4341950	2019-02-09	2019-02-08	Panama	D1	l,v	1.5	Panama	9	l,v	1.5
SAL_VA3326AA	NC_WHO_S019	SRR8544262;ILLUMINA;Paired;500;SRX5346374;;;SRA	SAL_VA3326AA	Human	Human	Homo sapiens; human stool	2012	7			Asia	Lebanon								FDA Center for Food Safety and Applied Nutrition			PRJNA293224	SRP070120	SAMN10883368	SRS4338288	2019-02-09	2019-02-07	Panama	D1	l,v	1.5	Panama	9	l,v	1.5
SAL_VA3839AA	NC_SI25	SRR6927301;ILLUMINA;Paired;500;SRX3873273;;;SRA	SAL_VA3839AA	Food	Unspecified Meat	Meat; mechanically recovered meat	2014				South America	Brazil								FDA Center for Food Safety and Applied Nutrition			PRJNA293224	SRP070120	SAMN08737237	SRS3114619	2019-02-11	2018-04-02	Panama	D1	l,v	1.5	Panama	9	l,v	1.5
SAL_VA4144AA	CDPH_CSalm153	SRR6685006;ILLUMINA;Paired;;SRX3661229;;;SRA	SAL_VA4144AA	Human	Human	Homo sapiens	2014				North America	United States	California							California Department of Public Health			PRJNA431870	SRP132416	SAMN08412502	SRS2924796	2019-02-11	2018-04-01	Panama	D1	l,v	1.5	Panama	9	l,v	1.5
SAL_VA4166AA	CDPH_CSalm014	SRR6685028;ILLUMINA;Paired;;SRX3661207;;;SRA	SAL_VA4166AA	Human	Human	Homo sapiens	2014				North America	United States	California							California Department of Public Health			PRJNA431870	SRP132416	SAMN08412411	SRS2924774	2019-02-11	2018-04-01	Panama	D1	l,v	1.5	Panama	9	l,v	1.5
SAL_VA6892AA	681303	SRR8568746;ILLUMINA;Paired;;SRX5370050;;;SRA	SAL_VA6892AA	Human	Human	Homo sapiens; human	2019	1			Europe	United Kingdom								Public Health England			PRJNA248792	SRP042645	SAMN10922307	SRS4360304	2019-02-13	2019-02-13	Panama	D1	l,v	1.5	Panama	9	l,v	1.5
SAL_VA8273AA	686623	SRR8636242;ILLUMINA;Paired;;SRX5434910;;;SRA	SAL_VA8273AA	Human	Human	Homo sapiens; human	2019	2			Europe	United Kingdom								Public Health England			PRJNA248792	SRP042645	SAMN11025420	SRS4413090	2019-02-27	2019-02-27	Panama	D1	l,v	1.5	Panama	9	l,v	1.5
SAL_VA8541AA	327914	SRR8648177;ILLUMINA;Paired;;SRX5445958;;;SRA	SAL_VA8541AA	Human	Human	Homo sapiens; human	2016	12			Europe	United Kingdom								Public Health England			PRJNA248792	SRP042645	SAMN11031817	SRS4423007	2019-03-01	2019-02-28	Panama	D1	l,v	1.5	Panama	9	l,v	1.5
SAL_VA8641AA	316689	SRR8655498;ILLUMINA;Paired;;SRX5453211;;;SRA	SAL_VA8641AA	Human	Human	Homo sapiens; human	2016	11			Europe	United Kingdom								Public Health England			PRJNA248792	SRP042645	SAMN11042284	SRS4429099	2019-03-03	2019-03-02	Panama	D1	l,v	1.5	Panama	9	l,v	1.5
SAL_VA8991AA	298758	SRR8661086;ILLUMINA;Paired;;SRX5458223;;;SRA	SAL_VA8991AA	Human	Human	Homo sapiens; human	2016	9			Europe	United Kingdom								Public Health England			PRJNA248792	SRP042645	SAMN11046510	SRS4432289	2019-03-04	2019-03-04	Panama	D1	l,v	1.5	Panama	9	l,v	1.5
SAL_VA9036AA	300750	SRR8661041;ILLUMINA;Paired;;SRX5458178;;;SRA	SAL_VA9036AA	Human	Human	Homo sapiens; human	2016	9			Europe	United Kingdom								Public Health England			PRJNA248792	SRP042645	SAMN11046471	SRS4432244	2019-03-04	2019-03-04	Panama	D1	l,v	1.5	Panama	9	l,v	1.5
SAL_VA9237AA	693327	SRR8657011;ILLUMINA;Paired;;SRX5454723;;;SRA	SAL_VA9237AA	Human	Human	Homo sapiens; human	2019	2			Europe	United Kingdom								Public Health England			PRJNA248792	SRP042645	SAMN11043591	SRS4430521	2019-03-04	2019-03-03	Panama	D1	l,v	1.5	Panama	9	l,v	1.5
SAL_VA9368AA	299862	SRR8667299;ILLUMINA;Paired;;SRX5463369;;;SRA	SAL_VA9368AA	Human	Human	Homo sapiens; human	2016	9			Europe	United Kingdom								Public Health England			PRJNA248792	SRP042645	SAMN11052248	SRS4437164	2019-03-05	2019-03-05	Panama	D1	l,v	1.5	Panama	9	l,v	1.5
SAL_VA9376AA	278166	SRR8667287;ILLUMINA;Paired;;SRX5463357;;;SRA	SAL_VA9376AA	Human	Human	Homo sapiens; human	2016	7			Europe	United Kingdom								Public Health England			PRJNA248792	SRP042645	SAMN11052237	SRS4437152	2019-03-05	2019-03-05	Panama	D1	l,v	1.5	Panama	9	l,v	1.5
SAL_VA9610AA	299956	SRR8671263;ILLUMINA;Paired;;SRX5467201;;;SRA	SAL_VA9610AA	Human	Human	Homo sapiens; human	2016	9			Europe	United Kingdom								Public Health England			PRJNA248792	SRP042645	SAMN11057145	SRS4440675	2019-03-06	2019-03-06	Panama	D1	l,v	1.5	Panama	9	l,v	1.5
SAL_WA0473AA	195749	SRR8704852;ILLUMINA;Paired;;SRX5500362;;;SRA	SAL_WA0473AA	Human	Human	Homo sapiens; human	2015	12			Europe	United Kingdom								Public Health England			PRJNA248792	SRP042645	SAMN11095896	SRS4469499	2019-03-11	2019-03-10	Panama	D1	l,v	1.5	Panama	9	l,v	1.5
SAL_WA0499AA	186529	SRR8704825;ILLUMINA;Paired;;SRX5500335;;;SRA	SAL_WA0499AA	Human	Human	Homo sapiens; human	2015	11			Europe	United Kingdom								Public Health England			PRJNA248792	SRP042645	SAMN11095863	SRS4469473	2019-03-11	2019-03-10	Panama	D1	l,v	1.5	Panama	9	l,v	1.5
SAL_WA0552AA	191674	SRR8704721;ILLUMINA;Paired;;SRX5500231;;;SRA	SAL_WA0552AA	Human	Human	Homo sapiens; human	2015	11			Europe	United Kingdom								Public Health England			PRJNA248792	SRP042645	SAMN11095710	SRS4469420	2019-03-11	2019-03-10	Panama	D1	l,v	1.5	Panama	9	l,v	1.5
SAL_WA0882AA	152412	SRR8717203;ILLUMINA;Paired;;SRX5511095;;;SRA	SAL_WA0882AA	Human	Human	Homo sapiens; human	2015	8			Europe	United Kingdom								Public Health England			PRJNA248792	SRP042645	SAMN11109143	SRS4478979	2019-03-13	2019-03-13	Panama	D1	l,v	1.5	Panama	9	l,v	1.5
SAL_WA0956AA	149271	SRR8717078;ILLUMINA;Paired;;SRX5510970;;;SRA	SAL_WA0956AA	Food	ND/Others	Food	2015	8			Europe	United Kingdom								Public Health England			PRJNA248792	SRP042645	SAMN11109031	SRS4478854	2019-03-13	2019-03-13	Panama	D1	l,v	1.5	Panama	9	l,v	1.5
SAL_WA1276AA	129406	SRR8724690;ILLUMINA;Paired;;SRX5517897;;;SRA	SAL_WA1276AA	Human	Human	Homo sapiens; human	2015	6			Europe	United Kingdom								Public Health England			PRJNA248792	SRP042645	SAMN11123661	SRS4485290	2019-03-14	2019-03-14	Panama	D1	l,v	1.5	Panama	9	l,v	1.5
SAL_WA1294AA	138315	SRR8724671;ILLUMINA;Paired;;SRX5517878;;;SRA	SAL_WA1294AA	Human	Human	Homo sapiens; human	2015	7			Europe	United Kingdom								Public Health England			PRJNA248792	SRP042645	SAMN11123667	SRS4485272	2019-03-14	2019-03-14	Panama	D1	l,v	1.5	Panama	9	l,v	1.5
SAL_WA2054AA	704324	SRR8758316;ILLUMINA;Paired;;SRX5548907;;;SRA	SAL_WA2054AA	Human	Human	Homo sapiens; human	2019	3			Europe	United Kingdom								Public Health England			PRJNA248792	SRP042645	SAMN11179335	SRS4514488	2019-03-21	2019-03-21	Panama	D1	l,v	1.5	Panama	9	l,v	1.5
SAL_WA2201AA	MC_07-0856	ERR3844145;ILLUMINA;Paired;;ERX3856707;;;Uploaded	SAL_WA2201AA	Human	Human	Homo sapiens	2007				Europe	Ireland								M. Achtman		M. Cormican (NSRL, Galway)	PRJEB20997	ERP023216	SAMEA5038933	ERS2850677	2019-03-23	2019-03-23	Panama	D1	l,v	1.5	Panama	9	l,v	1.5
SAL_WA2286AA	MC_07-0316	ERR3844053;ILLUMINA;Paired;;ERX3856615;;;Uploaded	SAL_WA2286AA	Human	Human	Homo sapiens	2007				Europe	Ireland								M. Achtman		M. Cormican (NSRL, Galway)	PRJEB20997	ERP023216	SAMEA5039006	ERS2850750	2019-03-23	2019-03-23	Panama	D1	l,v	1.5	Panama	9	l,v	1.5
SAL_WA2334AA	MC_08-1192	ERR3844180;ILLUMINA;Paired;;ERX3856742;;;Uploaded	SAL_WA2334AA	Human	Human	Faeces	2008				Europe	Ireland							9,12:l,v:5	M. Achtman		M. Cormican (NSRL, Galway)	PRJEB20997	ERP023216	SAMEA5038844	ERS2850589	2019-03-23	2019-03-23	Panama	D1	l,v	1.5	Panama	9	l,v	1.5
SAL_WA2403AA	MC_08-1146	ERR3844051;ILLUMINA;Paired;;ERX3856613;;;Uploaded	SAL_WA2403AA	Human	Human	Urine	2008				Europe	Ireland							9,12:l,v:5	M. Achtman		M. Cormican (NSRL, Galway)	PRJEB20997	ERP023216	SAMEA5038812	ERS2850557	2019-03-23	2019-03-23	Panama	D1	l,v	1.5	Panama	9	l,v	1.5
SAL_WA2454AA	MC_08-0808	ERR3844012;ILLUMINA;Paired;;ERX3856574;;;Uploaded	SAL_WA2454AA	Human	Human	Faeces	2008				Europe	Ireland							9,12:l,v:5	M. Achtman		M. Cormican (NSRL, Galway)	PRJEB20997	ERP023216	SAMEA5038899	ERS2850644	2019-03-23	2019-03-23	Panama	D1	l,v	1.5	Panama	9	l,v	1.5
SAL_WA2622AA	MC_06-0411	ERR3843899;ILLUMINA;Paired;;ERX3856461;;;Uploaded	SAL_WA2622AA	Human	Human	Homo sapiens	2006				Europe	Ireland								M. Achtman		M. Cormican (NSRL, Galway)	PRJEB20997	ERP023216	SAMEA5038968	ERS2850712	2019-03-23	2019-03-23	Panama	D1	l,v	1.5	Panama	9	l,v	1.5
SAL_WA2633AA	GW_S01440-08	ERR3864741;ILLUMINA;Paired;;ERX3876794;;;Uploaded	SAL_WA2633AA	Livestock	Swine	Pig	2008				Europe	United Kingdom	England	Lincolnshire						M. Achtman		G. Wise (VLA, Weybridge)	PRJEB20997	ERP023216	SAMEA5038575	ERS2850320	2019-03-23	2019-03-23	Panama	D1	l,v	1.5	Panama	9	l,v	1.5
SAL_WA2658AA	NL_J11	ERR3843742;ILLUMINA;Paired;;ERX3856304;;;Uploaded	SAL_WA2658AA	Livestock	Swine	Pig	2006				Europe	Ireland								M. Achtman		N. Leonard (UCD, Dublin)	PRJEB20997	ERP023216	SAMEA5039413	ERS2851157	2019-03-23	2019-03-23	Panama	D1	l,v	1.5	Panama	9	l,v	1.5
SAL_WA2668AA	GW_S01756-08	ERR3864758;ILLUMINA;Paired;;ERX3876811;;;Uploaded	SAL_WA2668AA	Livestock	Swine	Pig	2008				Europe	United Kingdom	England	Devon						M. Achtman		G. Wise (VLA, Weybridge)	PRJEB20997	ERP023216	SAMEA5038588	ERS2850333	2019-03-23	2019-03-23	Panama	D1	l,v	1.5	Panama	9	l,v	1.5
SAL_WA2670AA	GW_S08346-06	ERR3864675;ILLUMINA;Paired;;ERX3876728;;;Uploaded	SAL_WA2670AA	Livestock	Swine	Pig	2006				Europe	United Kingdom	England	Suffolk						M. Achtman		G. Wise (VLA, Weybridge)	PRJEB20997	ERP023216	SAMEA5038450	ERS2850195	2019-03-23	2019-03-23	Panama	D1	l,v	1.5	Panama	9	l,v	1.5
SAL_WA2702AA	MC_08-1191	ERR3844148;ILLUMINA;Paired;;ERX3856710;;;Uploaded	SAL_WA2702AA	Human	Human	Faeces	2008				Europe	Ireland							9,12:l,v:5	M. Achtman		M. Cormican (NSRL, Galway)	PRJEB20997	ERP023216	SAMEA5038828	ERS2850573	2019-03-23	2019-03-23	Panama	D1	l,v	1.5	Panama	9	l,v	1.5
SAL_WA2721AA	MC_06-0676	ERR3844117;ILLUMINA;Paired;;ERX3856679;;;Uploaded	SAL_WA2721AA	Human	Human	Homo sapiens	2006				Europe	Ireland								M. Achtman		M. Cormican (NSRL, Galway)	PRJEB20997	ERP023216	SAMEA5038926	ERS2850670	2019-03-23	2019-03-23	Panama	D1	l,v	1.5	Panama	9	l,v	1.5
SAL_WA2783AA	MC_08-0157	ERR3844001;ILLUMINA;Paired;;ERX3856563;;;Uploaded	SAL_WA2783AA	Human	Human	Homo sapiens	2008				Europe	Ireland								M. Achtman		M. Cormican (NSRL, Galway)	PRJEB20997	ERP023216	SAMEA5039090	ERS2850834	2019-03-23	2019-03-23	Panama	D1	l,v	1.5	Panama	9	l,v	1.5
SAL_WA2803AA	MC_07-0313	ERR3844021;ILLUMINA;Paired;;ERX3856583;;;Uploaded	SAL_WA2803AA	Human	Human	Homo sapiens	2007				Europe	Ireland								M. Achtman		M. Cormican (NSRL, Galway)	PRJEB20997	ERP023216	SAMEA5038998	ERS2850742	2019-03-23	2019-03-23	Panama	D1	l,v	1.5	Panama	9	l,v	1.5
SAL_WA2823AA	MC_06-0777	ERR3843858;ILLUMINA;Paired;;ERX3856420;;;Uploaded	SAL_WA2823AA	Human	Human	Homo sapiens	2006				Europe	Ireland								M. Achtman		M. Cormican (NSRL, Galway)	PRJEB20997	ERP023216	SAMEA5038958	ERS2850702	2019-03-23	2019-03-23	Panama	D1	l,v	1.5	Panama	9	l,v	1.5
SAL_WA2891AA	MC_08-0973	ERR3844037;ILLUMINA;Paired;;ERX3856599;;;Uploaded	SAL_WA2891AA	Human	Human	Homo sapiens	2008				Europe	Ireland								M. Achtman		M. Cormican (NSRL, Galway)	PRJEB20997	ERP023216	SAMEA5039002	ERS2850746	2019-03-23	2019-03-23	Panama	D1	l,v	1.5	Panama	9	l,v	1.5
SAL_WA2966AA	GW_S08211-06	ERR3864659;ILLUMINA;Paired;;ERX3876712;;;Uploaded	SAL_WA2966AA	Livestock	Swine	Pig	2006				Europe	United Kingdom	England	Devon						M. Achtman		G. Wise (VLA, Weybridge)	PRJEB20997	ERP023216	SAMEA5038442	ERS2850187	2019-03-23	2019-03-23	Panama	D1	l,v	1.5	Panama	9	l,v	1.5
SAL_WA2969AA	NL_J9	ERR3843857;ILLUMINA;Paired;;ERX3856419;;;Uploaded	SAL_WA2969AA	Livestock	Swine	Pig	2006				Europe	Ireland								M. Achtman		N. Leonard (UCD, Dublin)	PRJEB20997	ERP023216	SAMEA5038859	ERS2850604	2019-03-23	2019-03-23	Panama	D1	l,v	1.5	Panama	9	l,v	1.5
SAL_WA3002AA	MC_07-0835	ERR3844177;ILLUMINA;Paired;;ERX3856739;;;Uploaded	SAL_WA3002AA	Human	Human	Homo sapiens	2007				Europe	Ireland								M. Achtman		M. Cormican (NSRL, Galway)	PRJEB20997	ERP023216	SAMEA5038941	ERS2850685	2019-03-23	2019-03-23	Panama	D1	l,v	1.5	Panama	9	l,v	1.5
SAL_WA3041AA	MC_07-0418	ERR3844088;ILLUMINA;Paired;;ERX3856650;;;Uploaded	SAL_WA3041AA	Human	Human	Homo sapiens	2007				Europe	Ireland								M. Achtman		M. Cormican (NSRL, Galway)	PRJEB20997	ERP023216	SAMEA5038919	ERS2850663	2019-03-23	2019-03-23	Panama	D1	l,v	1.5	Panama	9	l,v	1.5
SAL_WA3067AA	MC_08-0465	ERR3844195;ILLUMINA;Paired;;ERX3856757;;;Uploaded	SAL_WA3067AA	Human	Human	Homo sapiens	2008				Europe	Ireland								M. Achtman		M. Cormican (NSRL, Galway)	PRJEB20997	ERP023216	SAMEA5039042	ERS2850786	2019-03-23	2019-03-23	Panama	D1	l,v	1.5	Panama	9	l,v	1.5
SAL_WA3151AA	MC_07-0734	ERR3843919;ILLUMINA;Paired;;ERX3856481;;;Uploaded	SAL_WA3151AA	Human	Human	Homo sapiens	2007				Europe	Ireland								M. Achtman		M. Cormican (NSRL, Galway)	PRJEB20997	ERP023216	SAMEA5038973	ERS2850717	2019-03-23	2019-03-23	Panama	D1	l,v	1.5	Panama	9	l,v	1.5
SAL_WA3596AA	OSF087622	SRR8782326;ILLUMINA;Paired;500;SRX5572316;;;SRA	SAL_WA3596AA	Livestock	Swine	Raw Pork	2017				North America	United States	Nebraska							FDA Center for Food Safety and Applied Nutrition			PRJNA186035	SRP018785	SAMN10395601	SRS4535231	2019-03-25	2019-03-25	Panama	D1	l,v	1.5	Panama	9	l,v	1.5
SAL_WA3927AA	710465	SRR8788969;ILLUMINA;Paired;;SRX5578756;;;SRA	SAL_WA3927AA	Human	Human	Homo sapiens; human	2019	3			Europe	United Kingdom								Public Health England			PRJNA248792	SRP042645	SAMN11261226	SRS4540476	2019-03-27	2019-03-27	Panama	D1	l,v	1.5	Panama	9	l,v	1.5
SAL_WA4256AA	712526	SRR8820149;ILLUMINA;Paired;;SRX5608589;;;SRA	SAL_WA4256AA	Human	Human	Homo sapiens; human	2019	3			Europe	United Kingdom								Public Health England			PRJNA248792	SRP042645	SAMN11290943	SRS4557215	2019-04-01	2019-03-31	Panama	D1	l,v	1.5	Panama	9	l,v	1.5
SAL_WA4367AA	712227	SRR8833186;ILLUMINA;Paired;;SRX5621440;;;SRA	SAL_WA4367AA	Human	Human	Homo sapiens; human	2019	3			Europe	United Kingdom								Public Health England			PRJNA248792	SRP042645	SAMN11309896	SRS4567466	2019-04-02	2019-04-02	Panama	D1	l,v	1.5	Panama	9	l,v	1.5
SAL_WA5632AA	PNUSAS070789	SRR8923208;ILLUMINA;Paired;;SRX5704507;;;SRA	SAL_WA5632AA	ND							North America	United States								PulseNet Next Generation Subtyping Methods Unit			PRJNA230403	SRP040281	SAMN11439061	SRS4643987	2019-04-18	2019-04-17	Panama	D1	l,v	1.5	Panama	9	l,v	1.5
SAL_WA6441AA	PNUSAS072658	SRR8950384;ILLUMINA;Paired;;SRX5730332;;;SRA	SAL_WA6441AA	ND							North America	United States								PulseNet Next Generation Subtyping Methods Unit			PRJNA230403	SRP040281	SAMN11477790	SRS4667889	2019-04-24	2019-04-24	Panama	D1	l,v	1.5	Panama	9	l,v	1.5
SAL_WA6895AA	PNUSAS073355	SRR8962319;ILLUMINA;Paired;;SRX5747401;;;SRA	SAL_WA6895AA	ND							North America	United States								PulseNet Next Generation Subtyping Methods Unit			PRJNA230403	SRP040281	SAMN11514810	SRS4682896	2019-04-26	2019-04-26	Panama	D1	l,v	1.5	Panama	9	l,v	1.5
SAL_WA7633AA	PNUSAS074318	SRR9002681;ILLUMINA;Paired;;SRX5781411;;;SRA	SAL_WA7633AA	ND							North America	United States								PulseNet Next Generation Subtyping Methods Unit			PRJNA230403	SRP040281	SAMN11554095	SRS4714275	2019-05-02	2019-05-02	Panama	D1	l,v	1.5	Panama	9	l,v	1.5
SAL_WA8941AA	SGSC 2496	SRR9060692;ILLUMINA;Paired;500;SRX5836853;;;SRA	SAL_WA8941AA	ND							Europe	Italy								US Food and Drug Administration			PRJNA191716	SRP198501	SAMN01933149	SRS4761788	2019-05-15	2019-05-15	Panama	D1	l,v	1.5	Panama	9	l,v	1.5
SAL_WA9041AA	738676	SRR9054507;ILLUMINA;Paired;;SRX5830751;;;SRA	SAL_WA9041AA	Human	Human	Homo sapiens; human	2019	4			Europe	United Kingdom								Public Health England			PRJNA248792	SRP042645	SAMN11644889	SRS4765364	2019-05-16	2019-05-15	Panama	D1	l,v	1.5	Panama	9	l,v	1.5
SAL_WA9794AA	PNUSAS076896	SRR9122923;ILLUMINA;Paired;;SRX5896905;;;SRA	SAL_WA9794AA	ND							North America	United States								PulseNet Next Generation Subtyping Methods Unit			PRJNA230403	SRP040281	SAMN11854131	SRS4818443	2019-05-30	2019-05-24	Panama	D1	l,v	1.5	Panama	9	l,v	1.5
SAL_WA9956AA	PNUSAS076021	SRR9117113;ILLUMINA;Paired;;SRX5891192;;;SRA	SAL_WA9956AA	ND							North America	United States								PulseNet Next Generation Subtyping Methods Unit			PRJNA230403	SRP040281	SAMN11842246	SRS4812937	2019-05-30	2019-05-24	Panama	D1	l,v	1.5	Panama	9	l,v	1.5
SAL_XA0098AA	PNUSAS076345	SRR9108438;ILLUMINA;Paired;;SRX5883018;;;SRA	SAL_XA0098AA	ND							North America	United States								PulseNet Next Generation Subtyping Methods Unit			PRJNA230403	SRP040281	SAMN11809246	SRS4805575	2019-05-30	2019-05-23	Panama	D1	l,v	1.5	Panama	9	l,v	1.5
SAL_XA0111AA	PNUSAS076348	SRR9108420;ILLUMINA;Paired;;SRX5883000;;;SRA	SAL_XA0111AA	ND							North America	United States								PulseNet Next Generation Subtyping Methods Unit			PRJNA230403	SRP040281	SAMN11809290	SRS4805555	2019-05-30	2019-05-23	Panama	D1	l,v	1.5	Panama	9	l,v	1.5
SAL_XA0563AA	PNUSAS077419	SRR9155751;ILLUMINA;Paired;;SRX5928831;;;SRA	SAL_XA0563AA	ND							North America	United States								PulseNet Next Generation Subtyping Methods Unit			PRJNA230403	SRP040281	SAMN11889038	SRS4842405	2019-05-30	2019-05-29	Panama	D1	l,v	1.5	Panama	9	l,v	1.5
SAL_XA0569AA	PNUSAS077679	SRR9153333;ILLUMINA;Paired;;SRX5926421;;;SRA	SAL_XA0569AA	ND							North America	United States								PulseNet Next Generation Subtyping Methods Unit			PRJNA230403	SRP040281	SAMN11885740	SRS4840163	2019-05-30	2019-05-29	Panama	D1	l,v	1.5	Panama	9	l,v	1.5
SAL_XA1170AA	PNUSAS077227	SRR9163328;ILLUMINA;Paired;;SRX5936208;;;SRA	SAL_XA1170AA	ND							North America	United States								PulseNet Next Generation Subtyping Methods Unit			PRJNA230403	SRP040281	SAMN11895760	SRS4849281	2019-05-31	2019-05-30	Panama	D1	l,v	1.5	Panama	9	l,v	1.5
SAL_XA1455AA	PNUSAS075731	SRR9171557;ILLUMINA;Paired;;SRX5944325;;;SRA	SAL_XA1455AA	ND							North America	United States								PulseNet Next Generation Subtyping Methods Unit			PRJNA230403	SRP040281	SAMN11914441	SRS4855040	2019-06-04	2019-05-31	Panama	D1	l,v	1.5	Panama	9	l,v	1.5
SAL_XA2637AA	PNUSAS077985	SRR9221603;ILLUMINA;Paired;;SRX5992103;;;SRA	SAL_XA2637AA	ND							North America	United States								PulseNet Next Generation Subtyping Methods Unit			PRJNA230403	SRP040281	SAMN11982661	SRS4897240	2019-06-11	2019-06-10	Panama	D1	l,v	1.5	Panama	9	l,v	1.5
SAL_XA3199AA	745297	SRR9261675;ILLUMINA;Paired;;SRX6032111;;;SRA	SAL_XA3199AA	Human	Human	Homo sapiens; human	2019	5			Europe	United Kingdom								Public Health England			PRJNA248792	SRP042645	SAMN12009203	SRS4935678	2019-06-11	2019-06-11	Panama	D1	l,v	1.5	Panama	9	l,v	1.5
SAL_XA3288AA	748890	SRR9261373;ILLUMINA;Paired;;SRX6031813;;;SRA	SAL_XA3288AA	Human	Human	Homo sapiens; human	2019	5			Europe	United Kingdom								Public Health England			PRJNA248792	SRP042645	SAMN12009219	SRS4935383	2019-06-11	2019-06-11	Panama	D1	l,v	1.5	Panama	9	l,v	1.5
SAL_XA3412AA	753222	SRR9261099;ILLUMINA;Paired;;SRX6031539;;;SRA	SAL_XA3412AA	Human	Human	Homo sapiens; human	2019	5			Europe	United Kingdom								Public Health England			PRJNA248792	SRP042645	SAMN12009568	SRS4935107	2019-06-11	2019-06-11	Panama	D1	l,v	1.5	Panama	9	l,v	1.5
SAL_XA3683AA	PNUSAS078350	SRR9273094;ILLUMINA;Paired;;SRX6043335;;;SRA	SAL_XA3683AA	Human	Human	Stool	2015	5	17		North America	United States								PulseNet Next Generation Subtyping Methods Unit			PRJNA230403	SRP040281	SAMN12019791	SRS4946469	2019-06-12	2019-06-11	Panama	D1	l,v	1.5	Panama	9	l,v	1.5
SAL_XA3848AA	PNUSAS078133	SRR9268627;ILLUMINA;Paired;;SRX6038868;;;SRA	SAL_XA3848AA	ND							North America	United States								PulseNet Next Generation Subtyping Methods Unit			PRJNA230403	SRP040281	SAMN11975960	SRS4942159	2019-06-12	2019-06-11	Panama	D1	l,v	1.5	Panama	9	l,v	1.5
SAL_XA4024AA	742479	SRR9274339;ILLUMINA;Paired;;SRX6044470;;;SRA	SAL_XA4024AA	Human	Human	Homo sapiens; human	2019	5			Europe	United Kingdom								Public Health England			PRJNA248792	SRP042645	SAMN12023948	SRS4947595	2019-06-12	2019-06-12	Panama	D1	l,v	1.5	Panama	9	l,v	1.5
SAL_XA4051AA	746762	SRR9274091;ILLUMINA;Paired;;SRX6044353;;;SRA	SAL_XA4051AA	Human	Human	Homo sapiens; human	2019	5			Europe	United Kingdom								Public Health England			PRJNA248792	SRP042645	SAMN12023924	SRS4947478	2019-06-12	2019-06-12	Panama	D1	l,v	1.5	Panama	9	l,v	1.5
SAL_XA4114AA	738693	SRR9273976;ILLUMINA;Paired;;SRX6044115;;;SRA	SAL_XA4114AA	Human	Human	Homo sapiens; human	2019	4			Europe	United Kingdom								Public Health England			PRJNA248792	SRP042645	SAMN12023673	SRS4947242	2019-06-12	2019-06-12	Panama	D1	l,v	1.5	Panama	9	l,v	1.5
SAL_XA4116AA	738707	SRR9273974;ILLUMINA;Paired;;SRX6044113;;;SRA	SAL_XA4116AA	Human	Human	Homo sapiens; human	2019	4			Europe	United Kingdom								Public Health England			PRJNA248792	SRP042645	SAMN12023627	SRS4947240	2019-06-12	2019-06-12	Panama	D1	l,v	1.5	Panama	9	l,v	1.5
SAL_XA4249AA	PNUSAS077298	SRR9278603;ILLUMINA;Paired;;SRX6048329;;;SRA	SAL_XA4249AA	ND							North America	United States								PulseNet Next Generation Subtyping Methods Unit			PRJNA230403	SRP040281	SAMN12034847	SRS4950829	2019-06-12	2019-06-12	Panama	D1	l,v	1.5	Panama	9	l,v	1.5
SAL_XA4550AA	756207	SRR9287481;ILLUMINA;Paired;;SRX6057173;;;SRA	SAL_XA4550AA	Human	Human	Homo sapiens; human	2019	6			Europe	United Kingdom								Public Health England			PRJNA248792	SRP042645	SAMN12039713	SRS4956760	2019-06-13	2019-06-13	Panama	D1	l,v	1.5	Panama	9	l,v	1.5
SAL_XA4575AA	734509	SRR9287456;ILLUMINA;Paired;;SRX6057148;;;SRA	SAL_XA4575AA	Human	Human	Homo sapiens; human	2019	4			Europe	United Kingdom								Public Health England			PRJNA248792	SRP042645	SAMN12039590	SRS4956735	2019-06-13	2019-06-13	Panama	D1	l,v	1.5	Panama	9	l,v	1.5
SAL_XA5106AA	758918	SRR9304501;ILLUMINA;Paired;;SRX6072945;;;SRA	SAL_XA5106AA	Human	Human	Homo sapiens; human	2019	6			Europe	United Kingdom								Public Health England			PRJNA248792	SRP042645	SAMN12059945	SRS4975274	2019-06-16	2019-06-15	Panama	D1	l,v	1.5	Panama	9	l,v	1.5
SAL_XA5432AA	PNUSAS079138	SRR9312586;ILLUMINA;Paired;;SRX6080187;;;SRA	SAL_XA5432AA	ND							North America	United States								PulseNet Next Generation Subtyping Methods Unit			PRJNA230403	SRP040281	SAMN12079235	SRS4981989	2019-06-18	2019-06-17	Panama	D1	l,v	1.5	Panama	9	l,v	1.5
SAL_XA5626AA	PNUSAS076464	SRR9323337;ILLUMINA;Paired;;SRX6090266;;;SRA	SAL_XA5626AA	ND							North America	United States								PulseNet Next Generation Subtyping Methods Unit			PRJNA230403	SRP040281	SAMN12090466	SRS4991606	2019-06-19	2019-06-18	Panama	D1	l,v	1.5	Panama	9	l,v	1.5
SAL_XA6166AA	PNUSAS076466	SRR9333144;ILLUMINA;Paired;;SRX6099653;;;SRA	SAL_XA6166AA	ND							North America	United States								PulseNet Next Generation Subtyping Methods Unit			PRJNA230403	SRP040281	SAMN12100771	SRS5000181	2019-06-21	2019-06-20	Panama	D1	l,v	1.5	Panama	9	l,v	1.5
SAL_XA6210AA	PNUSAS079629	SRR9335364;ILLUMINA;Paired;;SRX6101700;;;SRA	SAL_XA6210AA	ND							North America	United States								PulseNet Next Generation Subtyping Methods Unit			PRJNA230403	SRP040281	SAMN12107668	SRS5002154	2019-06-22	2019-06-21	Panama	D1	l,v	1.5	Panama	9	l,v	1.5
SAL_XA6780AA	PNUSAS079193	SRR9590224;ILLUMINA;Paired;;SRX6356019;;;SRA	SAL_XA6780AA	ND							North America	United States								PulseNet Next Generation Subtyping Methods Unit			PRJNA230403	SRP040281	SAMN12127698	SRS5018898	2019-06-24	2019-06-24	Panama	D1	l,v	1.5	Panama	9	l,v	1.5
SAL_XA6796AA	PNUSAS079775	SRR9592239;ILLUMINA;Paired;;SRX6358025;;;SRA	SAL_XA6796AA	ND							North America	United States								PulseNet Next Generation Subtyping Methods Unit			PRJNA230403	SRP040281	SAMN12129149	SRS5020691	2019-06-25	2019-06-24	Panama	D1	l,v	1.5	Panama	9	l,v	1.5
SAL_XA6830AA	PNUSAS080376	SRR9592754;ILLUMINA;Paired;;SRX6358499;;;SRA	SAL_XA6830AA	ND							North America	United States								PulseNet Next Generation Subtyping Methods Unit			PRJNA230403	SRP040281	SAMN12129911	SRS5021176	2019-06-25	2019-06-24	Panama	D1	l,v	1.5	Panama	9	l,v	1.5
SAL_XA6997AA	PNUSAS079603	SRR9597225;ILLUMINA;Paired;;SRX6362935;;;SRA	SAL_XA6997AA	ND							North America	United States								PulseNet Next Generation Subtyping Methods Unit			PRJNA230403	SRP040281	SAMN12142394	SRS5024659	2019-06-26	2019-06-26	Panama	D1	l,v	1.5	Panama	9	l,v	1.5
SAL_XA8755AA	CP05/7	ERR4289425;ILLUMINA;Paired;;ERX4241837;;;Uploaded	SAL_XA8755AA	Livestock	Poultry	Chicken	2005				Europe	United Kingdom	Northern Ireland						9 : lv : 5	M. Achtman		B. Madden (AFBI, Belfast)	PRJEB20997	ERP023216	SAMEA5557250	ERS3359288	2019-07-11	2019-07-11	Panama	D1	l,v	1.5	Panama	9	l,v	1.5
SAL_XA9896AA	PNUSAS081541	SRR9646327;ILLUMINA;Paired;;SRX6408128;;;SRA	SAL_XA9896AA	ND							North America	United States								PulseNet Next Generation Subtyping Methods Unit			PRJNA230403	SRP040281	SAMN12219624	SRS5065584	2019-07-11	2019-07-05	Panama	D1	l,v	1.5	Panama	9	l,v	1.5
SAL_YA0340AA	PNUSAS083546	SRR9674833;ILLUMINA;Paired;;SRX6435219;;;SRA	SAL_YA0340AA	ND							North America	United States								PulseNet Next Generation Subtyping Methods Unit			PRJNA230403	SRP040281	SAMN12261689	SRS5089977	2019-07-12	2019-07-12	Panama	D1	l,v	1.5	Panama	9	l,v	1.5
SAL_YA0739AA	768846	SRR9678265;ILLUMINA;Paired;;SRX6438565;;;SRA	SAL_YA0739AA	Food	ND/Others	Food	2019	6			Europe	United Kingdom								Public Health England			PRJNA248792	SRP042645	SAMN12265736	SRS5093236	2019-07-15	2019-07-14	Panama	D1	l,v	1.5	Panama	9	l,v	1.5
SAL_YA0857AA	PNUSAS080510	SRR9693045;ILLUMINA;Paired;;SRX6451319;;;SRA	SAL_YA0857AA	ND							North America	United States								PulseNet Next Generation Subtyping Methods Unit			PRJNA230403	SRP040281	SAMN12284152	SRS5104628	2019-07-16	2019-07-16	Panama	D1	l,v	1.5	Panama	9	l,v	1.5
SAL_YA0944AA	PNUSAS082186	SRR9693857;ILLUMINA;Paired;;SRX6452130;;;SRA	SAL_YA0944AA	ND							North America	United States								PulseNet Next Generation Subtyping Methods Unit			PRJNA230403	SRP040281	SAMN12285801	SRS5105485	2019-07-16	2019-07-16	Panama	D1	l,v	1.5	Panama	9	l,v	1.5
SAL_YA2769AA	PNUSAS083224	SRR9710046;ILLUMINA;Paired;;SRX6467960;;;SRA	SAL_YA2769AA	ND							North America	United States								PulseNet Next Generation Subtyping Methods Unit			PRJNA230403	SRP040281	SAMN12311866	SRS5115024	2019-07-19	2019-07-18	Panama	D1	l,v	1.5	Panama	9	l,v	1.5
SAL_YA2816AA	SMG-19-990	traces-0VyRTbz;ILLUMINA;Paired;;NA;;;Uploaded	SAL_YA2816AA	ND			2019				Europe	United Kingdom	Scotland							D. Brown (Scotland)							2019-07-19	2019-07-19	Panama	D1	l,v	1.5	Panama	9	l,v	1.5
SAL_YA2913AA	PNUSAS082520	SRR9710818;ILLUMINA;Paired;;SRX6468732;;;SRA	SAL_YA2913AA	ND							North America	United States								PulseNet Next Generation Subtyping Methods Unit			PRJNA230403	SRP040281	SAMN12315940	SRS5117375	2019-07-19	2019-07-18	Panama	D1	l,v	1.5	Panama	9	l,v	1.5
SAL_YA2966AA	SMG-19-1027	traces-0ncXitu;ILLUMINA;Paired;;NA;;;Uploaded	SAL_YA2966AA	ND							Europe	United Kingdom	Scotland							D. Brown (Scotland)							2019-07-22	2019-07-22	Panama	D1	l,v	1.5	Panama	9	l,v	1.5
SAL_YA3120AA	PNUSAS083693	SRR9717256;ILLUMINA;Paired;;SRX6475109;;;SRA	SAL_YA3120AA	ND							North America	United States								PulseNet Next Generation Subtyping Methods Unit			PRJNA230403	SRP040281	SAMN12323616	SRS5123024	2019-07-22	2019-07-19	Panama	D1	l,v	1.5	Panama	9	l,v	1.5
SAL_YA3855AA	PNUSAS084115	SRR9734410;ILLUMINA;Paired;;SRX6491411;;;SRA	SAL_YA3855AA	ND							North America	United States								PulseNet Next Generation Subtyping Methods Unit			PRJNA230403	SRP040281	SAMN12343141	SRS5140011	2019-07-23	2019-07-23	Panama	D1	l,v	1.5	Panama	9	l,v	1.5
SAL_YA3990AA	PNUSAS084501	SRR9732288;ILLUMINA;Paired;;SRX6489523;;;SRA	SAL_YA3990AA	ND							North America	United States								PulseNet Next Generation Subtyping Methods Unit			PRJNA230403	SRP040281	SAMN12339482	SRS5138329	2019-07-23	2019-07-22	Panama	D1	l,v	1.5	Panama	9	l,v	1.5
SAL_YA4047AA	PNUSAS084386	SRR9729563;ILLUMINA;Paired;;SRX6486833;;;SRA	SAL_YA4047AA	ND							North America	United States								PulseNet Next Generation Subtyping Methods Unit			PRJNA230403	SRP040281	SAMN12337669	SRS5135804	2019-07-23	2019-07-22	Panama	D1	l,v	1.5	Panama	9	l,v	1.5
SAL_YA4082AA	PNUSAS084478	SRR9729523;ILLUMINA;Paired;;SRX6486793;;;SRA	SAL_YA4082AA	ND							North America	United States								PulseNet Next Generation Subtyping Methods Unit			PRJNA230403	SRP040281	SAMN12337346	SRS5135764	2019-07-23	2019-07-22	Panama	D1	l,v	1.5	Panama	9	l,v	1.5
SAL_YA4084AA	PNUSAS079954	SRR9729521;ILLUMINA;Paired;;SRX6486791;;;SRA	SAL_YA4084AA	ND							North America	United States								PulseNet Next Generation Subtyping Methods Unit			PRJNA230403	SRP040281	SAMN12337343	SRS5135762	2019-07-23	2019-07-22	Panama	D1	l,v	1.5	Panama	9	l,v	1.5
SAL_YA4112AA	PNUSAS084027	SRR9728940;ILLUMINA;Paired;;SRX6486371;;;SRA	SAL_YA4112AA	ND							North America	United States								PulseNet Next Generation Subtyping Methods Unit			PRJNA230403	SRP040281	SAMN12336477	SRS5135220	2019-07-23	2019-07-22	Panama	D1	l,v	1.5	Panama	9	l,v	1.5
SAL_YA4130AA	PNUSAS084291	SRR9737029;ILLUMINA;Paired;;SRX6493975;;;SRA	SAL_YA4130AA	ND							North America	United States								PulseNet Next Generation Subtyping Methods Unit			PRJNA230403	SRP040281	SAMN12346800	SRS5142558	2019-07-24	2019-07-23	Panama	D1	l,v	1.5	Panama	9	l,v	1.5
SAL_YA4535AA	JM_02/17	ERR4400017;ILLUMINA;Paired;;ERX4342328;;;Uploaded	SAL_YA4535AA	Human	Human	Human, Faeces	2002				Europe	United Kingdom	Northern Ireland							M. Achtman		J. Moore (Belfast City Hospital)	PRJEB39546	ERP123079	SAMEA7113509	ERS4874056	2019-07-25	2019-07-25	Panama	D1	l,v	1.5	Panama	9	l,v	1.5
SAL_YA4842AA	CH07.059	ERR4338769;ILLUMINA;Paired;;ERX4285281;;;Uploaded	SAL_YA4842AA	Human	Human		2007				Asia	Taiwan								M. Achtman		Chien-Shun Chiou (CDC, Taiwan)	PRJEB20997	ERP023216	SAMEA5671504	ERS3475509	2019-07-25	2019-07-25	Panama	D1	l,v	1.5	Panama	9	l,v	1.5
SAL_YA4844AA	SG05.030	ERR4338534;ILLUMINA;Paired;;ERX4285046;;;Uploaded	SAL_YA4844AA	Human	Human		2005				Asia	Taiwan								M. Achtman		Chien-Shun Chiou (CDC, Taiwan)	PRJEB20997	ERP023216	SAMEA5671344	ERS3475349	2019-07-25	2019-07-25	Panama	D1	l,v	1.5	Panama	9	l,v	1.5
SAL_YA6185AA	PNUSAS085540	SRR9853128;ILLUMINA;Paired;;SRX6607582;;;SRA	SAL_YA6185AA	ND							North America	United States								PulseNet Next Generation Subtyping Methods Unit			PRJNA230403	SRP040281	SAMN12390056	SRS5172269	2019-07-29	2019-07-29	Panama	D1	l,v	1.5	Panama	9	l,v	1.5
SAL_YA6722AA	PNUSAS085699	SRR9860459;ILLUMINA;Paired;;SRX6614271;;;SRA	SAL_YA6722AA	ND							North America	United States								PulseNet Next Generation Subtyping Methods Unit			PRJNA230403	SRP040281	SAMN12399645	SRS5178278	2019-07-30	2019-07-30	Panama	D1	l,v	1.5	Panama	9	l,v	1.5
SAL_YA7381AA	Burnett-UNAM-V7	SRR9901257;ILLUMINA;Paired;500;SRX6653069;;;SRA,SRR10013027;ILLUMINA;Paired;500;SRX6751157;;;SRA	SAL_YA7381AA	Livestock	Equine	Other animal; stool (horse)	2014	12			North America	Mexico								FDA Center for Food Safety and Applied Nutrition			PRJNA298359	SRP070772	SAMN12497050	SRS5214338	2019-08-07	2019-08-06	Panama	D1	l,v	1.5	Panama	9	l,v	1.5
SAL_YA7833AA	780467	SRR9944998;ILLUMINA;Paired;;SRX6693497;;;SRA	SAL_YA7833AA	Human	Human	Homo sapiens; human	2019	7			Europe	United Kingdom								Public Health England			PRJNA248792	SRP042645	SAMN12550110	SRS5250834	2019-08-12	2019-08-11	Panama	D1	l,v	1.5	Panama	9	l,v	1.5
SAL_YA7916AA	FSIS11923574	SRR9943151;ILLUMINA;Paired;300;SRX6691699;;;SRA	SAL_YA7916AA	Livestock	Bovine	Comminuted beef	2019				North America	United States	Wisconsin							USDA FSIS			PRJNA242847	SRP040648	SAMN12546867	SRS5249206	2019-08-12	2019-08-10	Panama	D1	l,v	1.5	Panama	9	l,v	1.5
SAL_YA8089AA	787168	SRR9962017;ILLUMINA;Paired;;SRX6709550;;;SRA	SAL_YA8089AA	Human	Human	Homo sapiens; human	2019	7			Europe	United Kingdom								Public Health England			PRJNA248792	SRP042645	SAMN12567731	SRS5263433	2019-08-14	2019-08-14	Panama	D1	l,v	1.5	Panama	9	l,v	1.5
SAL_YA8178AA	786647	SRR9968694;ILLUMINA;Paired;;SRX6716055;;;SRA	SAL_YA8178AA	Human	Human	Homo sapiens; human	2019	7			Europe	United Kingdom								Public Health England			PRJNA248792	SRP042645	SAMN12573814	SRS5268853	2019-08-15	2019-08-15	Panama	D1	l,v	1.5	Panama	9	l,v	1.5
SAL_YA8258AA	PNUSAS082518	SRR9971925;ILLUMINA;Paired;;SRX6719253;;;SRA	SAL_YA8258AA	Livestock	Swine	Pig ears	2019	6	17		North America	United States								PulseNet Next Generation Subtyping Methods Unit			PRJNA230403	SRP040281	SAMN12582218	SRS5271761	2019-08-16	2019-08-15	Panama	D1	l,v	1.5	Panama	9	l,v	1.5
SAL_YA8265AA	PNUSAS082844	SRR9971898;ILLUMINA;Paired;;SRX6719226;;;SRA	SAL_YA8265AA	Livestock	Swine	Pig ears	2019	6	17		North America	United States								PulseNet Next Generation Subtyping Methods Unit			PRJNA230403	SRP040281	SAMN12582215	SRS5271734	2019-08-16	2019-08-15	Panama	D1	l,v	1.5	Panama	9	l,v	1.5
SAL_YA8266AA	PNUSAS082517	SRR9971897;ILLUMINA;Paired;;SRX6719225;;;SRA	SAL_YA8266AA	Livestock	Swine	Pig ears	2019	6	17		North America	United States								PulseNet Next Generation Subtyping Methods Unit			PRJNA230403	SRP040281	SAMN12582209	SRS5271733	2019-08-16	2019-08-15	Panama	D1	l,v	1.5	Panama	9	l,v	1.5
SAL_YA8269AA	PNUSAS082841	SRR9971894;ILLUMINA;Paired;;SRX6719222;;;SRA	SAL_YA8269AA	Livestock	Swine	Pig ears	2019	6	17		North America	United States								PulseNet Next Generation Subtyping Methods Unit			PRJNA230403	SRP040281	SAMN12582205	SRS5271730	2019-08-16	2019-08-15	Panama	D1	l,v	1.5	Panama	9	l,v	1.5
SAL_YA9108AA	790498	SRR10006910;ILLUMINA;Paired;;SRX6745210;;;SRA	SAL_YA9108AA	Human	Human	Homo sapiens; human	2019	8			Europe	United Kingdom								Public Health England			PRJNA248792	SRP042645	SAMN12610857	SRS5295977	2019-08-22	2019-08-21	Panama	D1	l,v	1.5	Panama	9	l,v	1.5
SAL_ZA0449AA	SMG-19-1355	traces-0nPksLS;ILLUMINA;Paired;;NA;;;Uploaded	SAL_ZA0449AA	ND							Europe	United Kingdom	Scotland							D. Brown (Scotland)							2019-08-30	2019-08-30	Panama	D1	l,v	1.5	Panama	9	l,v	1.5
SAL_ZA3532AA	SMG-19-1542	traces-0HCLVlq;ILLUMINA;Paired;;NA;;;Uploaded	SAL_ZA3532AA	ND							Europe	United Kingdom	Scotland							D. Brown (Scotland)							2019-09-23	2019-09-23	Panama	D1	l,v	1.5	Panama	9	l,v	1.5
SAL_ZA4099AA	ID8513_203	SRR10172171;ILLUMINA;Paired;;SRX6893863;;;SRA	SAL_ZA4099AA	Livestock	Swine	Farmed pig	2013	9	15		Asia	Thailand	Chiang Mai Province				18.76	98.94		University of Bath			PRJNA573746	SRP223066	SAMN12827957	SRS5426759	2019-09-24	2019-09-24	Panama	D1	l,v	1.5	Panama	9	l,v	1.5
SAL_ZA5489AA	FSIS11923526	SRR10222577;ILLUMINA;Paired;300;SRX6942180;;;SRA	SAL_ZA5489AA	Livestock	Swine	Animal-swine-market swine	2019				North America	United States	Iowa							USDA FSIS			PRJNA292666	SRP062916	SAMN12901235	SRS5470372	2019-10-03	2019-10-03	Panama	D1	l,v	1.5	Panama	9	l,v	1.5
SAL_ZA6018AA	SMG-19-1635	traces-0QmlAzG;ILLUMINA;Paired;;NA;;;Uploaded	SAL_ZA6018AA	ND							Europe	United Kingdom	Scotland							D. Brown (Scotland)							2019-10-07	2019-10-07	Panama	D1	l,v	1.5	Panama	9	l,v	1.5
SAL_ZA6205AA	808266	SRR10235733;ILLUMINA;Paired;;SRX6954972;;;SRA	SAL_ZA6205AA	Human	Human	Homo sapiens; human	2019	9			Europe	United Kingdom								Public Health England			PRJNA248792	SRP042645	SAMN12920382	SRS5482362	2019-10-07	2019-10-06	Panama	D1	l,v	1.5	Panama	9	l,v	1.5
SAL_ZA7316AA	NG06.062	ERR4400808;ILLUMINA;Paired;;ERX4343119;;;Uploaded	SAL_ZA7316AA	Human	Human		2006				Asia	Taiwan								M. Achtman		Chien-Shun Chiou (CDC, Taiwan)	PRJEB39546	ERP123079	SAMEA7114301	ERS4874847	2019-10-15	2019-10-15	Panama	D1	l,v	1.5	Panama	9	l,v	1.5
SAL_ZA7317AA	CH04.004	ERR4401160;ILLUMINA;Paired;;ERX4343471;;;Uploaded	SAL_ZA7317AA	Human	Human		2004				Asia	Taiwan								M. Achtman		Chien-Shun Chiou (CDC, Taiwan)	PRJEB39546	ERP123079	SAMEA7114653	ERS4875199	2019-10-15	2019-10-15	Panama	D1	l,v	1.5	Panama	9	l,v	1.5
SAL_ZA7318AA	CG04.014	ERR4400811;ILLUMINA;Paired;;ERX4343122;;;Uploaded	SAL_ZA7318AA	Human	Human		2004				Asia	Taiwan								M. Achtman		Chien-Shun Chiou (CDC, Taiwan)	PRJEB39546	ERP123079	SAMEA7114304	ERS4874850	2019-10-15	2019-10-15	Panama	D1	l,v	1.5	Panama	9	l,v	1.5
SAL_ZA9890AA	817338	SRR10254269;ILLUMINA;Paired;;SRX6972265;;;SRA	SAL_ZA9890AA	Human	Human	Homo sapiens; human	2019	9			Europe	United Kingdom								Public Health England			PRJNA248792	SRP042645	SAMN13002670	SRS5497811	2019-10-18	2019-10-10	Panama	D1	l,v	1.5	Panama	9	l,v	1.5
SAL_AB0518AA	823465	SRR10313746;ILLUMINA;Paired;;SRX7024876;;;SRA	SAL_AB0518AA	Human	Human	Homo sapiens; human	2019	10			Europe	United Kingdom								Public Health England			PRJNA248792	SRP042645	SAMN13064286	SRS5545623	2019-10-21	2019-10-20	Panama	D1	l,v	1.5	Panama	9	l,v	1.5
SAL_AB0972AA	825131	SRR10337376;ILLUMINA;Paired;;SRX7047452;;;SRA	SAL_AB0972AA	Human	Human	Homo sapiens; human	2019	10			Europe	United Kingdom								Public Health England			PRJNA248792	SRP042645	SAMN13105003	SRS5565481	2019-10-26	2019-10-24	Panama	D1	l,v	1.5	Panama	9	l,v	1.5
SAL_AB1216AA	SMG-19-1794	traces-0KdRSEm;ILLUMINA;Paired;;NA;;;Uploaded	SAL_AB1216AA	ND							Europe	United Kingdom	Scotland							D. Brown (Scotland)							2019-10-28	2019-10-28	Panama	D1	l,v	1.5	Panama	9	l,v	1.5
SAL_AB8776AA	832143	SRR10414950;ILLUMINA;Paired;;SRX7113155;;;SRA	SAL_AB8776AA	Human	Human	Homo sapiens; human	2019	10			Europe	United Kingdom								Public Health England			PRJNA248792	SRP042645	SAMN13240564	SRS5624049	2019-11-13	2019-11-08	Panama	D1	l,v	1.5	Panama	9	l,v	1.5
SAL_BB1214AA	1090602229	ERR4399171;ILLUMINA;Paired;;ERX4341482;;;Uploaded	SAL_BB1214AA	Human	Human		2006				Europe	Netherlands								M. Achtman		X. Huijsden (RIVM)	PRJEB39546	ERP123079	SAMEA7112661	ERS4873210	2019-11-24	2019-11-24	Panama	D1	l,v	1.5	Panama	9	l,v	1.5
SAL_BB1508AA	M288	ERR4401235;ILLUMINA;Paired;;ERX4343546;;;Uploaded	SAL_BB1508AA	ND			2001				Europe	Italy								M. Achtman		L. Harrison (Univ of Pittsburgh)	PRJEB39546	ERP123079	SAMEA7114728	ERS4875274	2019-11-24	2019-11-24	Panama	D1	l,v	1.5	Panama	9	l,v	1.5
SAL_BB1652AA	MC_04-0806	ERR4401257;ILLUMINA;Paired;;ERX4343568;;;Uploaded	SAL_BB1652AA	Human	Human	Human, Faeces	2004				Europe	Ireland								M. Achtman		M. Cormican (NSRL, Galway)	PRJEB39546	ERP123079	SAMEA7114750	ERS4875296	2019-11-24	2019-11-24	Panama	D1	l,v	1.5	Panama	9	l,v	1.5
SAL_BB1939AA	1090601437	ERR4400290;ILLUMINA;Paired;;ERX4342601;;;Uploaded	SAL_BB1939AA	Livestock	Bovine		2006				Europe	Netherlands								M. Achtman		X. Huijsden (RIVM)	PRJEB39546	ERP123079	SAMEA7113782	ERS4874329	2019-11-24	2019-11-24	Panama	D1	l,v	1.5	Panama	9	l,v	1.5
SAL_BB1948AA	1099805415	ERR4400269;ILLUMINA;Paired;;ERX4342580;;;Uploaded	SAL_BB1948AA	ND			1998				Europe	Netherlands								M. Achtman		X. Huijsden (RIVM)	PRJEB39546	ERP123079	SAMEA7113761	ERS4874308	2019-11-24	2019-11-24	Panama	D1	l,v	1.5	Panama	9	l,v	1.5
SAL_BB2431AA	843972	SRR10542565;ILLUMINA;Paired;;SRX7225963;;;SRA	SAL_BB2431AA	Human	Human	Homo sapiens; human	2019	11			Europe	United Kingdom								Public Health England			PRJNA248792	SRP042645	SAMN13414190	SRS5726690	2019-11-30	2019-11-28	Panama	D1	l,v	1.5	Panama	9	l,v	1.5
SAL_BB2742AA	839926	SRR10501540;ILLUMINA;Paired;;SRX7190565;;;SRA	SAL_BB2742AA	Human	Human	Homo sapiens; human	2019	11			Europe	United Kingdom								Public Health England			PRJNA248792	SRP042645	SAMN13339025	SRS5696621	2019-11-30	2019-11-21	Panama	D1	l,v	1.5	Panama	9	l,v	1.5
SAL_BB2919AA	838466	SRR10491540;ILLUMINA;Paired;;SRX7180655;;;SRA	SAL_BB2919AA	Human	Human	Homo sapiens; human	2019	11			Europe	United Kingdom								Public Health England			PRJNA248792	SRP042645	SAMN13332199	SRS5687395	2019-12-01	2019-11-20	Panama	D1	l,v	1.5	Panama	9	l,v	1.5
SAL_BB3141AA	837030	SRR10454710;ILLUMINA;Paired;;SRX7149244;;;SRA	SAL_BB3141AA	Human	Human	Homo sapiens; human	2019	11			Europe	United Kingdom								Public Health England			PRJNA248792	SRP042645	SAMN13293517	SRS5656718	2019-12-01	2019-11-16	Panama	D1	l,v	1.5	Panama	9	l,v	1.5
SAL_BB4681AA	854180	SRR10693218;ILLUMINA;Paired;;SRX7369862;;;SRA	SAL_BB4681AA	Human	Human	Homo sapiens; human	2019	12			Europe	United Kingdom								Public Health England			PRJNA248792	SRP042645	SAMN13564975	SRS5828183	2019-12-17	2019-12-15	Panama	D1	l,v	1.5	Panama	9	l,v	1.5
SAL_BB4686AA	854198	SRR10693213;ILLUMINA;Paired;;SRX7369857;;;SRA	SAL_BB4686AA	Human	Human	Homo sapiens; human	2019	12			Europe	United Kingdom								Public Health England			PRJNA248792	SRP042645	SAMN13564961	SRS5828178	2019-12-17	2019-12-15	Panama	D1	l,v	1.5	Panama	9	l,v	1.5
SAL_BB5288AA	RK_Laos112	ERR4400394;ILLUMINA;Paired;;ERX4342705;;;Uploaded	SAL_BB5288AA	Human	Human						Asia	Laos								M. Achtman		R. Kingsley (Sanger)	PRJEB39546	ERP123079	SAMEA7113886	ERS4874433	2019-12-19	2019-12-19	Panama	D1	l,v	1.5	Panama	9	l,v	1.5
SAL_BB5571AA	3220	ERR4400445;ILLUMINA;Paired;;ERX4342756;;;Uploaded	SAL_BB5571AA	Human	Human	Human, Human Carrier	1985				Europe	Germany								M. Achtman		Roy Curtiss, III	PRJEB39546	ERP123079	SAMEA7113937	ERS4874484	2019-12-19	2019-12-19	Panama	D1	l,v	1.5	Panama	9	l,v	1.5
SAL_BB5858AA	1090601149	ERR4400902;ILLUMINA;Paired;;ERX4343213;;;Uploaded	SAL_BB5858AA	Food	ND/Others		2006				Europe	Netherlands								M. Achtman		X. Huijsden (RIVM)	PRJEB39546	ERP123079	SAMEA7114395	ERS4874941	2019-12-19	2019-12-19	Panama	D1	l,v	1.5	Panama	9	l,v	1.5
SAL_BB6019AA	M100	ERR4401567;ILLUMINA;Paired;;ERX4343878;;;Uploaded	SAL_BB6019AA	ND			2001				Europe	Spain								M. Achtman		L. Harrison (Univ of Pittsburgh)	PRJEB39546	ERP123079	SAMEA7115061	ERS4875606	2019-12-19	2019-12-19	Panama	D1	l,v	1.5	Panama	9	l,v	1.5
SAL_BB6707AA	854867	SRR10723214;ILLUMINA;Paired;;SRX7399349;;;SRA	SAL_BB6707AA	Human	Human	Homo sapiens; human	2019	12			Europe	United Kingdom								Public Health England			PRJNA248792	SRP042645	SAMN13616160	SRS5847091	2019-12-24	2019-12-18	Panama	D1	l,v	1.5	Panama	9	l,v	1.5
SAL_BB6787AA	860029	SRR10763795;ILLUMINA;Paired;;SRX7437893;;;SRA	SAL_BB6787AA	Human	Human	Homo sapiens; human	2019	12			Europe	United Kingdom								Public Health England			PRJNA248792	SRP042645	SAMN13676335	SRS5883000	2019-12-25	2019-12-25	Panama	D1	l,v	1.5	Panama	9	l,v	1.5
SAL_BB6788AA	859981	SRR10763794;ILLUMINA;Paired;;SRX7437892;;;SRA	SAL_BB6788AA	Human	Human	Homo sapiens; human	2019	12			Europe	United Kingdom								Public Health England			PRJNA248792	SRP042645	SAMN13676332	SRS5882998	2019-12-25	2019-12-25	Panama	D1	l,v	1.5	Panama	9	l,v	1.5
SAL_BB7902AA	MPSPSA1931-2	SRR10827927;ILLUMINA;Paired;500;SRX7501301;;;SRA	SAL_BB7902AA	Environment	Water/River	Environmental-water; water canal	2019	7	8		North America	Mexico								FDA Center for Food Safety and Applied Nutrition			PRJNA560080	SRP227273	SAMN13733253	SRS5942704	2020-01-05	2020-01-03	Panama	D1	l,v	1.5	Panama	9	l,v	1.5
SAL_BB8321AA	MC_04-0477	ERR4400108;ILLUMINA;Paired;;ERX4342419;;;Uploaded	SAL_BB8321AA	Human	Human	Human, Faeces	2004				Europe	Ireland								M. Achtman		M. Cormican (NSRL, Galway)	PRJEB39546	ERP123079	SAMEA7113600	ERS4874147	2020-01-09	2020-01-09	Panama	D1	l,v	1.5	Panama	9	l,v	1.5
SAL_CB0930AA	MPSPSA1999	SRR11028855;ILLUMINA;Paired;500;SRX7681252;;;SRA	SAL_CB0930AA	Environment	Water/River	Environmental-water; river water	2019	8	4		North America	Mexico								FDA Center for Food Safety and Applied Nutrition			PRJNA560080	SRP227273	SAMN14008190	SRS6108315	2020-02-14	2020-02-05	Panama	D1	l,v	1.5	Panama	9	l,v	1.5
SAL_CB0976AA	MPSPSA1992-1	SRR11028670;ILLUMINA;Paired;500;SRX7681067;;;SRA	SAL_CB0976AA	Environment	Water/River	Environmental-water; water canal	2019	7	30		North America	Mexico								FDA Center for Food Safety and Applied Nutrition			PRJNA560080	SRP227273	SAMN14007971	SRS6108130	2020-02-14	2020-02-05	Panama	D1	l,v	1.5	Panama	9	l,v	1.5
SAL_CB2453AA	866390	SRR10871122;ILLUMINA;Paired;;SRX7541093;;;SRA	SAL_CB2453AA	Human	Human	Homo sapiens; human	2019	12			Europe	United Kingdom								Public Health England			PRJNA248792	SRP042645	SAMN13825653	SRS5979617	2020-02-14	2020-01-11	Panama	D1	l,v	1.5	Panama	9	l,v	1.5
SAL_CB3124AA	201902211	traces-0EtSZoJ;ILLUMINA;Paired;;NA;;;Uploaded	SAL_CB3124AA	Human	Human		2019				Europe	France								F.X.Weill, Institut Pasteur							2020-02-21	2021-02-27	Panama	D1	l,v	1.5	Panama	9	l,v	1.5
SAL_CB3274AA	890507	SRR11142797;ILLUMINA;Paired;;SRX7779210;;;SRA	SAL_CB3274AA	Human	Human	Homo sapiens; human	2019	9			Europe	United Kingdom								Public Health England			PRJNA248792	SRP042645	SAMN14161902	SRS6195711	2020-02-23	2020-02-22	Panama	D1	l,v	1.5	Panama	9	l,v	1.5
SAL_CB4704AA	FSIS12028861	SRR11232229;ILLUMINA;Paired;500;SRX7844112;;;SRA	SAL_CB4704AA	Livestock	Bovine	Comminuted beef	2020				North America	United States	Wisconsin							USDA FSIS			PRJNA242847	SRP040648	SAMN14271222	SRS6249529	2020-03-04	2020-03-03	Panama	D1	l,v	1.5	Panama	9	l,v	1.5
SAL_CB5410AA	FSIS12029070	SRR11248206;ILLUMINA;Paired;500;SRX7858614;;;SRA	SAL_CB5410AA	Livestock	Poultry	Comminuted Turkey	2020				North America	United States	Minnesota							USDA FSIS			PRJNA242847	SRP040648	SAMN14308494	SRS6267693	2020-03-06	2020-03-05	Panama	D1	l,v	1.5	Panama	9	l,v	1.5
SAL_CB5754AA	FA0551	SRR11271863;ILLUMINA;Paired;500;SRX7878478;;;SRA	SAL_CB5754AA	Environment	Plant	Estuary	2019	7			South America	Chile								FDA Center for Food Safety and Applied Nutrition			PRJNA560080	SRP227273	SAMN14336652	SRS6285989	2020-03-11	2020-03-09	Panama	D1	l,v	1.5	Panama	9	l,v	1.5
SAL_CB5758AA	FA0552	SRR11271859;ILLUMINA;Paired;500;SRX7878474;;;SRA	SAL_CB5758AA	Environment	Plant	Estuary	2019	7			South America	Chile								FDA Center for Food Safety and Applied Nutrition			PRJNA560080	SRP227273	SAMN14336593	SRS6285985	2020-03-11	2020-03-09	Panama	D1	l,v	1.5	Panama	9	l,v	1.5
SAL_CB5759AA	FA0553	SRR11271858;ILLUMINA;Paired;500;SRX7878473;;;SRA	SAL_CB5759AA	Environment	Plant	Estuary	2019	7			South America	Chile								FDA Center for Food Safety and Applied Nutrition			PRJNA560080	SRP227273	SAMN14336598	SRS6285984	2020-03-11	2020-03-09	Panama	D1	l,v	1.5	Panama	9	l,v	1.5
SAL_CB5761AA	FA0554	SRR11271856;ILLUMINA;Paired;500;SRX7878471;;;SRA	SAL_CB5761AA	Environment	Plant	Estuary	2019	7			South America	Chile								FDA Center for Food Safety and Applied Nutrition			PRJNA560080	SRP227273	SAMN14336635	SRS6285982	2020-03-11	2020-03-09	Panama	D1	l,v	1.5	Panama	9	l,v	1.5
SAL_CB5775AA	FA0548	SRR11271830;ILLUMINA;Paired;500;SRX7878445;;;SRA	SAL_CB5775AA	Environment	Plant	Estuary	2019	7			South America	Chile								FDA Center for Food Safety and Applied Nutrition			PRJNA560080	SRP227273	SAMN14336353	SRS6285686	2020-03-11	2020-03-09	Panama	D1	l,v	1.5	Panama	9	l,v	1.5
SAL_CB5781AA	FA0549	SRR11271824;ILLUMINA;Paired;500;SRX7878439;;;SRA	SAL_CB5781AA	Environment	Plant	Estuary	2019	7			South America	Chile								FDA Center for Food Safety and Applied Nutrition			PRJNA560080	SRP227273	SAMN14336263	SRS6285641	2020-03-11	2020-03-09	Panama	D1	l,v	1.5	Panama	9	l,v	1.5
SAL_CB5786AA	FA0550	SRR11271814;ILLUMINA;Paired;500;SRX7878429;;;SRA	SAL_CB5786AA	Environment	Plant	Estuary	2019	7			South America	Chile								FDA Center for Food Safety and Applied Nutrition			PRJNA560080	SRP227273	SAMN14336267	SRS6285369	2020-03-11	2020-03-09	Panama	D1	l,v	1.5	Panama	9	l,v	1.5
SAL_CB6654AA	899817	SRR11362252;ILLUMINA;Paired;;SRX7963674;;;SRA	SAL_CB6654AA	Human	Human	Homo sapiens; human	2020	2			Europe	United Kingdom								Public Health England			PRJNA248792	SRP042645	SAMN14418780	SRS6349699	2020-03-22	2020-03-21	Panama	D1	l,v	1.5	Panama	9	l,v	1.5
SAL_CB7654AA	914839	SRR11435819;ILLUMINA;Paired;;SRX8013875;;;SRA	SAL_CB7654AA	Human	Human	Homo sapiens; human	2020	3			Europe	United Kingdom								Public Health England			PRJNA248792	SRP042645	SAMN14473867	SRS6387422	2020-03-29	2020-03-28	Panama	D1	l,v	1.5	Panama	9	l,v	1.5
SAL_CB8376AA	CVM 20726	SRR11457712;ILLUMINA;Paired;;SRX8035194;;;SRA	SAL_CB8376AA	Livestock	Bovine	Bovine	2002				North America	United States	Tennessee							FDA-CVM			PRJNA622256	SRP254729	SAMN14504528	SRS6407440	2020-04-02	2020-04-02	Panama	D1	l,v	1.5	Panama	9	l,v	1.5
SAL_CB9454AA	29692RN1T50	traces-0gTntMo;ILLUMINA;Paired;;NA;;;Uploaded	SAL_CB9454AA	Livestock	Poultry		2019	10	19		North America	United States	California							Naga							2020-04-13	2020-04-13	Panama	D1	l,v	1.5	Panama	9	l,v	1.5
SAL_DB0031AA	PNUSAS142250	SRR11576167;ILLUMINA;Paired;;SRX8144095;;;SRA	SAL_DB0031AA	Human	Human	Homo sapiens; stool	2015	9			North America	United States	Maryland							PulseNet Next Generation Subtyping Methods Unit			PRJNA271470	SRP061987	SAMN14647078	SRS6506975	2020-04-28	2020-04-20	Panama	D1	l,v	1.5	Panama	9	l,v	1.5
SAL_DB2310AA	PNUSAS084364	SRR11819209;ILLUMINA;Paired;;SRX8370167;;;SRA	SAL_DB2310AA	Human	Human	Homo sapiens; stool	2015	6			North America	United States	Maryland							PulseNet Next Generation Subtyping Methods Unit			PRJNA271470	SRP061987	SAMN14983952	SRS6685452	2020-05-21	2020-05-20	Panama	D1	l,v	1.5	Panama	9	l,v	1.5
SAL_DB2478AA	PNUSAS080444	SRR11827030;ILLUMINA;Paired;;SRX8377573;;;SRA	SAL_DB2478AA	Human	Human	Homo sapiens; stool	2015	5			North America	United States	Maryland							PulseNet Next Generation Subtyping Methods Unit			PRJNA271470	SRP061987	SAMN14992842	SRS6692131	2020-05-22	2020-05-21	Panama	D1	l,v	1.5	Panama	9	l,v	1.5
SAL_DB2499AA	PNUSAS080451	SRR11826737;ILLUMINA;Paired;;SRX8377280;;;SRA	SAL_DB2499AA	Human	Human	Homo sapiens; stool	2015	5			North America	United States	Maryland							PulseNet Next Generation Subtyping Methods Unit			PRJNA271470	SRP061987	SAMN14992859	SRS6691838	2020-05-22	2020-05-21	Panama	D1	l,v	1.5	Panama	9	l,v	1.5
SAL_DB4461AA	FSIS12031490	SRR12071743;ILLUMINA;Paired;500;SRX8599317;;;SRA	SAL_DB4461AA	Livestock	Swine	Product-Raw-Ground, Comminuted or Otherwise Nonintact-Pork	2020				North America	United States	Pennsylvania							United States Department of Agriculture, Food Safety and Inspection Service			PRJNA242847	SRP040648	SAMN15344461	SRS6889850	2020-06-23	2020-06-22	Panama	D1	l,v	1.5	Panama	9	l,v	1.5
SAL_DB6423AA	YA00209967	ERR4451410;ILLUMINA;Paired;;ERX4391913;;;Uploaded	SAL_DB6423AA	Human	Human	Human, Stool	2020	6	6		Africa	South Africa	KwaZulu-Natal							Anthony Smith, NICD		FBDoutbreak_TugelaFerry_KZN	PRJEB39988	ERP123572	SAMEA7176544	ERS4936981	2020-07-10	2020-07-10	Panama	D1	l,v	1.5	Panama	9	l,v	1.5
SAL_DB6449AA	YA00209969	ERR4451412;ILLUMINA;Paired;;ERX4391915;;;Uploaded	SAL_DB6449AA	Human	Human	Human, Stool	2020	6	6		Africa	South Africa	KwaZulu-Natal							Anthony Smith, NICD		FBDoutbreak_TugelaFerry_KZN	PRJEB39988	ERP123572	SAMEA7176546	ERS4936983	2020-07-10	2020-07-10	Panama	D1	l,v	1.5	Panama	9	l,v	1.5
SAL_DB6450AA	YA00209968	ERR4451413;ILLUMINA;Paired;;ERX4391916;;;Uploaded	SAL_DB6450AA	Human	Human	Human, Stool	2020	6	6		Africa	South Africa	KwaZulu-Natal							Anthony Smith, NICD		FBDoutbreak_TugelaFerry_KZN	PRJEB39988	ERP123572	SAMEA7176547	ERS4936984	2020-07-10	2020-07-10	Panama	D1	l,v	1.5	Panama	9	l,v	1.5
SAL_DB6451AA	YA00209970	ERR4451414;ILLUMINA;Paired;;ERX4391917;;;Uploaded	SAL_DB6451AA	Human	Human	Human, Stool	2020	6	8		Africa	South Africa	KwaZulu-Natal							Anthony Smith, NICD		FBDoutbreak_TugelaFerry_KZN	PRJEB39988	ERP123572	SAMEA7176548	ERS4936985	2020-07-10	2020-07-10	Panama	D1	l,v	1.5	Panama	9	l,v	1.5
SAL_DB6452AA	YA00209971	ERR4451483;ILLUMINA;Paired;;ERX4391986;;;Uploaded	SAL_DB6452AA	Human	Human	Human, Stool	2020	6	6		Africa	South Africa	KwaZulu-Natal							Anthony Smith, NICD		FBDoutbreak_TugelaFerry_KZN	PRJEB39988	ERP123572	SAMEA7176617	ERS4937054	2020-07-10	2020-07-10	Panama	D1	l,v	1.5	Panama	9	l,v	1.5
SAL_DB6453AA	YA00209972	ERR4451417;ILLUMINA;Paired;;ERX4391920;;;Uploaded	SAL_DB6453AA	Human	Human	Human, Stool	2020	6	6		Africa	South Africa	KwaZulu-Natal							Anthony Smith, NICD		FBDoutbreak_TugelaFerry_KZN	PRJEB39988	ERP123572	SAMEA7176551	ERS4936988	2020-07-10	2020-07-10	Panama	D1	l,v	1.5	Panama	9	l,v	1.5
SAL_DB6454AA	YA00209973	ERR4451415;ILLUMINA;Paired;;ERX4391918;;;Uploaded	SAL_DB6454AA	Human	Human	Human, Stool	2020	6	6		Africa	South Africa	KwaZulu-Natal							Anthony Smith, NICD		FBDoutbreak_TugelaFerry_KZN	PRJEB39988	ERP123572	SAMEA7176549	ERS4936986	2020-07-10	2020-07-10	Panama	D1	l,v	1.5	Panama	9	l,v	1.5
SAL_DB6456AA	YA00209974	ERR4451419;ILLUMINA;Paired;;ERX4391922;;;Uploaded	SAL_DB6456AA	Human	Human	Human, Stool	2020	6	7		Africa	South Africa	KwaZulu-Natal							Anthony Smith, NICD		FBDoutbreak_TugelaFerry_KZN	PRJEB39988	ERP123572	SAMEA7176553	ERS4936990	2020-07-10	2020-07-10	Panama	D1	l,v	1.5	Panama	9	l,v	1.5
SAL_DB6457AA	YA00209975	ERR4451420;ILLUMINA;Paired;;ERX4391923;;;Uploaded	SAL_DB6457AA	Human	Human	Human, Stool	2020	6	6		Africa	South Africa	KwaZulu-Natal							Anthony Smith, NICD		FBDoutbreak_TugelaFerry_KZN	PRJEB39988	ERP123572	SAMEA7176554	ERS4936991	2020-07-10	2020-07-10	Panama	D1	l,v	1.5	Panama	9	l,v	1.5
SAL_DB6458AA	YA00209980	ERR4451411;ILLUMINA;Paired;;ERX4391914;;;Uploaded	SAL_DB6458AA	Human	Human	Human, Stool	2020	6	6		Africa	South Africa	KwaZulu-Natal							Anthony Smith, NICD		FBDoutbreak_TugelaFerry_KZN	PRJEB39988	ERP123572	SAMEA7176545	ERS4936982	2020-07-10	2020-07-10	Panama	D1	l,v	1.5	Panama	9	l,v	1.5
SAL_DB6459AA	YA00209979	ERR4451482;ILLUMINA;Paired;;ERX4391985;;;Uploaded	SAL_DB6459AA	Human	Human	Human, Stool	2020	6	7		Africa	South Africa	KwaZulu-Natal							Anthony Smith, NICD		FBDoutbreak_TugelaFerry_KZN	PRJEB39988	ERP123572	SAMEA7176616	ERS4937053	2020-07-10	2020-07-10	Panama	D1	l,v	1.5	Panama	9	l,v	1.5
SAL_DB6460AA	YA00209978	ERR4451416;ILLUMINA;Paired;;ERX4391919;;;Uploaded	SAL_DB6460AA	Human	Human	Human, Stool	2020	6	7		Africa	South Africa	KwaZulu-Natal							Anthony Smith, NICD		FBDoutbreak_TugelaFerry_KZN	PRJEB39988	ERP123572	SAMEA7176550	ERS4936987	2020-07-10	2020-07-10	Panama	D1	l,v	1.5	Panama	9	l,v	1.5
SAL_DB6461AA	YA00209977	ERR4451493;ILLUMINA;Paired;;ERX4391996;;;Uploaded	SAL_DB6461AA	Human	Human	Human, Stool	2020	6	6		Africa	South Africa	KwaZulu-Natal							Anthony Smith, NICD		FBDoutbreak_TugelaFerry_KZN	PRJEB39988	ERP123572	SAMEA7176627	ERS4937064	2020-07-10	2020-07-10	Panama	D1	l,v	1.5	Panama	9	l,v	1.5
SAL_DB6462AA	YA00209976	ERR4451418;ILLUMINA;Paired;;ERX4391921;;;Uploaded	SAL_DB6462AA	Human	Human	Human, Stool	2020	6	6		Africa	South Africa	KwaZulu-Natal							Anthony Smith, NICD		FBDoutbreak_TugelaFerry_KZN	PRJEB39988	ERP123572	SAMEA7176552	ERS4936989	2020-07-10	2020-07-10	Panama	D1	l,v	1.5	Panama	9	l,v	1.5
SAL_DB7978AA	965623	SRR12323735;ILLUMINA;Paired;;SRX8823956;;;SRA	SAL_DB7978AA	Human	Human	Homo sapiens; human	2020	7			Europe	United Kingdom								Public Health England			PRJNA248792	SRP042645	SAMN15643560	SRS7088976	2020-07-26	2020-07-26	Panama	D1	l,v	1.5	Panama	9	l,v	1.5
SAL_DB9301AA	AG20-0090	SRR12402099;ILLUMINA;Paired;;SRX8900276;;;SRA	SAL_DB9301AA	Environment	Soil/Dust	Environmental; environmental swab boot	2019				North America	United States	Ohio							GenomeTrakr Project: Ohio Department of Agriculture | Animal Disease Diagnostic Laboratory			PRJNA338674	SRP083283	SAMN15734988	SRS7158787	2020-08-06	2020-08-06	Panama	D1	l,v	1.5	Panama	9	l,v	1.5
SAL_DB9302AA	AG20-0089	SRR12402100;ILLUMINA;Paired;;SRX8900275;;;SRA	SAL_DB9302AA	Environment	Soil/Dust	Environmental; environmental swab boot	2019				North America	United States	Ohio							GenomeTrakr Project: Ohio Department of Agriculture | Animal Disease Diagnostic Laboratory			PRJNA338674	SRP083283	SAMN15734987	SRS7158786	2020-08-06	2020-08-06	Panama	D1	l,v	1.5	Panama	9	l,v	1.5
SAL_DB9309AA	AG20-0094	SRR12402107;ILLUMINA;Paired;;SRX8900268;;;SRA	SAL_DB9309AA	Environment	Soil/Dust	Environmental; environmental swab boot	2019				North America	United States	Ohio							GenomeTrakr Project: Ohio Department of Agriculture | Animal Disease Diagnostic Laboratory			PRJNA338674	SRP083283	SAMN15734992	SRS7158779	2020-08-06	2020-08-06	Panama	D1	l,v	1.5	Panama	9	l,v	1.5
SAL_DB9310AA	AG20-0093	SRR12402108;ILLUMINA;Paired;;SRX8900267;;;SRA	SAL_DB9310AA	Environment	Soil/Dust	Environmental; environmental swab boot	2019				North America	United States	Ohio							GenomeTrakr Project: Ohio Department of Agriculture | Animal Disease Diagnostic Laboratory			PRJNA338674	SRP083283	SAMN15734991	SRS7158778	2020-08-06	2020-08-06	Panama	D1	l,v	1.5	Panama	9	l,v	1.5
SAL_DB9311AA	AG20-0092	SRR12402109;ILLUMINA;Paired;;SRX8900266;;;SRA	SAL_DB9311AA	Environment	Soil/Dust	Environmental; environmental swab boot	2019				North America	United States	Ohio							GenomeTrakr Project: Ohio Department of Agriculture | Animal Disease Diagnostic Laboratory			PRJNA338674	SRP083283	SAMN15734990	SRS7158777	2020-08-06	2020-08-06	Panama	D1	l,v	1.5	Panama	9	l,v	1.5
SAL_DB9312AA	AG20-0091	SRR12402110;ILLUMINA;Paired;;SRX8900265;;;SRA	SAL_DB9312AA	Environment	Soil/Dust	Environmental; environmental swab boot	2019				North America	United States	Ohio							GenomeTrakr Project: Ohio Department of Agriculture | Animal Disease Diagnostic Laboratory			PRJNA338674	SRP083283	SAMN15734989	SRS7158776	2020-08-06	2020-08-06	Panama	D1	l,v	1.5	Panama	9	l,v	1.5
SAL_DB9373AA	969584	SRR12403944;ILLUMINA;Paired;;SRX8901967;;;SRA	SAL_DB9373AA	Human	Human	Homo sapiens; human	2020	7			Europe	United Kingdom								Public Health England			PRJNA248792	SRP042645	SAMN15751258	SRS7160073	2020-08-07	2020-08-07	Panama	D1	l,v	1.5	Panama	9	l,v	1.5
SAL_DB9389AA	CF00217101	ERR4451462;ILLUMINA;Paired;;ERX4391965;;;Uploaded	SAL_DB9389AA	Livestock	Caprine	Goat meat	2020	6	8		Africa	South Africa	KwaZulu-Natal							Anthony Smith, NICD		FBDoutbreak_TugelaFerry_KZN	PRJEB39988	ERP123572	SAMEA7176596	ERS4937033	2020-08-07	2020-08-07	Panama	D1	l,v	1.5	Panama	9	l,v	1.5
SAL_DB9390AA	YA00209981	ERR4451461;ILLUMINA;Paired;;ERX4391964;;;Uploaded	SAL_DB9390AA	Human	Human	Human, Stool	2020	6	6		Africa	South Africa	KwaZulu-Natal							Anthony Smith, NICD		FBDoutbreak_TugelaFerry_KZN	PRJEB39988	ERP123572	SAMEA7176595	ERS4937032	2020-08-07	2020-08-07	Panama	D1	l,v	1.5	Panama	9	l,v	1.5
SAL_DB9756AA	971138	SRR12430838;ILLUMINA;Paired;;SRX8926628;;;SRA	SAL_DB9756AA	Human	Human	Homo sapiens; human	2020	7			Europe	United Kingdom								Public Health England			PRJNA248792	SRP042645	SAMN15793051	SRS7182837	2020-08-12	2020-08-12	Panama	D1	l,v	1.5	Panama	9	l,v	1.5
SAL_EB0831AA	SMG-20-1369	traces-0FliDaC;ILLUMINA;Paired;;NA;;;Uploaded	SAL_EB0831AA	ND							Europe	United Kingdom	Scotland							D. Brown (Scotland)							2020-08-24	2020-08-24	Panama	D1	l,v	1.5	Panama	9	l,v	1.5
SAL_EB1421AA	FSIS22029017	SRR12508198;ILLUMINA;Paired;;SRX8998977;;;SRA	SAL_EB1421AA	Livestock	Bovine	Comminuted beef	2020				North America	United States	Texas							United States Department of Agriculture, Food Safety and Inspection Service			PRJNA242847	SRP040648	SAMN15894678	SRS7251713	2020-08-28	2020-08-24	Panama	D1	l,v	1.5	Panama	9	l,v	1.5
SAL_EB2023AA	PSU-2801	SRR12582957;ILLUMINA;Paired;;SRX9069840;;;SRA	SAL_EB2023AA	Other Animal	Avian	Poultry; mallard or wild duck (Anas platyrhynchos)	1988	6	15		North America	United States	Maryland							Nkuchia Mikanatha			PRJNA357723	SRP106794	SAMN16051408	SRS7318238	2020-09-04	2020-09-03	Panama	D1	l,v	1.5	Panama	9	l,v	1.5
SAL_EB3793AA	73K	traces-0gVsnHl;ILLUMINA;Paired;;NA;;;Uploaded	SAL_EB3793AA	Human	Human		1931				North America	United States							1,9,12:l,v:1,5	F.X.Weill, Institut Pasteur		Serovar reference strain					2021-01-05	2022-01-12	Panama	D1	l,v	1.5	Panama	9	l,v	1.5
SAL_EB3794AA	1958-01-01	traces-0JugSao;ILLUMINA;Paired;;NA;;;Uploaded	SAL_EB3794AA	Human	Human		1958				Europe	Belgium								F.X.Weill, Institut Pasteur							2020-09-17	2021-09-24	Panama	D1	l,v	1.5	Panama	9	l,v	1.5
SAL_EB3958AA	987773	SRR12672346;ILLUMINA;Paired;;SRX9152587;;;SRA	SAL_EB3958AA	Human	Human	Homo sapiens; human	2020	9			Europe	United Kingdom								Public Health England			PRJNA248792	SRP042645	SAMN16213236	SRS7392585	2020-09-20	2020-09-19	Panama	D1	l,v	1.5	Panama	9	l,v	1.5
SAL_EB4470AA	PNCS013266	SRR12691791;ILLUMINA;Paired;;SRX9171752;;;SRA	SAL_EB4470AA	Human	Human	Homo sapiens; blood	2017	6	3		North America	Canada								National Microbiology Laboratory			PRJNA543337	SRP199206	SAMN16192608	SRS7409534	2020-09-22	2020-09-22	Panama	D1	l,v	1.5	Panama	9	l,v	1.5
SAL_EB5666AA	FSIS12033493	SRR12708934;ILLUMINA;Paired;;SRX9187828;;;SRA	SAL_EB5666AA	Livestock	Bovine	Animal-cattle-dairy cow	2020				North America	United States	Pennsylvania							United States Department of Agriculture, Food Safety and Inspection Service			PRJNA292666	SRP062916	SAMN16261446	SRS7424175	2020-09-30	2020-09-24	Panama	D1	l,v	1.5	Panama	9	l,v	1.5
SAL_EB6552AA	855584	SRR12770085;ILLUMINA;Paired;;SRX9240692;;;SRA	SAL_EB6552AA	Human	Human	Homo sapiens; human	2019	12			Europe	United Kingdom								Public Health England			PRJNA248792	SRP042645	SAMN16364222	SRS7473747	2020-10-05	2020-10-05	Panama	D1	l,v	1.5	Panama	9	l,v	1.5
SAL_EB6726AA	201711445	traces-0BnTuqR;ILLUMINA;Paired;;NA;;;Uploaded	SAL_EB6726AA	Human	Human		2017				Europe	France								F.X.Weill, Institut Pasteur							2020-10-05	2021-10-12	Panama	D1	l,v	1.5	Panama	9	l,v	1.5
SAL_EB6750AA	201804223	traces-0kLrefx;ILLUMINA;Paired;;NA;;;Uploaded	SAL_EB6750AA	Human	Human		2018				Europe	France								F.X.Weill, Institut Pasteur							2020-10-05	2021-10-12	Panama	D1	l,v	1.5	Panama	9	l,v	1.5
SAL_EB6754AA	201805070	traces-0Iyxhtg;ILLUMINA;Paired;;NA;;;Uploaded	SAL_EB6754AA	Human	Human		2018				Europe	France								F.X.Weill, Institut Pasteur							2020-10-05	2021-10-12	Panama	D1	l,v	1.5	Panama	9	l,v	1.5
SAL_EB6761AA	201805116	traces-0fkLEjL;ILLUMINA;Paired;;NA;;;Uploaded	SAL_EB6761AA	Human	Human		2018				Europe	France								F.X.Weill, Institut Pasteur							2020-10-05	2021-10-12	Panama	D1	l,v	1.5	Panama	9	l,v	1.5
SAL_EB6776AA	201808137	traces-0JrHKbN;ILLUMINA;Paired;;NA;;;Uploaded	SAL_EB6776AA	Human	Human		2018				Europe	France								F.X.Weill, Institut Pasteur							2020-10-05	2021-10-12	Panama	D1	l,v	1.5	Panama	9	l,v	1.5
SAL_EB8018AA	Burnett-UAB-RT033	SRR12845559;ILLUMINA;Paired;500;SRX9312779;;;SRA	SAL_EB8018AA	Other Animal	ND/Others	Wild animal; environmental swab aquatic wild bird	2017				South America	Chile								FDA Center for Food Safety and Applied Nutrition			PRJNA298359	SRP070772	SAMN16481010	SRS7537738	2020-10-21	2020-10-19	Panama	D1	l,v	1.5	Panama	9	l,v	1.5
SAL_EB8450AA	FSIS1703659	SRR12882006;ILLUMINA;Paired;;SRX9347955;;;SRA	SAL_EB8450AA	Livestock	Swine	Product-Raw-Ground, Comminuted or Otherwise Nonintact-Pork	2017				North America	United States	Missouri							United States Department of Agriculture, Food Safety and Inspection Service			PRJNA242847	SRP040648	SAMN16522219	SRS7570940	2020-10-24	2020-10-23	Panama	D1	l,v	1.5	Panama	9	l,v	1.5
SAL_EB9253AA	PSU-3296	SRR12927644;ILLUMINA;Paired;;SRX9391826;;;SRA	SAL_EB9253AA	Other Animal	Avian	Crane					North America	United States	Wisconsin							DudleyLab|PennStateUniversity			PRJNA357723	SRP106794	SAMN16584281	SRS7612035	2020-10-29	2020-10-29	Panama	D1	l,v	1.5	Panama	9	l,v	1.5
SAL_FB0128AA	CFSAN107161	SRR12971699;ILLUMINA;Paired;500;SRX9424037;;;SRA	SAL_FB0128AA	Food	Unspecified Meat	Ready-to-eat meal	2014				South America	Brazil								FDA Center for Food Safety and Applied Nutrition			PRJNA186035	SRP018785	SAMN16634603	SRS7638878	2020-11-04	2020-11-03	Panama	D1	l,v	1.5	Panama	9	l,v	1.5
SAL_FB0424AA	1016758	SRR12995210;ILLUMINA;Paired;;SRX9446654;;;SRA	SAL_FB0424AA	Human	Human	Homo sapiens; human	2020	10			Europe	United Kingdom								Public Health England			PRJNA248792	SRP042645	SAMN16678630	SRS7660471	2020-11-06	2020-11-06	Panama	D1	l,v	1.5	Panama	9	l,v	1.5
SAL_FB0803AA	PSU-3304	SRR13021205;ILLUMINA;Paired;;SRX9471464;;;SRA	SAL_FB0803AA	Livestock	Poultry	Crane (chick) yolk sac					North America	United States	Wisconsin							DudleyLab|PennStateUniversity			PRJNA357723	SRP106794	SAMN16729389	SRS7681813	2020-11-11	2020-11-10	Panama	D1	l,v	1.5	Panama	9	l,v	1.5
SAL_FB0808AA	PSU-3328	SRR13021210;ILLUMINA;Paired;;SRX9471459;;;SRA	SAL_FB0808AA	Other Animal	Avian	Crane, Sandhill (Phalacrocorax auritus) cloacal swab					North America	United States	Wisconsin							DudleyLab|PennStateUniversity			PRJNA357723	SRP106794	SAMN16729411	SRS7681808	2020-11-11	2020-11-10	Panama	D1	l,v	1.5	Panama	9	l,v	1.5
SAL_FB1278AA	CFSAN107177	SRR13070128;ILLUMINA;Paired;500;SRX9517645;;;SRA	SAL_FB1278AA	Livestock	Bovine	Bovine meat cut near to bone (Bos taurus)	2015				South America	Brazil								FDA Center for Food Safety and Applied Nutrition			PRJNA186035	SRP018785	SAMN16812870	SRS7725364	2020-11-17	2020-11-16	Panama	D1	l,v	1.5	Panama	9	l,v	1.5
SAL_FB1281AA	CFSAN107187	SRR13070118;ILLUMINA;Paired;500;SRX9517635;;;SRA	SAL_FB1281AA	Livestock	Poultry	Chicken carcass (Gallus gallus)	2015				South America	Brazil								FDA Center for Food Safety and Applied Nutrition			PRJNA186035	SRP018785	SAMN16812872	SRS7725354	2020-11-17	2020-11-16	Panama	D1	l,v	1.5	Panama	9	l,v	1.5
SAL_FB1329AA	YA00209742	ERR5751706;ILLUMINA;Paired;;ERX5462325;;;Uploaded	SAL_FB1329AA	Human	Human	Human, urine	2020	5	4		Africa	South Africa	KwaZulu-Natal							Anthony Smith, NICD			PRJEB39546	ERP123079	SAMEA8598722	ERS6283352	2020-11-17	2020-11-17	Panama	D1	l,v	1.5	Panama	9	l,v	1.5
SAL_FB2209AA	PNCS011870	SRR13132362;ILLUMINA;Paired;;SRX9572981;;;SRA	SAL_FB2209AA	Human	Human	Homo sapiens; Abscess	2018	3			North America	Canada								National Microbiology Laboratory			PRJNA543337	SRP199206	SAMN16912267	SRS7776897	2020-11-26	2020-11-25	Panama	D1	l,v	1.5	Panama	9	l,v	1.5
SAL_FB2236AA	PNCS010889	SRR13145375;ILLUMINA;Paired;;SRX9585688;;;SRA	SAL_FB2236AA	Human	Human	Homo sapiens; blood	2017	6			North America	Canada								National Microbiology Laboratory			PRJNA543337	SRP199206	SAMN16915366	SRS7789175	2020-11-26	2020-11-25	Panama	D1	l,v	1.5	Panama	9	l,v	1.5
SAL_FB2293AA	PNCS010700	SRR13143381;ILLUMINA;Paired;;SRX9583839;;;SRA	SAL_FB2293AA	Human	Human	Homo sapiens; blood	2017	6			North America	Canada								National Microbiology Laboratory			PRJNA543337	SRP199206	SAMN16913844	SRS7787327	2020-11-26	2020-11-25	Panama	D1	l,v	1.5	Panama	9	l,v	1.5
SAL_FB4393AA	FSIS12036251	SRR13245235;ILLUMINA;Paired;;SRX9676926;;;SRA	SAL_FB4393AA	Livestock	Swine	Animal-Swine-Market Swine (cecal)	2020				North America	United States								United States Department of Agriculture, Food Safety and Inspection Service			PRJNA292666	SRP062916	SAMN17079976	SRS7874960	2020-12-15	2020-12-14	Panama	D1	l,v	1.5	Panama	9	l,v	1.5
SAL_FB5580AA	FSIS12036530	SRR13310509;ILLUMINA;Paired;;SRX9738496;;;SRA	SAL_FB5580AA	Livestock	Bovine	Comminuted beef	2020				North America	United States	Texas							United States Department of Agriculture, Food Safety and Inspection Service			PRJNA242847	SRP040648	SAMN17169606	SRS7935665	2020-12-31	2020-12-29	Panama	D1	l,v	1.5	Panama	9	l,v	1.5
SAL_FB7894AA	PNCS014305	SRR13482642;ILLUMINA;Paired;;SRX9895321;;;SRA	SAL_FB7894AA	Human	Human	Homo sapiens; stool	2018	6			North America	Canada								National Microbiology Laboratory			PRJNA543337	SRP199206	SAMN17178274	SRS8074500	2021-01-20	2021-01-19	Panama	D1	l,v	1.5	Panama	9	l,v	1.5
SAL_FB8813AA	PNCS013281	SRR13530617;ILLUMINA;Paired;;SRX9938908;;;SRA	SAL_FB8813AA	Human	Human	Homo sapiens; stool	2017	6			North America	Canada								National Microbiology Laboratory			PRJNA543337	SRP199206	SAMN16710228	SRS8113842	2021-01-27	2021-01-26	Panama	D1	l,v	1.5	Panama	9	l,v	1.5
SAL_FB8820AA	PNCS013277	SRR13530624;ILLUMINA;Paired;;SRX9938901;;;SRA	SAL_FB8820AA	Human	Human	Homo sapiens; stool	2017	6			North America	Canada								National Microbiology Laboratory			PRJNA543337	SRP199206	SAMN16710227	SRS8113835	2021-01-27	2021-01-26	Panama	D1	l,v	1.5	Panama	9	l,v	1.5
SAL_FB9057AA	ISLHD_2017_4_S118	traces-0AazdTb;ILLUMINA;Paired;;NA;;;Uploaded	SAL_FB9057AA	Human	Human	Homo sapiens	2017				Oceania	Australia	NSW							M. Cummins (UTS, Sydney)							2021-01-29	2023-02-05	Panama	D1	l,v	1.5	Panama	9	l,v	1.5
SAL_FB9392AA	PNUSAS185144	SRR13245358;ILLUMINA;Paired;;SRX9677050;;;SRA	SAL_FB9392AA	ND			2020				North America	United States								Centers for Disease Control and Prevention Enteric Diseases Laboratory Branch			PRJNA230403	SRP040281	SAMN17086816	SRS7875085	2021-02-01	2020-12-15	Panama	D1	l,v	1.5	Panama	9	l,v	1.5
SAL_FB9807AA	PNUSAS173777	SRR12993389;ILLUMINA;Paired;;SRX9444889;;;SRA	SAL_FB9807AA	ND			2020				North America	United States								Centers for Disease Control and Prevention Enteric Diseases Laboratory Branch			PRJNA230403	SRP040281	SAMN16676915	SRS7658812	2021-02-01	2020-11-05	Panama	D1	l,v	1.5	Panama	9	l,v	1.5
SAL_GB0041AA	PNUSAS174295	SRR12982453;ILLUMINA;Paired;;SRX9434067;;;SRA	SAL_GB0041AA	ND			2020				North America	United States								Centers for Disease Control and Prevention Enteric Diseases Laboratory Branch			PRJNA230403	SRP040281	SAMN16666738	SRS7648402	2021-02-01	2020-11-04	Panama	D1	l,v	1.5	Panama	9	l,v	1.5
SAL_GB0080AA	PNUSAS174846	SRR12982414;ILLUMINA;Paired;;SRX9434028;;;SRA	SAL_GB0080AA	ND			2020				North America	United States								Centers for Disease Control and Prevention Enteric Diseases Laboratory Branch			PRJNA230403	SRP040281	SAMN16666659	SRS7648361	2021-02-01	2020-11-04	Panama	D1	l,v	1.5	Panama	9	l,v	1.5
SAL_GB0137AA	PNUSAS174394	SRR12905944;ILLUMINA;Paired;;SRX9370752;;;SRA	SAL_GB0137AA	ND			2020				North America	United States								Centers for Disease Control and Prevention Enteric Diseases Laboratory Branch			PRJNA230403	SRP040281	SAMN16563009	SRS7592441	2021-02-01	2020-10-27	Panama	D1	l,v	1.5	Panama	9	l,v	1.5
SAL_GB0211AA	PNUSAS173711	SRR12905869;ILLUMINA;Paired;;SRX9370677;;;SRA	SAL_GB0211AA	ND			2020				North America	United States								Centers for Disease Control and Prevention Enteric Diseases Laboratory Branch			PRJNA230403	SRP040281	SAMN16562928	SRS7592366	2021-02-01	2020-10-27	Panama	D1	l,v	1.5	Panama	9	l,v	1.5
SAL_GB0619AA	FSIS12137351	SRR13593671;ILLUMINA;Paired;;SRX9988179;;;SRA	SAL_GB0619AA	Livestock	Poultry	Comminuted Turkey	2021				North America	United States	Wisconsin							United States Department of Agriculture, Food Safety and Inspection Service			PRJNA242847	SRP040648	SAMN17717550	SRS8159345	2021-02-01	2021-01-31	Panama	D1	l,v	1.5	Panama	9	l,v	1.5
SAL_GB2184AA	MPSPSA19126-2	SRR13657552;ILLUMINA;Paired;500;SRX10049265;;;SRA	SAL_GB2184AA	Environment	Water/River	Environmental-water; water canal	2019	8	29		North America	Mexico								FDA Center for Food Safety and Applied Nutrition			PRJNA560080	SRP227273	SAMN17835692	SRS8212501	2021-02-10	2021-02-08	Panama	D1	l,v	1.5	Panama	9	l,v	1.5
SAL_GB2189AA	MPSPSA19130-2	SRR13657547;ILLUMINA;Paired;500;SRX10049260;;;SRA	SAL_GB2189AA	Environment	Water/River	Environmental-water; river water	2019	8	13		North America	Mexico								FDA Center for Food Safety and Applied Nutrition			PRJNA560080	SRP227273	SAMN17835687	SRS8212496	2021-02-10	2021-02-08	Panama	D1	l,v	1.5	Panama	9	l,v	1.5
SAL_GB2535AA	21NM01GT07	SRR13666676;ILLUMINA;Paired;;SRX10058243;;;SRA	SAL_GB2535AA	Livestock	Poultry	Turkey	2021	1	21		North America	United States	New Mexico							PulseNet Next Generation Subtyping Methods Unit			PRJNA292661	SRP063697	SAMN17841364	SRS8220496	2021-02-11	2021-02-09	Panama	D1	l,v	1.5	Panama	9	l,v	1.5
SAL_GB2716AA	FSIS12137571	SRR13690591;ILLUMINA;Paired;;SRX10079919;;;SRA	SAL_GB2716AA	Livestock	Swine	Animal-Swine-Market Swine (cecal)	2021				North America	United States	Iowa							United States Department of Agriculture, Food Safety and Inspection Service			PRJNA292666	SRP062916	SAMN17868390	SRS8238258	2021-02-13	2021-02-11	Panama	D1	l,v	1.5	Panama	9	l,v	1.5
SAL_GB2829AA	PNCS010868	SRR13685680;ILLUMINA;Paired;;SRX10075016;;;SRA	SAL_GB2829AA	Human	Human	Homo sapiens; stool	2018	6	26		North America	Canada								National Microbiology Laboratory			PRJNA543337	SRP199206	SAMN17833162	SRS8234412	2021-02-13	2021-02-11	Panama	D1	l,v	1.5	Panama	9	l,v	1.5
SAL_GB2992AA	CFSAN107278	SRR13719294;ILLUMINA;Paired;500;SRX10107875;;;SRA	SAL_GB2992AA	Human	Human	Fecal sample	2018				South America	Brazil								FDA Center for Food Safety and Applied Nutrition			PRJNA186035	SRP018785	SAMN17924451	SRS8264776	2021-02-17	2021-02-16	Panama	D1	l,v	1.5	Panama	9	l,v	1.5
SAL_GB3066AA	PNCS006044	SRR13733902;ILLUMINA;Paired;;SRX10121476;;;SRA	SAL_GB3066AA	Human	Human	Homo sapiens; blood	2018				North America	Canada								National Microbiology Laboratory			PRJNA543337	SRP199206	SAMN17937387	SRS8276156	2021-02-18	2021-02-17	Panama	D1	l,v	1.5	Panama	9	l,v	1.5
SAL_GB3140AA	PNCS006236	SRR13732675;ILLUMINA;Paired;;SRX10120320;;;SRA	SAL_GB3140AA	Human	Human	Homo sapiens; blood	2018				North America	Canada								National Microbiology Laboratory			PRJNA543337	SRP199206	SAMN17949802	SRS8274950	2021-02-18	2021-02-17	Panama	D1	l,v	1.5	Panama	9	l,v	1.5
SAL_GB3578AA	PNCS004493	SRR13761576;ILLUMINA;Paired;;SRX10148283;;;SRA	SAL_GB3578AA	Human	Human	Homo sapiens; blood	2017				North America	Canada								National Microbiology Laboratory			PRJNA543337	SRP199206	SAMN17937133	SRS8300700	2021-02-23	2021-02-22	Panama	D1	l,v	1.5	Panama	9	l,v	1.5
SAL_GB3815AA	PNCS003364	SRR13769644;ILLUMINA;Paired;;SRX10155747;;;SRA	SAL_GB3815AA	Human	Human	Homo sapiens; fluid	2017				North America	Canada								National Microbiology Laboratory			PRJNA543337	SRP199206	SAMN17949823	SRS8307698	2021-02-23	2021-02-23	Panama	D1	l,v	1.5	Panama	9	l,v	1.5
SAL_GB4149AA	PNCS004661	SRR13790791;ILLUMINA;Paired;;SRX10175803;;;SRA	SAL_GB4149AA	Human	Human	Homo sapiens; stool	2017				North America	Canada								National Microbiology Laboratory			PRJNA543337	SRP199206	SAMN18051684	SRS8324811	2021-03-01	2021-02-26	Panama	D1	l,v	1.5	Panama	9	l,v	1.5
SAL_GB4674AA	1104723	SRR13772126;ILLUMINA;Paired;;SRX10157803;;;SRA	SAL_GB4674AA	Human	Human	Homo sapiens; human	2021	2			Europe	United Kingdom								Public Health England			PRJNA248792	SRP042645	SAMN18039758	SRS8309753	2021-03-01	2021-02-24	Panama	D1	l,v	1.5	Panama	9	l,v	1.5
SAL_GB4700AA	1104722	SRR13772077;ILLUMINA;Paired;;SRX10157754;;;SRA	SAL_GB4700AA	Human	Human	Homo sapiens; human	2021	2			Europe	United Kingdom								Public Health England			PRJNA248792	SRP042645	SAMN18039750	SRS8309706	2021-03-01	2021-02-24	Panama	D1	l,v	1.5	Panama	9	l,v	1.5
SAL_GB5020AA	SAMEA7844070	ERR5165835;ILLUMINA;Paired;500;ERX4970798;;;SRA	SAL_GB5020AA	Human	Human	Homo sapiens	2020				Europe	Ireland								University Hospital Galway			PRJEB18998	ERP020979	SAMEA7844070	ERS5591238	2021-03-03	2021-01-31	Panama	D1	l,v	1.5	Panama	9	l,v	1.5
SAL_GB5697AA	PNCS003485	SRR13856213;ILLUMINA;Paired;;SRX10237550;;;SRA	SAL_GB5697AA	Human	Human	Homo sapiens; stool	2017				North America	Canada								National Microbiology Laboratory			PRJNA543337	SRP199206	SAMN18074170	SRS8378952	2021-03-09	2021-03-04	Panama	D1	l,v	1.5	Panama	9	l,v	1.5
SAL_GB5731AA	PNCS002842	SRR13856018;ILLUMINA;Paired;;SRX10237378;;;SRA	SAL_GB5731AA	Human	Human	Homo sapiens; stool	2017				North America	Canada								National Microbiology Laboratory			PRJNA543337	SRP199206	SAMN18074143	SRS8378835	2021-03-09	2021-03-04	Panama	D1	l,v	1.5	Panama	9	l,v	1.5
SAL_GB5793AA	PNCS004589	SRR13849867;ILLUMINA;Paired;;SRX10231323;;;SRA	SAL_GB5793AA	Human	Human	Homo sapiens; stool	2017				North America	Canada								National Microbiology Laboratory			PRJNA543337	SRP199206	SAMN18072490	SRS8372556	2021-03-09	2021-03-03	Panama	D1	l,v	1.5	Panama	9	l,v	1.5
SAL_GB5943AA	1111282	SRR13833665;ILLUMINA;Paired;;SRX10212133;;;SRA	SAL_GB5943AA	Human	Human	Homo sapiens; human	2021	2			Europe	United Kingdom								Public Health England			PRJNA248792	SRP042645	SAMN18113925	SRS8357692	2021-03-09	2021-03-03	Panama	D1	l,v	1.5	Panama	9	l,v	1.5
SAL_GB5944AA	1112393	SRR13833664;ILLUMINA;Paired;;SRX10212132;;;SRA	SAL_GB5944AA	Human	Human	Homo sapiens; human	2021	2			Europe	United Kingdom								Public Health England			PRJNA248792	SRP042645	SAMN18113773	SRS8357691	2021-03-09	2021-03-03	Panama	D1	l,v	1.5	Panama	9	l,v	1.5
SAL_GB6746AA	PNCS004018	SRR13884943;ILLUMINA;Paired;;SRX10265201;;;SRA	SAL_GB6746AA	Human	Human	Homo sapiens; stool	2017				North America	Canada								National Microbiology Laboratory			PRJNA543337	SRP199206	SAMN18148221	SRS8398831	2021-03-12	2021-03-11	Panama	D1	l,v	1.5	Panama	9	l,v	1.5
SAL_GB7633AA	PNCS004011	SRR13966493;ILLUMINA;Paired;;SRX10344447;;;SRA	SAL_GB7633AA	Human	Human	Homo sapiens; stool	2017				North America	Canada								National Microbiology Laboratory			PRJNA543337	SRP199206	SAMN18148674	SRS8463564	2021-03-16	2021-03-15	Panama	D1	l,v	1.5	Panama	9	l,v	1.5
SAL_GB7665AA	PNCS003950	SRR13963348;ILLUMINA;Paired;;SRX10341355;;;SRA	SAL_GB7665AA	Human	Human	Homo sapiens; stool	2017				North America	Canada								National Microbiology Laboratory			PRJNA543337	SRP199206	SAMN18148569	SRS8460564	2021-03-16	2021-03-15	Panama	D1	l,v	1.5	Panama	9	l,v	1.5
SAL_GB9356AA	1137961	SRR14017992;ILLUMINA;Paired;;SRX10394613;;;SRA	SAL_GB9356AA	Human	Human	Homo sapiens; human	2021	3			Europe	United Kingdom								Public Health England			PRJNA248792	SRP042645	SAMN18387544	SRS8517583	2021-03-23	2021-03-21	Panama	D1	l,v	1.5	Panama	9	l,v	1.5
SAL_HB0794AA	PNUSAS196547	SRR14127645;ILLUMINA;Paired;;SRX10497874;;;SRA	SAL_HB0794AA	ND			2021				North America	United States								PulseNet Next Generation Subtyping Methods Unit			PRJNA230403	SRP040281	SAMN18585466	SRS8622986	2021-04-02	2021-04-01	Panama	D1	l,v	1.5	Panama	9	l,v	1.5
SAL_HB0845AA	FSIS32104916	SRR14103658;ILLUMINA;Paired;;SRX10475389;;;SRA	SAL_HB0845AA	Livestock	Swine	Product-Raw-Ground, Comminuted or Otherwise Nonintact-Pork	2021				North America	United States	Pennsylvania							United States Department of Agriculture, Food Safety and Inspection Service			PRJNA242847	SRP040648	SAMN18539602	SRS8604587	2021-04-02	2021-03-30	Panama	D1	l,v	1.5	Panama	9	l,v	1.5
SAL_HB0958AA	1149356	SRR14136832;ILLUMINA;Paired;;SRX10506461;;;SRA	SAL_HB0958AA	Human	Human	Homo sapiens; human	2021	3			Europe	United Kingdom								Public Health England			PRJNA248792	SRP042645	SAMN18605844	SRS8630715	2021-04-05	2021-04-03	Panama	D1	l,v	1.5	Panama	9	l,v	1.5
SAL_HB1407AA	AUSMDU00018251	SRR14145288;ILLUMINA;Paired;;SRX10514707;;;SRA	SAL_HB1407AA	Human	Human	Homo sapiens	2018				Oceania	Australia								Microbiological Diagnostics Unit			PRJNA319593	SRP074391	SAMN18619771	SRS8638360	2021-04-06	2021-04-05	Panama	D1	l,v	1.5	Panama	9	l,v	1.5
SAL_HB1711AA	AUSMDU00018119	SRR14145090;ILLUMINA;Paired;;SRX10514405;;;SRA	SAL_HB1711AA	Human	Human	Homo sapiens	2018				Oceania	Australia								Microbiological Diagnostics Unit			PRJNA319593	SRP074391	SAMN18619736	SRS8638060	2021-04-06	2021-04-05	Panama	D1	l,v	1.5	Panama	9	l,v	1.5
SAL_HB2272AA	AUSMDU00017474	SRR14144212;ILLUMINA;Paired;;SRX10513631;;;SRA	SAL_HB2272AA	Human	Human	Homo sapiens	2018				Oceania	Australia								Microbiological Diagnostics Unit			PRJNA319593	SRP074391	SAMN18619134	SRS8637383	2021-04-06	2021-04-05	Panama	D1	l,v	1.5	Panama	9	l,v	1.5
SAL_HB4844AA	PNCS006038	SRR14244388;ILLUMINA;Paired;;SRX10606979;;;SRA	SAL_HB4844AA	Human	Human	Homo sapiens; stool	2018				North America	Canada								National Microbiology Laboratory			PRJNA543337	SRP199206	SAMN18742809	SRS8708066	2021-04-16	2021-04-15	Panama	D1	l,v	1.5	Panama	9	l,v	1.5
SAL_HB5006AA	PNCS006106	SRR14253855;ILLUMINA;Paired;;SRX10616325;;;SRA	SAL_HB5006AA	Human	Human	Homo sapiens; stool	2018				North America	Canada								National Microbiology Laboratory			PRJNA543337	SRP199206	SAMN18742911	SRS8713894	2021-04-17	2021-04-16	Panama	D1	l,v	1.5	Panama	9	l,v	1.5
SAL_HB5321AA	PNCS006215	SRR14273338;ILLUMINA;Paired;;SRX10634728;;;SRA	SAL_HB5321AA	Human	Human	Homo sapiens; stool	2018				North America	Canada								National Microbiology Laboratory			PRJNA543337	SRP199206	SAMN18743066	SRS8731110	2021-04-20	2021-04-19	Panama	D1	l,v	1.5	Panama	9	l,v	1.5
SAL_HB5335AA	PNCS006225	SRR14273352;ILLUMINA;Paired;;SRX10634714;;;SRA	SAL_HB5335AA	Human	Human	Homo sapiens; stool	2018				North America	Canada								National Microbiology Laboratory			PRJNA543337	SRP199206	SAMN18743073	SRS8731096	2021-04-20	2021-04-19	Panama	D1	l,v	1.5	Panama	9	l,v	1.5
SAL_HB5699AA	YA00232869	ERR5751840;ILLUMINA;Paired;;ERX5462459;;;Uploaded	SAL_HB5699AA	Human	Human	Human, Stool	2020	12	22		Africa	South Africa	KwaZulu-Natal							Anthony Smith, NICD			PRJEB39546	ERP123079	SAMEA8598856	ERS6283486	2021-04-21	2021-04-21	Panama	D1	l,v	1.5	Panama	9	l,v	1.5
SAL_HB6520AA	PNCS006295	SRR14338524;ILLUMINA;Paired;;SRX10692418;;;SRA	SAL_HB6520AA	Human	Human	Homo sapiens; stool	2018				North America	Canada								National Microbiology Laboratory			PRJNA543337	SRP199206	SAMN18743220	SRS8784504	2021-04-28	2021-04-28	Panama	D1	l,v	1.5	Panama	9	l,v	1.5
SAL_HB6692AA	PNCS004495	SRR14346618;ILLUMINA;Paired;;SRX10700472;;;SRA	SAL_HB6692AA	Human	Human	Homo sapiens	2017				North America	Canada								National Microbiology Laboratory			PRJNA543337	SRP199206	SAMN18820628	SRS8790399	2021-04-29	2021-04-29	Panama	D1	l,v	1.5	Panama	9	l,v	1.5
SAL_HB8405AA	FSIS12139667	SRR14503778;ILLUMINA;Paired;;SRX10849754;;;SRA	SAL_HB8405AA	Livestock	Bovine	Animal-Cattle-Heifer (cecal)	2021				North America	United States	Missouri							United States Department of Agriculture, Food Safety and Inspection Service			PRJNA292666	SRP062916	SAMN19110634	SRS8930855	2021-05-13	2021-05-12	Panama	D1	l,v	1.5	Panama	9	l,v	1.5
SAL_HB8648AA	1173718	SRR14551054;ILLUMINA;Paired;;SRX10894538;;;SRA	SAL_HB8648AA	Human	Human	Homo sapiens; human	2021	5			Europe	United Kingdom								Public Health England			PRJNA248792	SRP042645	SAMN19193615	SRS8987248	2021-05-16	2021-05-15	Panama	D1	l,v	1.5	Panama	9	l,v	1.5
SAL_HB9156AA	PNUSAS202133	SRR14577232;ILLUMINA;Paired;;SRX10920301;;;SRA	SAL_HB9156AA	ND			2021				North America	United States								PulseNet Next Generation Subtyping Methods Unit			PRJNA230403	SRP040281	SAMN19241703	SRS9009996	2021-05-19	2021-05-18	Panama	D1	l,v	1.5	Panama	9	l,v	1.5
SAL_IB1738AA	FSIS32105260	SRR14744394;ILLUMINA;Paired;;SRX11078966;;;SRA	SAL_IB1738AA	Livestock	Swine	Product-Raw-Intact-Pork	2021				North America	United States	Iowa							United States Department of Agriculture, Food Safety and Inspection Service			PRJNA242847	SRP040648	SAMN19588396	SRS9144827	2021-06-07	2021-06-06	Panama	D1	l,v	1.5	Panama	9	l,v	1.5
SAL_IB1775AA	YA00237697	ERR6806059;ILLUMINA;Paired;;ERX6429652;;;Uploaded	SAL_IB1775AA	Human	Human	Human, Stool	2020	12	5		Africa	South Africa	KwaZulu-Natal							Anthony Smith, NICD			PRJEB39546	ERP123079	SAMEA9966490	ERS7644782	2021-06-07	2021-06-07	Panama	D1	l,v	1.5	Panama	9	l,v	1.5
SAL_IB2708AA	PNUSAS206797	SRR14820405;ILLUMINA;Paired;;SRX11150334;;;SRA	SAL_IB2708AA	ND			2021				North America	United States								PulseNet Next Generation Subtyping Methods Unit			PRJNA230403	SRP040281	SAMN19712804	SRS9212003	2021-06-16	2021-06-16	Panama	D1	l,v	1.5	Panama	9	l,v	1.5
SAL_IB2735AA	PNUSAS206830	SRR14825038;ILLUMINA;Paired;;SRX11154672;;;SRA	SAL_IB2735AA	ND			2021				North America	United States								PulseNet Next Generation Subtyping Methods Unit			PRJNA230403	SRP040281	SAMN19713221	SRS9216263	2021-06-16	2021-06-16	Panama	D1	l,v	1.5	Panama	9	l,v	1.5
SAL_IB2898AA	1207972	SRR14857264;ILLUMINA;Paired;;SRX11175010;;;SRA	SAL_IB2898AA	Human	Human	Homo sapiens; human	2021	6			Europe	United Kingdom								Public Health England			PRJNA248792	SRP042645	SAMN19764309	SRS9233277	2021-06-18	2021-06-18	Panama	D1	l,v	1.5	Panama	9	l,v	1.5
SAL_IB3511AA	PNUSAS207880	SRR14879677;ILLUMINA;Paired;;SRX11196820;;;SRA	SAL_IB3511AA	ND			2021				North America	United States								PulseNet Next Generation Subtyping Methods Unit			PRJNA230403	SRP040281	SAMN19813189	SRS9252184	2021-06-22	2021-06-22	Panama	D1	l,v	1.5	Panama	9	l,v	1.5
SAL_IB3549AA	PNUSAS207885	SRR14880490;ILLUMINA;Paired;;SRX11197623;;;SRA	SAL_IB3549AA	ND			2021				North America	United States								PulseNet Next Generation Subtyping Methods Unit			PRJNA230403	SRP040281	SAMN19813194	SRS9252984	2021-06-23	2021-06-22	Panama	D1	l,v	1.5	Panama	9	l,v	1.5
SAL_IB4153AA	PNUSAS208403	SRR14920675;ILLUMINA;Paired;;SRX11233981;;;SRA	SAL_IB4153AA	ND			2021				North America	United States								PulseNet Next Generation Subtyping Methods Unit			PRJNA230403	SRP040281	SAMN19876792	SRS9279803	2021-06-27	2021-06-26	Panama	D1	l,v	1.5	Panama	9	l,v	1.5
SAL_IB4288AA	GC00605210	ERR6806128;ILLUMINA;Paired;;ERX6429721;;;Uploaded	SAL_IB4288AA	Human	Human	Human, Blood culture	2020	4	16		Africa	South Africa	KwaZulu-Natal							Anthony Smith, NICD			PRJEB39546	ERP123079	SAMEA9966559	ERS7644851	2021-06-29	2021-06-29	Panama	D1	l,v	1.5	Panama	9	l,v	1.5
SAL_IB6244AA	FSIS12140647	SRR15064701;ILLUMINA;Paired;;SRX11374901;;;SRA	SAL_IB6244AA	Livestock	Bovine	Animal-Calf-Non Formula-fed Veal (cecal)	2021				North America	United States	Indiana							United States Department of Agriculture, Food Safety and Inspection Service			PRJNA292666	SRP062916	SAMN20109413	SRS9420873	2021-07-08	2021-07-07	Panama	D1	l,v	1.5	Panama	9	l,v	1.5
SAL_IB6286AA	PNUSAS210827	SRR15061171;ILLUMINA;Paired;;SRX11371371;;;SRA	SAL_IB6286AA	ND			2021				North America	United States								PulseNet Next Generation Subtyping Methods Unit			PRJNA230403	SRP040281	SAMN20104140	SRS9417364	2021-07-08	2021-07-07	Panama	D1	l,v	1.5	Panama	9	l,v	1.5
SAL_IB6302AA	PNUSAS210807	SRR15061154;ILLUMINA;Paired;;SRX11371354;;;SRA	SAL_IB6302AA	ND			2021				North America	United States								PulseNet Next Generation Subtyping Methods Unit			PRJNA230403	SRP040281	SAMN20104192	SRS9417347	2021-07-08	2021-07-07	Panama	D1	l,v	1.5	Panama	9	l,v	1.5
SAL_IB8995AA	YA00198360	ERR6806403;ILLUMINA;Paired;;ERX6429996;;;Uploaded	SAL_IB8995AA	Human	Human	Human, Blood culture	2020	2	15		Africa	South Africa	KwaZulu-Natal							Anthony Smith, NICD			PRJEB39546	ERP123079	SAMEA9966833	ERS7645125	2021-08-13	2021-08-13	Panama	D1	l,v	1.5	Panama	9	l,v	1.5
SAL_JB0494AA	549478	SRR15366159;ILLUMINA;Paired;;SRX11668609;;;SRA	SAL_JB0494AA	ND			2018	5			Europe	United Kingdom								Public Health England			PRJNA248792	SRP042645	SAMN20606880	SRS9701148	2021-08-10	2021-08-08	Panama	D1	l,v	1.5	Panama	9	l,v	1.5
SAL_JB1567AA	PNUSAS224147	SRR15669853;ILLUMINA;Paired;;SRX11966470;;;SRA	SAL_JB1567AA	ND			2021				North America	United States								PulseNet Next Generation Subtyping Methods Unit			PRJNA230403	SRP040281	SAMN21040383	SRS9975461	2021-09-01	2021-08-30	Panama	D1	l,v	1.5	Panama	9	l,v	1.5
SAL_JB1816AA	PNUSAS222969	SRR15607228;ILLUMINA;Paired;;SRX11904651;;;SRA	SAL_JB1816AA	ND			2021				North America	United States								PulseNet Next Generation Subtyping Methods Unit			PRJNA230403	SRP040281	SAMN20970129	SRS9915839	2021-09-01	2021-08-25	Panama	D1	l,v	1.5	Panama	9	l,v	1.5
SAL_JB2110AA	PNUSAS225126	SRR15701442;ILLUMINA;Paired;;SRX11997337;;;SRA	SAL_JB2110AA	ND			2021				North America	United States								PulseNet Next Generation Subtyping Methods Unit			PRJNA230403	SRP040281	SAMN21207809	SRS10004676	2021-09-03	2021-09-02	Panama	D1	l,v	1.5	Panama	9	l,v	1.5
SAL_JB3070AA	PNUSAS226540	SRR15831672;ILLUMINA;Paired;;SRX12123305;;;SRA	SAL_JB3070AA	ND			2021				North America	United States								PulseNet Next Generation Subtyping Methods Unit			PRJNA230403	SRP040281	SAMN21370330	SRS10103561	2021-09-11	2021-09-10	Panama	D1	l,v	1.5	Panama	9	l,v	1.5
SAL_JB3075AA	PNUSAS226542	SRR15831666;ILLUMINA;Paired;;SRX12123299;;;SRA	SAL_JB3075AA	ND			2021				North America	United States								PulseNet Next Generation Subtyping Methods Unit			PRJNA230403	SRP040281	SAMN21370328	SRS10103555	2021-09-11	2021-09-10	Panama	D1	l,v	1.5	Panama	9	l,v	1.5
SAL_JB3386AA	1375589	SRR15844895;ILLUMINA;Paired;;SRX12136215;;;SRA	SAL_JB3386AA	Human	Human	Homo sapiens; human	2021	8			Europe	United Kingdom								Public Health England			PRJNA248792	SRP042645	SAMN21392126	SRS10115920	2021-09-12	2021-09-11	Panama	D1	l,v	1.5	Panama	9	l,v	1.5
SAL_JB3795AA	1343567	SRR15853734;ILLUMINA;Paired;;SRX12144958;;;SRA	SAL_JB3795AA	Human	Human	Homo sapiens; human	2021	8			Europe	United Kingdom								Public Health England			PRJNA248792	SRP042645	SAMN21396656	SRS10124282	2021-09-13	2021-09-13	Panama	D1	l,v	1.5	Panama	9	l,v	1.5
SAL_JB4012AA	1312782	SRR15859308;ILLUMINA;Paired;;SRX12150493;;;SRA	SAL_JB4012AA	Other Animal	ND/Others	Animal	2021	7			Europe	United Kingdom								Public Health England			PRJNA248792	SRP042645	SAMN21398398	SRS10129593	2021-09-13	2021-09-13	Panama	D1	l,v	1.5	Panama	9	l,v	1.5
SAL_JB4127AA	PNUSAS227196	SRR15871639;ILLUMINA;Paired;;SRX12162691;;;SRA	SAL_JB4127AA	ND			2021				North America	United States								PulseNet Next Generation Subtyping Methods Unit			PRJNA230403	SRP040281	SAMN21415679	SRS10141021	2021-09-14	2021-09-13	Panama	D1	l,v	1.5	Panama	9	l,v	1.5
SAL_JB6420AA	PNUSAS221260	SRR15508194;ILLUMINA;Paired;;SRX11807401;;;SRA	SAL_JB6420AA	ND			2021				North America	United States								PulseNet Next Generation Subtyping Methods Unit			PRJNA230403	SRP040281	SAMN20846404	SRS9822342	2021-10-01	2021-08-18	Panama	D1	l,v	1.5	Panama	9	l,v	1.5
SAL_JB6466AA	PNUSAS221204	SRR15502361;ILLUMINA;Paired;;SRX11801714;;;SRA	SAL_JB6466AA	ND			2021				North America	United States								PulseNet Next Generation Subtyping Methods Unit			PRJNA230403	SRP040281	SAMN20839349	SRS9811644	2021-10-01	2021-08-17	Panama	D1	l,v	1.5	Panama	9	l,v	1.5
SAL_JB6493AA	PNUSAS221192	SRR15501975;ILLUMINA;Paired;;SRX11801339;;;SRA	SAL_JB6493AA	ND			2021				North America	United States								PulseNet Next Generation Subtyping Methods Unit			PRJNA230403	SRP040281	SAMN20839119	SRS9811419	2021-10-01	2021-08-17	Panama	D1	l,v	1.5	Panama	9	l,v	1.5
SAL_JB6514AA	PNUSAS220949	SRR15499591;ILLUMINA;Paired;;SRX11799083;;;SRA	SAL_JB6514AA	ND			2021				North America	United States								PulseNet Next Generation Subtyping Methods Unit			PRJNA230403	SRP040281	SAMN20835948	SRS9802287	2021-10-01	2021-08-17	Panama	D1	l,v	1.5	Panama	9	l,v	1.5
SAL_JB6621AA	FSIS32105461	SRR15488686;ILLUMINA;Paired;;SRX11788428;;;SRA	SAL_JB6621AA	Livestock	Bovine	Product-raw-intact-beef	2021				North America	United States	Delaware							United States Department of Agriculture, Food Safety and Inspection Service			PRJNA242847	SRP040648	SAMN20827074	SRS9798559	2021-10-01	2021-08-17	Panama	D1	l,v	1.5	Panama	9	l,v	1.5
SAL_JB6723AA	FSIS32105438	SRR15446854;ILLUMINA;Paired;;SRX11746245;;;SRA	SAL_JB6723AA	Livestock	Swine	Product-Raw-Ground, Comminuted or Otherwise Nonintact-Pork	2021				North America	United States	California							United States Department of Agriculture, Food Safety and Inspection Service			PRJNA242847	SRP040648	SAMN20776124	SRS9777187	2021-10-01	2021-08-14	Panama	D1	l,v	1.5	Panama	9	l,v	1.5
SAL_JB6954AA	PNUSAS219685	SRR15414897;ILLUMINA;Paired;;SRX11716981;;;SRA	SAL_JB6954AA	ND			2021				North America	United States								PulseNet Next Generation Subtyping Methods Unit			PRJNA230403	SRP040281	SAMN20709974	SRS9747447	2021-10-01	2021-08-11	Panama	D1	l,v	1.5	Panama	9	l,v	1.5
SAL_JB7243AA	261913	SRR15369738;ILLUMINA;Paired;;SRX11672332;;;SRA	SAL_JB7243AA	ND			2016	6			Europe	United Kingdom								Public Health England			PRJNA248792	SRP042645	SAMN20666129	SRS9704420	2021-10-01	2021-08-09	Panama	D1	l,v	1.5	Panama	9	l,v	1.5
SAL_JB8500AA	1488389	SRR16200008;ILLUMINA;Paired;;SRX12484496;;;SRA	SAL_JB8500AA	Human	Human	Homo sapiens; human	2021	9			Europe	United Kingdom								Public Health England			PRJNA248792	SRP042645	SAMN22045456	SRS10448045	2021-10-05	2021-10-05	Panama	D1	l,v	1.5	Panama	9	l,v	1.5
SAL_JB9506AA	FSIS12105807	SRR16299696;ILLUMINA;Paired;;SRX12578499;;;SRA	SAL_JB9506AA	Livestock	Bovine	Animal-Calf-Bob Veal (cecal)	2021				North America	United States	Ohio							United States Department of Agriculture, Food Safety and Inspection Service			PRJNA292666	SRP062916	SAMN22228178	SRS10534367	2021-10-13	2021-10-12	Panama	D1	l,v	1.5	Panama	9	l,v	1.5
SAL_KB0055AA	SMG-21-1813	traces-0HaqkcQ;ILLUMINA;Paired;;NA;;;Uploaded	SAL_KB0055AA	ND							Europe	United Kingdom	Scotland							D. Brown (Scotland)							2021-10-18	2021-10-18	Panama	D1	l,v	1.5	Panama	9	l,v	1.5
SAL_KB0056AA	SMG-21-1829	traces-0cytQly;ILLUMINA;Paired;;NA;;;Uploaded	SAL_KB0056AA	ND							Europe	United Kingdom	Scotland							D. Brown (Scotland)							2021-10-18	2021-10-18	Panama	D1	l,v	1.5	Panama	9	l,v	1.5
SAL_KB0061AA	SMG-21-1831	traces-0ANBzGy;ILLUMINA;Paired;;NA;;;Uploaded	SAL_KB0061AA	ND							Europe	United Kingdom	Scotland							D. Brown (Scotland)							2021-10-18	2021-10-18	Panama	D1	l,v	1.5	Panama	9	l,v	1.5
SAL_KB0064AA	SMG-21-1833	traces-0DIVhNq;ILLUMINA;Paired;;NA;;;Uploaded	SAL_KB0064AA	ND							Europe	United Kingdom	Scotland							D. Brown (Scotland)							2021-10-18	2021-10-18	Panama	D1	l,v	1.5	Panama	9	l,v	1.5
SAL_KB1405AA	FSIS12106382	SRR16588171;ILLUMINA;Paired;;SRX12789573;;;SRA	SAL_KB1405AA	Livestock	Bovine	Animal-Calf-Non Formula-fed Veal (cecal)	2021				North America	United States	New Jersey							United States Department of Agriculture, Food Safety and Inspection Service			PRJNA292666	SRP062916	SAMN22591843	SRS10735531	2021-10-27	2021-10-27	Panama	D1	l,v	1.5	Panama	9	l,v	1.5
SAL_KB1799AA	FSIS12106386	SRR16632198;ILLUMINA;Paired;;SRX12833240;;;SRA	SAL_KB1799AA	Livestock	Swine	Animal-Swine-Market Swine (cecal)	2021				North America	United States	Pennsylvania							United States Department of Agriculture, Food Safety and Inspection Service			PRJNA292666	SRP062916	SAMN22784564	SRS10778211	2021-10-30	2021-10-29	Panama	D1	l,v	1.5	Panama	9	l,v	1.5
SAL_KB2603AA	PNUSAS241877	SRR16770590;ILLUMINA;Paired;;SRX12970525;;;SRA	SAL_KB2603AA	ND			2021				North America	United States								PulseNet Next Generation Subtyping Methods Unit			PRJNA230403	SRP040281	SAMN22883269	SRS10911392	2021-11-05	2021-11-04	Panama	D1	l,v	1.5	Panama	9	l,v	1.5
SAL_KB3051AA	1519742	SRR16870029;ILLUMINA;Paired;;SRX13062913;;;SRA	SAL_KB3051AA	Human	Human	Homo sapiens; human	2021	10			Europe	United Kingdom								Public Health England			PRJNA248792	SRP042645	SAMN22988203	SRS11000279	2021-11-09	2021-11-09	Panama	D1	l,v	1.5	Panama	9	l,v	1.5
SAL_KB3673AA	1522667	SRR16931879;ILLUMINA;Paired;;SRX13124032;;;SRA	SAL_KB3673AA	Human	Human	Homo sapiens; human	2021	10			Europe	United Kingdom								Public Health England			PRJNA248792	SRP042645	SAMN23099025	SRS11058913	2021-11-15	2021-11-13	Panama	D1	l,v	1.5	Panama	9	l,v	1.5
SAL_KB3944AA	1525898	SRR16951852;ILLUMINA;Paired;;SRX13143603;;;SRA	SAL_KB3944AA	Human	Human	Homo sapiens; human	2021	11			Europe	United Kingdom								Public Health England			PRJNA248792	SRP042645	SAMN23167937	SRS11076493	2021-11-18	2021-11-16	Panama	D1	l,v	1.5	Panama	9	l,v	1.5
SAL_KB5014AA	PNUSAS246460	SRR17017415;ILLUMINA;Paired;;SRX13207505;;;SRA	SAL_KB5014AA	ND			2021				North America	United States								PulseNet Next Generation Subtyping Methods Unit			PRJNA230403	SRP040281	SAMN23408216	SRS11133600	2021-12-01	2021-11-23	Panama	D1	l,v	1.5	Panama	9	l,v	1.5
SAL_KB5021AA	PNUSAS246455	SRR17017379;ILLUMINA;Paired;;SRX13207469;;;SRA	SAL_KB5021AA	ND			2021				North America	United States								PulseNet Next Generation Subtyping Methods Unit			PRJNA230403	SRP040281	SAMN23408131	SRS11133564	2021-12-01	2021-11-23	Panama	D1	l,v	1.5	Panama	9	l,v	1.5
SAL_KB5062AA	1530722	SRR17008418;ILLUMINA;Paired;;SRX13198615;;;SRA	SAL_KB5062AA	Other Animal	ND/Others	Animal	2021	11			Europe	United Kingdom								Public Health England			PRJNA248792	SRP042645	SAMN23390838	SRS11125655	2021-12-01	2021-11-23	Panama	D1	l,v	1.5	Panama	9	l,v	1.5
SAL_KB5636AA	1457771	SRR16118905;ILLUMINA;Paired;;SRX12404402;;;SRA	SAL_KB5636AA	Other Animal	ND/Others	Animal	2021	9			Europe	United Kingdom								Public Health England			PRJNA248792	SRP042645	SAMN21902007	SRS10373592	2021-12-01	2021-10-02	Panama	D1	l,v	1.5	Panama	9	l,v	1.5
SAL_KB5665AA	1457693	SRR16118858;ILLUMINA;Paired;;SRX12404355;;;SRA	SAL_KB5665AA	Other Animal	ND/Others	Animal	2021	9			Europe	United Kingdom								Public Health England			PRJNA248792	SRP042645	SAMN21901920	SRS10373544	2021-12-01	2021-10-02	Panama	D1	l,v	1.5	Panama	9	l,v	1.5
SAL_KB5666AA	1457686	SRR16118857;ILLUMINA;Paired;;SRX12404354;;;SRA	SAL_KB5666AA	Other Animal	ND/Others	Animal	2021	9			Europe	United Kingdom								Public Health England			PRJNA248792	SRP042645	SAMN21901928	SRS10373545	2021-12-01	2021-10-02	Panama	D1	l,v	1.5	Panama	9	l,v	1.5
SAL_KB6208AA	1539336	SRR17144996;ILLUMINA;Paired;;SRX13329037;;;SRA	SAL_KB6208AA	Human	Human	Homo sapiens; human	2021	11			Europe	United Kingdom								Public Health England			PRJNA248792	SRP042645	SAMN23708067	SRS11235084	2021-12-11	2021-12-07	Panama	D1	l,v	1.5	Panama	9	l,v	1.5
SAL_KB6244AA	PNUSAS248731	SRR17144834;ILLUMINA;Paired;;SRX13328875;;;SRA	SAL_KB6244AA	ND			2021				North America	United States								PulseNet Next Generation Subtyping Methods Unit			PRJNA230403	SRP040281	SAMN23708070	SRS11234922	2021-12-11	2021-12-06	Panama	D1	l,v	1.5	Panama	9	l,v	1.5
SAL_KB6573AA	1536211	SRR17100073;ILLUMINA;Paired;;SRX13287750;;;SRA	SAL_KB6573AA	Human	Human	Homo sapiens; human	2021	9			Europe	United Kingdom								Public Health England			PRJNA248792	SRP042645	SAMN23572369	SRS11200491	2021-12-11	2021-12-03	Panama	D1	l,v	1.5	Panama	9	l,v	1.5
SAL_KB7149AA	1553603	SRR17377348;ILLUMINA;Paired;;SRX13551555;;;SRA	SAL_KB7149AA	Human	Human	Homo sapiens; human	2021	12			Europe	United Kingdom								Public Health England			PRJNA248792	SRP042645	SAMN24498191	SRS11444997	2022-01-01	2021-12-30	Panama	D1	l,v	1.5	Panama	9	l,v	1.5
SAL_KB9059AA	1561162	SRR17646370;ILLUMINA;Paired;;SRX13814630;;;SRA	SAL_KB9059AA	Human	Human	Homo sapiens; human	2021	12			Europe	United Kingdom								Public Health England			PRJNA248792	SRP042645	SAMN25046091	SRS11694826	2022-01-23	2022-01-18	Panama	D1	l,v	1.5	Panama	9	l,v	1.5
SAL_LB0196AA	FSIS32206417	SRR17836483;ILLUMINA;Paired;;SRX13997692;;;SRA	SAL_LB0196AA	Livestock	Swine	Product-Raw-Ground, Comminuted or Otherwise Nonintact-Pork	2021				North America	United States	Wisconsin							United States Department of Agriculture, Food Safety and Inspection Service			PRJNA242847	SRP040648	SAMN25517825	SRS11836084	2022-02-10	2022-01-31	Panama	D1	l,v	1.5	Panama	9	l,v	1.5
SAL_LB0498AA	1571773	SRR17916339;ILLUMINA;Paired;;SRX14074785;;;SRA	SAL_LB0498AA	Human	Human	Homo sapiens; human	2022	1			Europe	United Kingdom								Public Health England			PRJNA248792	SRP042645	SAMN25715993	SRS11901520	2022-02-12	2022-02-08	Panama	D1	l,v	1.5	Panama	9	l,v	1.5
SAL_LB0721AA	1571048	SRR17876367;ILLUMINA;Paired;;SRX14035746;;;SRA	SAL_LB0721AA	Human	Human	Homo sapiens; human	2022	1			Europe	United Kingdom								Public Health England			PRJNA248792	SRP042645	SAMN25638843	SRS11870861	2022-02-12	2022-02-04	Panama	D1	l,v	1.5	Panama	9	l,v	1.5
SAL_LB0745AA	1569167	SRR17865581;ILLUMINA;Paired;;SRX14025330;;;SRA	SAL_LB0745AA	Human	Human	Homo sapiens; human	2022	1			Europe	United Kingdom								Public Health England			PRJNA248792	SRP042645	SAMN25600700	SRS11861924	2022-02-12	2022-02-03	Panama	D1	l,v	1.5	Panama	9	l,v	1.5
SAL_LB0747AA	1569164	SRR17865579;ILLUMINA;Paired;;SRX14025328;;;SRA	SAL_LB0747AA	Environment	ND/Others	Environmental	2022	1			Europe	United Kingdom								Public Health England			PRJNA248792	SRP042645	SAMN25600689	SRS11861922	2022-02-12	2022-02-03	Panama	D1	l,v	1.5	Panama	9	l,v	1.5
SAL_LB0751AA	1569163	SRR17865575;ILLUMINA;Paired;;SRX14025324;;;SRA	SAL_LB0751AA	Environment	ND/Others	Environmental	2022	1			Europe	United Kingdom								Public Health England			PRJNA248792	SRP042645	SAMN25600702	SRS11861918	2022-02-12	2022-02-03	Panama	D1	l,v	1.5	Panama	9	l,v	1.5
SAL_LB0753AA	1569166	SRR17864469;ILLUMINA;Paired;;SRX14024928;;;SRA	SAL_LB0753AA	Human	Human	Homo sapiens; human	2022	1			Europe	United Kingdom								Public Health England			PRJNA248792	SRP042645	SAMN25600685	SRS11861521	2022-02-12	2022-02-03	Panama	D1	l,v	1.5	Panama	9	l,v	1.5
SAL_LB0757AA	1569165	SRR17864453;ILLUMINA;Paired;;SRX14024912;;;SRA	SAL_LB0757AA	Environment	ND/Others	Environmental	2022	1			Europe	United Kingdom								Public Health England			PRJNA248792	SRP042645	SAMN25600682	SRS11861505	2022-02-12	2022-02-03	Panama	D1	l,v	1.5	Panama	9	l,v	1.5
SAL_LB0861AA	BRCH23-C2B03	ERR8025340;ILLUMINA;Paired;;ERX7590928;;;SRA	SAL_LB0861AA	Livestock	Poultry	Gallus gallus; chicken					South America	Brazil								Quadram Institute Bioscience			PRJEB46151	ERP130357	SAMEA12320522	ERS9927351	2022-02-14	2022-02-11	Panama	D1	l,v	1.5	Panama	9	l,v	1.5
SAL_LB0907AA	BRCH23-C1A12	ERR8025291;ILLUMINA;Paired;;ERX7590879;;;SRA	SAL_LB0907AA	Livestock	Poultry	Gallus gallus; chicken					South America	Brazil								Quadram Institute Bioscience			PRJEB46151	ERP130357	SAMEA12320475	ERS9927304	2022-02-14	2022-02-11	Panama	D1	l,v	1.5	Panama	9	l,v	1.5
SAL_LB1017AA	BRCH23-C2G11	ERR8025177;ILLUMINA;Paired;;ERX7590765;;;SRA	SAL_LB1017AA	Livestock	Poultry	Gallus gallus; chicken					South America	Brazil								Quadram Institute Bioscience			PRJEB46151	ERP130357	SAMEA12320364	ERS9927193	2022-02-14	2022-02-11	Panama	D1	l,v	1.5	Panama	9	l,v	1.5
SAL_LB1757AA	1581609	SRR18090486;ILLUMINA;Paired;;SRX14241597;;;SRA	SAL_LB1757AA	Human	Human	Homo sapiens; human	2022	2			Europe	United Kingdom								Public Health England			PRJNA248792	SRP042645	SAMN26137532	SRS12062231	2022-02-23	2022-02-22	Panama	D1	l,v	1.5	Panama	9	l,v	1.5
SAL_LB1838AA	1578902	SRR18061327;ILLUMINA;Paired;;SRX14213152;;;SRA	SAL_LB1838AA	Human	Human	Homo sapiens; human	2022	2			Europe	United Kingdom								Public Health England			PRJNA248792	SRP042645	SAMN26026880	SRS12035151	2022-02-23	2022-02-22	Panama	D1	l,v	1.5	Panama	9	l,v	1.5
SAL_LB2118AA	PNUSAS259338	SRR18101288;ILLUMINA;Paired;;SRX14252168;;;SRA	SAL_LB2118AA	ND			2022				North America	United States								PulseNet Next Generation Subtyping Methods Unit			PRJNA230403	SRP040281	SAMN26177237	SRS12072000	2022-02-25	2022-02-23	Panama	D1	l,v	1.5	Panama	9	l,v	1.5
SAL_LB3561AA	CFSAN102285	SRR18321038;ILLUMINA;Paired;500;SRX14458862;;;SRA	SAL_LB3561AA	Environment	Water/River	Environmental-water; water canal	2019	9	1		North America	Mexico								FDA Center for Food Safety and Applied Nutrition			PRJNA560080	SRP227273	SAMN26680515	SRS12263442	2022-03-17	2022-03-15	Panama	D1	l,v	1.5	Panama	9	l,v	1.5
SAL_LB4698AA	MPSPSA2058-1	SRR18544711;ILLUMINA;Paired;500;SRX14674501;;;SRA	SAL_LB4698AA	Environment	Water/River	Environmental-water; river	2020	11	29		North America	Mexico								FDA Center for Food Safety and Applied Nutrition			PRJNA186035	SRP018785	SAMN27110697	SRS12438672	2022-04-03	2022-03-30	Panama	D1	l,v	1.5	Panama	9	l,v	1.5
SAL_LB4794AA	MPSPSA2037-5	SRR18517467;ILLUMINA;Paired;500;SRX14648531;;;SRA	SAL_LB4794AA	Environment	Water/River	Environmental-factory/production facility| environmental-water; irrigation canal	2020	2	16		North America	Mexico								FDA Center for Food Safety and Applied Nutrition			PRJNA186035	SRP018785	SAMN27058406	SRS12413770	2022-04-03	2022-03-29	Panama	D1	l,v	1.5	Panama	9	l,v	1.5
SAL_LB5743AA	1607835	SRR18605198;ILLUMINA;Paired;;SRX14733403;;;SRA	SAL_LB5743AA	Human	Human	Homo sapiens; human	2022	3			Europe	United Kingdom								Public Health England			PRJNA248792	SRP042645	SAMN27294034	SRS12495361	2022-04-10	2022-04-08	Panama	D1	l,v	1.5	Panama	9	l,v	1.5
SAL_LB5938AA	FSIS32206604	SRR18575287;ILLUMINA;Paired;;SRX14704254;;;SRA	SAL_LB5938AA	Livestock	Swine	Product-Raw-Ground, Comminuted or Otherwise Nonintact-Pork	2022				North America	United States	California							United States Department of Agriculture, Food Safety and Inspection Service			PRJNA242847	SRP040648	SAMN27156677	SRS12467130	2022-04-10	2022-04-04	Panama	D1	l,v	1.5	Panama	9	l,v	1.5
SAL_LB6095AA	1610405	SRR18687565;ILLUMINA;Paired;;SRX14788581;;;SRA	SAL_LB6095AA	Human	Human	Homo sapiens; human	2022	4			Europe	United Kingdom								Public Health England			PRJNA248792	SRP042645	SAMN27480978	SRS12547467	2022-04-11	2022-04-09	Panama	D1	l,v	1.5	Panama	9	l,v	1.5
SAL_LB6292AA	PNUSAS265345	SRR18715713;ILLUMINA;Paired;;SRX14816115;;;SRA	SAL_LB6292AA	ND			2022				North America	United States								PulseNet Next Generation Subtyping Methods Unit			PRJNA230403	SRP040281	SAMN27521538	SRS12572652	2022-04-12	2022-04-11	Panama	D1	l,v	1.5	Panama	9	l,v	1.5
SAL_LB6310AA	PNUSAS265270	SRR18712266;ILLUMINA;Paired;;SRX14812869;;;SRA	SAL_LB6310AA	ND			2022				North America	United States								PulseNet Next Generation Subtyping Methods Unit			PRJNA230403	SRP040281	SAMN27518085	SRS12569555	2022-04-12	2022-04-11	Panama	D1	l,v	1.5	Panama	9	l,v	1.5
SAL_LB6542AA	SMG-22-558	traces-0fZSbFY;ILLUMINA;Paired;;NA;;;Uploaded	SAL_LB6542AA	ND							Europe	United Kingdom	Scotland							D. Brown (Scotland)							2022-04-19	2022-04-19	Panama	D1	l,v	1.5	Panama	9	l,v	1.5
SAL_LB7058AA	MPSPGB19-2_Sa_BD49	SRR18856395;ILLUMINA;Paired;;SRX14954227;;;SRA	SAL_LB7058AA	Livestock	Bovine	Bovine; ground beef	2021	6			North America	Mexico								SENASICA			PRJNA480281	SRP153090	SAMN27723596	SRS12704759	2022-04-25	2022-04-21	Panama	D1	l,v	1.5	Panama	9	l,v	1.5
SAL_LB7060AA	MPSPGB19-1_Sa_BD48	SRR18856397;ILLUMINA;Paired;;SRX14954225;;;SRA	SAL_LB7060AA	Livestock	Bovine	Bovine; ground beef	2021	6			North America	Mexico								SENASICA			PRJNA480281	SRP153090	SAMN27723595	SRS12704756	2022-04-25	2022-04-21	Panama	D1	l,v	1.5	Panama	9	l,v	1.5
SAL_LB7133AA	1614980	SRR18821960;ILLUMINA;Paired;;SRX14920331;;;SRA	SAL_LB7133AA	Food	ND/Others	Food	2022	4			Europe	United Kingdom								Public Health England			PRJNA248792	SRP042645	SAMN27643050	SRS12672407	2022-04-25	2022-04-20	Panama	D1	l,v	1.5	Panama	9	l,v	1.5
SAL_LB7147AA	1614939	SRR18821944;ILLUMINA;Paired;;SRX14920315;;;SRA	SAL_LB7147AA	Food	ND/Others	Food	2022	4			Europe	United Kingdom								Public Health England			PRJNA248792	SRP042645	SAMN27643057	SRS12672392	2022-04-25	2022-04-20	Panama	D1	l,v	1.5	Panama	9	l,v	1.5
SAL_LB7167AA	1615000	SRR18821712;ILLUMINA;Paired;;SRX14920083;;;SRA	SAL_LB7167AA	Food	ND/Others	Food	2022	4			Europe	United Kingdom								Public Health England			PRJNA248792	SRP042645	SAMN27643004	SRS12672161	2022-04-25	2022-04-20	Panama	D1	l,v	1.5	Panama	9	l,v	1.5
SAL_LB7321AA	FSIS12210790	SRR18771522;ILLUMINA;Paired;;SRX14870896;;;SRA	SAL_LB7321AA	Livestock	Swine	Animal-Swine-Market Swine (cecal)	2022				North America	United States	Nebraska							United States Department of Agriculture, Food Safety and Inspection Service			PRJNA292666	SRP062916	SAMN27603702	SRS12624914	2022-04-25	2022-04-15	Panama	D1	l,v	1.5	Panama	9	l,v	1.5
SAL_LB9017AA	PNUSAS270437	SRR19171837;ILLUMINA;Paired;;SRX15237363;;;SRA	SAL_LB9017AA	ND			2022				North America	United States								PulseNet Next Generation Subtyping Methods Unit			PRJNA230403	SRP040281	SAMN28194835	SRS12970527	2022-05-12	2022-05-11	Panama	D1	l,v	1.5	Panama	9	l,v	1.5
SAL_LB9879AA	BB01148615	ERR9783101;ILLUMINA;Paired;;ERX9331225;;;Uploaded	SAL_LB9879AA	Human	Human	Stool	2022	3	2		Africa	South Africa	KwaZulu-Natal							Anthony Smith, NICD			PRJEB39546	ERP123079	SAMEA14449731	ERS12069344	2022-05-24	2022-05-24	Panama	D1	l,v	1.5	Panama	9	l,v	1.5
SAL_MB0823AA	PNUSAS272832	SRR19373027;ILLUMINA;Paired;;SRX15431485;;;SRA	SAL_MB0823AA	ND			2022				North America	United States								PulseNet Next Generation Subtyping Methods Unit			PRJNA230403	SRP040281	SAMN28631160	SRS13154422	2022-06-03	2022-05-24	Panama	D1	l,v	1.5	Panama	9	l,v	1.5
SAL_MB2306AA	1613156	SRR18927064;ILLUMINA;Paired;;SRX15004724;;;SRA	SAL_MB2306AA	Food	ND/Others	Food	2022	4			Europe	United Kingdom								Public Health England			PRJNA248792	SRP042645	SAMN27783514	SRS12753466	2022-06-07	2022-04-27	Panama	D1	l,v	1.5	Panama	9	l,v	1.5
SAL_MB2396AA	1617631	SRR18914400;ILLUMINA;Paired;;SRX14992336;;;SRA	SAL_MB2396AA	Food	ND/Others	Food	2022	4			Europe	United Kingdom								Public Health England			PRJNA248792	SRP042645	SAMN27767698	SRS12741670	2022-06-07	2022-04-26	Panama	D1	l,v	1.5	Panama	9	l,v	1.5
SAL_MB3025AA	PNCS012698	SRR18432140;ILLUMINA;Paired;;SRX14565949;;;SRA	SAL_MB3025AA	Human	Human	Homo sapiens; stool	2017	12	25		North America	Canada								National Microbiology Laboratory			PRJNA543337	SRP199206	SAMN26795868	SRS12342947	2022-06-07	2022-03-23	Panama	D1	l,v	1.5	Panama	9	l,v	1.5
SAL_MB3961AA	PNUSAS256070	SRR17805273;ILLUMINA;Paired;;SRX13967318;;;SRA	SAL_MB3961AA	ND			2022				North America	United States								PulseNet Next Generation Subtyping Methods Unit			PRJNA230403	SRP040281	SAMN25353612	SRS11807151	2022-06-07	2022-01-28	Panama	D1	l,v	1.5	Panama	9	l,v	1.5
SAL_MB4831AA	1562883	SRR17681786;ILLUMINA;Paired;;SRX13845070;;;SRA	SAL_MB4831AA	Human	Human	Homo sapiens; human	2022	1			Europe	United Kingdom								Public Health England			PRJNA248792	SRP042645	SAMN25144225	SRS11722188	2022-06-07	2022-01-21	Panama	D1	l,v	1.5	Panama	9	l,v	1.5
SAL_MB5158AA	PNUSAS253928	SRR17541384;ILLUMINA;Paired;;SRX13711035;;;SRA	SAL_MB5158AA	ND			2021				North America	United States								PulseNet Next Generation Subtyping Methods Unit			PRJNA230403	SRP040281	SAMN24812276	SRS11589799	2022-06-07	2022-01-10	Panama	D1	l,v	1.5	Panama	9	l,v	1.5
SAL_MB5202AA	FSIS12208189	SRR17534425;ILLUMINA;Paired;;SRX13704179;;;SRA	SAL_MB5202AA	Livestock	Caprine	Animal-Goat (cecal)	2021				North America	United States	Florida							United States Department of Agriculture, Food Safety and Inspection Service			PRJNA292666	SRP062916	SAMN24808109	SRS11579954	2022-06-07	2022-01-10	Panama	D1	l,v	1.5	Panama	9	l,v	1.5
SAL_MB5444AA	PNUSAS274123	SRR19513429;ILLUMINA;Paired;;SRX15565942;;;SRA	SAL_MB5444AA	ND			2022				North America	United States								PulseNet Next Generation Subtyping Methods Unit			PRJNA230403	SRP040281	SAMN28817742	SRS13273710	2022-06-08	2022-06-02	Panama	D1	l,v	1.5	Panama	9	l,v	1.5
SAL_MB6144AA	PNUSAS275365	SRR19572397;ILLUMINA;Paired;;SRX15624426;;;SRA	SAL_MB6144AA	ND			2022				North America	United States								PulseNet Next Generation Subtyping Methods Unit			PRJNA230403	SRP040281	SAMN28900545	SRS13324653	2022-06-10	2022-06-07	Panama	D1	l,v	1.5	Panama	9	l,v	1.5
SAL_MB6160AA	PNUSAS275416	SRR19572315;ILLUMINA;Paired;;SRX15624349;;;SRA	SAL_MB6160AA	ND			2022				North America	United States								PulseNet Next Generation Subtyping Methods Unit			PRJNA230403	SRP040281	SAMN28899614	SRS13324578	2022-06-10	2022-06-07	Panama	D1	l,v	1.5	Panama	9	l,v	1.5
SAL_MB8607AA	PNUSAS279393	SRR19881256;ILLUMINA;Paired;;SRX15924630;;;SRA	SAL_MB8607AA	ND			2022				North America	United States								PulseNet Next Generation Subtyping Methods Unit			PRJNA230403	SRP040281	SAMN29397282	SRS13613009	2022-07-05	2022-06-28	Panama	D1	l,v	1.5	Panama	9	l,v	1.5
SAL_MB8860AA	W035-21-1	SRR19846578;ILLUMINA;Paired;500;SRX15890273;;;SRA	SAL_MB8860AA	Environment	Water/River	Environmental-water; fresh water stream	2020	11	23		South America	Brazil								FDA			PRJNA560080	SRP227273	SAMN29334655	SRS13579381	2022-07-05	2022-06-24	Panama	D1	l,v	1.5	Panama	9	l,v	1.5
SAL_MB8862AA	W036-14-1	SRR19846576;ILLUMINA;Paired;500;SRX15890271;;;SRA	SAL_MB8862AA	Environment	Water/River	Environmental-water; fresh water stream	2020	11	23		South America	Brazil								FDA			PRJNA560080	SRP227273	SAMN29334659	SRS13579379	2022-07-05	2022-06-24	Panama	D1	l,v	1.5	Panama	9	l,v	1.5
SAL_MB8863AA	W036-18-1	SRR19846575;ILLUMINA;Paired;500;SRX15890270;;;SRA	SAL_MB8863AA	Environment	Water/River	Environmental-water; fresh water stream	2020	11	23		South America	Brazil								FDA			PRJNA560080	SRP227273	SAMN29334653	SRS13579378	2022-07-05	2022-06-24	Panama	D1	l,v	1.5	Panama	9	l,v	1.5
SAL_MB8865AA	W036-17-1	SRR19846573;ILLUMINA;Paired;500;SRX15890268;;;SRA	SAL_MB8865AA	Environment	Water/River	Environmental-water; fresh water stream	2020	11	23		South America	Brazil								FDA			PRJNA560080	SRP227273	SAMN29334652	SRS13579376	2022-07-05	2022-06-24	Panama	D1	l,v	1.5	Panama	9	l,v	1.5
SAL_MB8868AA	W018-24-1	SRR19846495;ILLUMINA;Paired;500;SRX15890190;;;SRA	SAL_MB8868AA	Environment	Water/River	Environmental-water; fresh water stream	2020	2	19		South America	Brazil								FDA			PRJNA560080	SRP227273	SAMN29334515	SRS13579314	2022-07-05	2022-06-24	Panama	D1	l,v	1.5	Panama	9	l,v	1.5
SAL_MB8883AA	W038-12-1	SRR19846438;ILLUMINA;Paired;500;SRX15890133;;;SRA	SAL_MB8883AA	Environment	Water/River	Environmental-water; fresh water stream	2020	11	23		South America	Brazil								FDA			PRJNA560080	SRP227273	SAMN29334432	SRS13579257	2022-07-05	2022-06-24	Panama	D1	l,v	1.5	Panama	9	l,v	1.5
SAL_MB8887AA	W033-40-1	SRR19846434;ILLUMINA;Paired;500;SRX15890129;;;SRA	SAL_MB8887AA	Environment	Water/River	Environmental-water; fresh water stream	2020	11	23		South America	Brazil								FDA			PRJNA560080	SRP227273	SAMN29334426	SRS13579254	2022-07-05	2022-06-24	Panama	D1	l,v	1.5	Panama	9	l,v	1.5
SAL_MB8900AA	W038-15-1	SRR19846415;ILLUMINA;Paired;500;SRX15890110;;;SRA	SAL_MB8900AA	Environment	Water/River	Environmental-water; fresh water stream	2020	11	23		South America	Brazil								FDA			PRJNA560080	SRP227273	SAMN29333969	SRS13579234	2022-07-05	2022-06-24	Panama	D1	l,v	1.5	Panama	9	l,v	1.5
SAL_MB8914AA	W032-15-1	SRR19845687;ILLUMINA;Paired;500;SRX15889382;;;SRA	SAL_MB8914AA	Environment	Water/River	Environmental-water; fresh water stream	2020	11	23		South America	Brazil								FDA			PRJNA560080	SRP227273	SAMN29333227	SRS13578506	2022-07-05	2022-06-24	Panama	D1	l,v	1.5	Panama	9	l,v	1.5
SAL_MB8929AA	W032-37-1	SRR19845654;ILLUMINA;Paired;500;SRX15889349;;;SRA	SAL_MB8929AA	Environment	Water/River	Environmental-water; fresh water stream	2020	11	23		South America	Brazil								FDA			PRJNA560080	SRP227273	SAMN29333197	SRS13578473	2022-07-05	2022-06-24	Panama	D1	l,v	1.5	Panama	9	l,v	1.5
SAL_MB8930AA	W064-22-1	SRR19845653;ILLUMINA;Paired;500;SRX15889348;;;SRA	SAL_MB8930AA	Environment	Water/River	Environmental-water; fresh water stream	2021	1	24		South America	Brazil								FDA			PRJNA560080	SRP227273	SAMN29333199	SRS13578472	2022-07-05	2022-06-24	Panama	D1	l,v	1.5	Panama	9	l,v	1.5
SAL_MB8932AA	W032-34-1	SRR19845651;ILLUMINA;Paired;500;SRX15889346;;;SRA	SAL_MB8932AA	Environment	Water/River	Environmental-water; fresh water stream	2020	11	23		South America	Brazil								FDA			PRJNA560080	SRP227273	SAMN29333188	SRS13578470	2022-07-05	2022-06-24	Panama	D1	l,v	1.5	Panama	9	l,v	1.5
SAL_MB8945AA	W032-35-1	SRR19845609;ILLUMINA;Paired;500;SRX15889304;;;SRA	SAL_MB8945AA	Environment	Water/River	Environmental-water; fresh water stream	2020	11	23		South America	Brazil								FDA			PRJNA560080	SRP227273	SAMN29333173	SRS13578428	2022-07-05	2022-06-24	Panama	D1	l,v	1.5	Panama	9	l,v	1.5
SAL_MB8947AA	W033-14-1	SRR19845607;ILLUMINA;Paired;500;SRX15889302;;;SRA	SAL_MB8947AA	Environment	Water/River	Environmental-water; fresh water stream	2020	11	23		South America	Brazil								FDA			PRJNA560080	SRP227273	SAMN29333180	SRS13578426	2022-07-05	2022-06-24	Panama	D1	l,v	1.5	Panama	9	l,v	1.5
SAL_MB8954AA	W032-40-1	SRR19845597;ILLUMINA;Paired;500;SRX15889292;;;SRA	SAL_MB8954AA	Environment	Water/River	Environmental-water; fresh water stream	2020	11	23		South America	Brazil								FDA			PRJNA560080	SRP227273	SAMN29333134	SRS13578416	2022-07-05	2022-06-24	Panama	D1	l,v	1.5	Panama	9	l,v	1.5
SAL_MB8957AA	W032-38-1	SRR19845594;ILLUMINA;Paired;500;SRX15889289;;;SRA	SAL_MB8957AA	Environment	Water/River	Environmental-water; fresh water stream	2020	11	23		South America	Brazil								FDA			PRJNA560080	SRP227273	SAMN29333132	SRS13578413	2022-07-05	2022-06-24	Panama	D1	l,v	1.5	Panama	9	l,v	1.5
SAL_MB9041AA	W009-74-1	SRR19844364;ILLUMINA;Paired;500;SRX15888063;;;SRA	SAL_MB9041AA	Environment	Water/River	Environmental-water; fresh water stream	2019	11	11		South America	Brazil								FDA			PRJNA560080	SRP227273	SAMN29332800	SRS13577394	2022-07-05	2022-06-24	Panama	D1	l,v	1.5	Panama	9	l,v	1.5
SAL_MB9044AA	W029-40-1	SRR19844325;ILLUMINA;Paired;500;SRX15888024;;;SRA	SAL_MB9044AA	Environment	Water/River	Environmental-water; fresh water stream	2020	11	23		South America	Brazil								FDA			PRJNA560080	SRP227273	SAMN29331925	SRS13577366	2022-07-05	2022-06-24	Panama	D1	l,v	1.5	Panama	9	l,v	1.5
SAL_MB9054AA	W025-19-1	SRR19844285;ILLUMINA;Paired;500;SRX15887984;;;SRA	SAL_MB9054AA	Environment	Water/River	Environmental-water; fresh water stream	2020	11	23		South America	Brazil								FDA			PRJNA560080	SRP227273	SAMN29331883	SRS13577327	2022-07-05	2022-06-24	Panama	D1	l,v	1.5	Panama	9	l,v	1.5
SAL_MB9057AA	W026-16-1	SRR19844280;ILLUMINA;Paired;500;SRX15887979;;;SRA	SAL_MB9057AA	Environment	Water/River	Environmental-water; fresh water stream	2020	11	23		South America	Brazil								FDA			PRJNA560080	SRP227273	SAMN29331882	SRS13577322	2022-07-05	2022-06-24	Panama	D1	l,v	1.5	Panama	9	l,v	1.5
SAL_MB9058AA	W009-73-1	SRR19844103;ILLUMINA;Paired;500;SRX15887802;;;SRA	SAL_MB9058AA	Environment	Water/River	Environmental-water; fresh water stream	2019	11	11		South America	Brazil								FDA			PRJNA560080	SRP227273	SAMN29331877	SRS13577320	2022-07-05	2022-06-24	Panama	D1	l,v	1.5	Panama	9	l,v	1.5
SAL_MB9060AA	W025-28-1	SRR19844100;ILLUMINA;Paired;500;SRX15887799;;;SRA	SAL_MB9060AA	Environment	Water/River	Environmental-water; fresh water stream	2020	11	23		South America	Brazil								FDA			PRJNA560080	SRP227273	SAMN29331873	SRS13577317	2022-07-05	2022-06-24	Panama	D1	l,v	1.5	Panama	9	l,v	1.5
SAL_MB9061AA	W025-39-1	SRR19844099;ILLUMINA;Paired;500;SRX15887798;;;SRA	SAL_MB9061AA	Environment	Water/River	Environmental-water; fresh water stream	2020	11	23		South America	Brazil								FDA			PRJNA560080	SRP227273	SAMN29331876	SRS13577316	2022-07-05	2022-06-24	Panama	D1	l,v	1.5	Panama	9	l,v	1.5
SAL_MB9062AA	W026-26-1	SRR19844092;ILLUMINA;Paired;500;SRX15887791;;;SRA	SAL_MB9062AA	Environment	Water/River	Environmental-water; fresh water stream	2020	11	23		South America	Brazil								FDA			PRJNA560080	SRP227273	SAMN29331868	SRS13577309	2022-07-05	2022-06-24	Panama	D1	l,v	1.5	Panama	9	l,v	1.5
SAL_MB9064AA	W026-29-1	SRR19844088;ILLUMINA;Paired;500;SRX15887787;;;SRA	SAL_MB9064AA	Environment	Water/River	Environmental-water; fresh water stream	2020	11	23		South America	Brazil								FDA			PRJNA560080	SRP227273	SAMN29331863	SRS13577305	2022-07-05	2022-06-24	Panama	D1	l,v	1.5	Panama	9	l,v	1.5
SAL_NB0859AA	MPSPGB53-1_Sa_BE19	SRR20081720;ILLUMINA;Paired;;SRX16119541;;;SRA	SAL_NB0859AA	Livestock	Bovine	Bovine; ground beef	2021	10	9		North America	Mexico								SENASICA			PRJNA480281	SRP153090	SAMN29633084	SRS13782165	2022-07-16	2022-07-11	Panama	D1	l,v	1.5	Panama	9	l,v	1.5
SAL_NB0917AA	MPSPGB19-3_Sa_BC99	SRR20081778;ILLUMINA;Paired;;SRX16119483;;;SRA	SAL_NB0917AA	Livestock	Bovine	Bovine; ground beef	2021	6	13		North America	Mexico								SENASICA			PRJNA480281	SRP153090	SAMN29633023	SRS13782107	2022-07-16	2022-07-11	Panama	D1	l,v	1.5	Panama	9	l,v	1.5
SAL_NB0929AA	1658393	SRR20080398;ILLUMINA;Paired;;SRX16118173;;;SRA	SAL_NB0929AA	Human	Human	Homo sapiens; human	2022	6			Europe	United Kingdom								Public Health England			PRJNA248792	SRP042645	SAMN29634888	SRS13780762	2022-07-16	2022-07-12	Panama	D1	l,v	1.5	Panama	9	l,v	1.5
SAL_NB0937AA	PNUSAS282096	SRR20080211;ILLUMINA;Paired;;SRX16117986;;;SRA	SAL_NB0937AA	ND			2022				North America	United States								PulseNet Next Generation Subtyping Methods Unit			PRJNA230403	SRP040281	SAMN29634795	SRS13780574	2022-07-16	2022-07-11	Panama	D1	l,v	1.5	Panama	9	l,v	1.5
SAL_NB1849AA	1653287	SRR19901563;ILLUMINA;Paired;;SRX15944410;;;SRA	SAL_NB1849AA	Human	Human	Homo sapiens; human	2022	6			Europe	United Kingdom								Public Health England			PRJNA248792	SRP042645	SAMN29421288	SRS13631387	2022-07-16	2022-06-30	Panama	D1	l,v	1.5	Panama	9	l,v	1.5
SAL_NB2031AA	1663650	SRR20231176;ILLUMINA;Paired;;SRX16265072;;;SRA	SAL_NB2031AA	Human	Human	Homo sapiens; human	2022	6			Europe	United Kingdom								Public Health England			PRJNA248792	SRP042645	SAMN29770124	SRS13904928	2022-07-18	2022-07-16	Panama	D1	l,v	1.5	Panama	9	l,v	1.5
SAL_NB2192AA	PNUSAS283882	SRR20281811;ILLUMINA;Paired;;SRX16315353;;;SRA	SAL_NB2192AA	ND			2022				North America	United States								PulseNet Next Generation Subtyping Methods Unit			PRJNA230403	SRP040281	SAMN29795372	SRS13953924	2022-07-19	2022-07-18	Panama	D1	l,v	1.5	Panama	9	l,v	1.5
SAL_NB2776AA	1666565	SRR20353906;ILLUMINA;Paired;;SRX16386840;;;SRA	SAL_NB2776AA	Human	Human	Homo sapiens; human	2022	7			Europe	United Kingdom								Public Health England			PRJNA248792	SRP042645	SAMN29878121	SRS14024192	2022-07-22	2022-07-22	Panama	D1	l,v	1.5	Panama	9	l,v	1.5
SAL_NB3242AA	FSIS22208963	SRR20445010;ILLUMINA;Paired;;SRX16477461;;;SRA	SAL_NB3242AA	Livestock	Swine	Product-Raw-Ground, Comminuted or Otherwise Nonintact-Pork	2022				North America	United States	Nebraska							United States Department of Agriculture, Food Safety and Inspection Service			PRJNA242847	SRP040648	SAMN29911459	SRS14115617	2022-07-24	2022-07-22	Panama	D1	l,v	1.5	Panama	9	l,v	1.5
SAL_NB4327AA	1676345	SRR20869925;ILLUMINA;Paired;;SRX16888647;;;SRA	SAL_NB4327AA	Human	Human	Homo sapiens; human	2022	7			Europe	United Kingdom								Public Health England			PRJNA248792	SRP042645	SAMN30168790	SRS14476125	2022-08-07	2022-08-06	Panama	D1	l,v	1.5	Panama	9	l,v	1.5
SAL_NB6125AA	SLR4_6654	SRR21011650;ILLUMINA;Paired;;SRX17028168;;;SRA	SAL_NB6125AA	ND							Europe	Russia					60	100		Central Research Institute of Epidemiology			PRJNA484865	SRP156767	SAMN30254350	SRS14612933	2022-08-11	2022-08-11	Panama	D1	l,v	1.5	Panama	9	l,v	1.5
SAL_NB7311AA	PNUSAS292273	SRR21131007;ILLUMINA;Paired;;SRX17143357;;;SRA	SAL_NB7311AA	Livestock	Bovine	Ground beef	2022	7			North America	United States	Wisconsin							PulseNet Next Generation Subtyping Methods Unit			PRJNA230403	SRP040281	SAMN30399040	SRS14716037	2022-08-20	2022-08-19	Panama	D1	l,v	1.5	Panama	9	l,v	1.5
SAL_NB7565AA	1684576	SRR21143065;ILLUMINA;Paired;;SRX17155258;;;SRA	SAL_NB7565AA	Human	Human	Homo sapiens; human	2022	8			Europe	United Kingdom								Public Health England			PRJNA248792	SRP042645	SAMN30415477	SRS14726993	2022-08-22	2022-08-20	Panama	D1	l,v	1.5	Panama	9	l,v	1.5
SAL_NB8447AA	SMG-22-1436	traces-0bSkXps;ILLUMINA;Paired;;NA;;;Uploaded	SAL_NB8447AA	ND							Europe	United Kingdom	Scotland							D. Brown (Scotland)							2022-08-26	2022-08-26	Panama	D1	l,v	1.5	Panama	9	l,v	1.5
SAL_NB8565AA	1686644	SRR21205330;ILLUMINA;Paired;;SRX17216116;;;SRA	SAL_NB8565AA	Human	Human	Homo sapiens; human	2022	8			Europe	United Kingdom								Public Health England			PRJNA248792	SRP042645	SAMN30469425	SRS14783262	2022-08-28	2022-08-25	Panama	D1	l,v	1.5	Panama	9	l,v	1.5
SAL_NB9587AA	PNUSAS296149	SRR21314588;ILLUMINA;Paired;;SRX17320799;;;SRA	SAL_NB9587AA	ND			2022				North America	United States								PulseNet Next Generation Subtyping Methods Unit			PRJNA230403	SRP040281	SAMN30589487	SRS14881097	2022-08-31	2022-08-30	Panama	D1	l,v	1.5	Panama	9	l,v	1.5
SAL_OB0609AA	1697099	SRR21491867;ILLUMINA;Paired;;SRX17495318;;;SRA	SAL_OB0609AA	Human	Human	Homo sapiens; human	2022	9			Europe	United Kingdom								Public Health England			PRJNA248792	SRP042645	SAMN30728668	SRS15046489	2022-09-10	2022-09-09	Panama	D1	l,v	1.5	Panama	9	l,v	1.5
SAL_OB0753AA	1696281	SRR21468825;ILLUMINA;Paired;;SRX17472683;;;SRA	SAL_OB0753AA	Human	Human	Homo sapiens; human	2022	8			Europe	United Kingdom								Public Health England			PRJNA248792	SRP042645	SAMN30718119	SRS15025991	2022-09-10	2022-09-08	Panama	D1	l,v	1.5	Panama	9	l,v	1.5
SAL_OB0845AA	PNUSAS298061	SRR21462332;ILLUMINA;Paired;;SRX17466027;;;SRA	SAL_OB0845AA	ND			2022				North America	United States								PulseNet Next Generation Subtyping Methods Unit			PRJNA230403	SRP040281	SAMN30712240	SRS15019478	2022-09-10	2022-09-08	Panama	D1	l,v	1.5	Panama	9	l,v	1.5
SAL_OB1189AA	1692292	SRR21408291;ILLUMINA;Paired;;SRX17413269;;;SRA	SAL_OB1189AA	Human	Human	Homo sapiens; human	2022	8			Europe	United Kingdom								Public Health England			PRJNA248792	SRP042645	SAMN30651399	SRS14969315	2022-09-10	2022-09-03	Panama	D1	l,v	1.5	Panama	9	l,v	1.5
SAL_OB1449AA	1690993	SRR21354613;ILLUMINA;Paired;;SRX17360364;;;SRA	SAL_OB1449AA	Human	Human	Homo sapiens; human	2022	8			Europe	United Kingdom								Public Health England			PRJNA248792	SRP042645	SAMN30600791	SRS14919716	2022-09-10	2022-08-31	Panama	D1	l,v	1.5	Panama	9	l,v	1.5
SAL_OB1473AA	PNUSAS296244	SRR21346177;ILLUMINA;Paired;;SRX17352026;;;SRA	SAL_OB1473AA	ND			2022				North America	United States								PulseNet Next Generation Subtyping Methods Unit			PRJNA230403	SRP040281	SAMN30594694	SRS14912297	2022-09-10	2022-08-31	Panama	D1	l,v	1.5	Panama	9	l,v	1.5
SAL_OB2481AA	FA1306	SRR21536575;ILLUMINA;Paired;500;SRX17538820;;;SRA	SAL_OB2481AA	Environment	Water/River	Environmental-water; environmental-factory/production facility; irrigation canal	2021	4	16		South America	Chile								FDA			PRJNA560080	SRP227273	SAMN30814066	SRS15086296	2022-09-15	2022-09-12	Panama	D1	l,v	1.5	Panama	9	l,v	1.5
SAL_OB2510AA	FA1303	SRR21536534;ILLUMINA;Paired;500;SRX17538779;;;SRA	SAL_OB2510AA	Environment	Water/River	Environmental-water; environmental-factory/production facility; irrigation canal	2021	4	16		South America	Chile								FDA			PRJNA560080	SRP227273	SAMN30813996	SRS15086255	2022-09-15	2022-09-12	Panama	D1	l,v	1.5	Panama	9	l,v	1.5
SAL_OB2513AA	FA1307	SRR21536529;ILLUMINA;Paired;500;SRX17538774;;;SRA	SAL_OB2513AA	Environment	Water/River	Environmental-water; environmental-factory/production facility; irrigation canal	2021	4	16		South America	Chile								FDA			PRJNA560080	SRP227273	SAMN30813991	SRS15086250	2022-09-15	2022-09-12	Panama	D1	l,v	1.5	Panama	9	l,v	1.5
SAL_OB2516AA	FA1305	SRR21536525;ILLUMINA;Paired;500;SRX17538770;;;SRA	SAL_OB2516AA	Environment	Water/River	Environmental-water; environmental-factory/production facility; irrigation canal	2021	4	16		South America	Chile								FDA			PRJNA560080	SRP227273	SAMN30813995	SRS15086246	2022-09-15	2022-09-12	Panama	D1	l,v	1.5	Panama	9	l,v	1.5
SAL_OB2546AA	FA1337	SRR21535485;ILLUMINA;Paired;500;SRX17537730;;;SRA	SAL_OB2546AA	Environment	Water/River	Environmental-factory/production facility| environmental-water; Irrigation Canal	2021	4	15		South America	Chile								FDA			PRJNA560080	SRP227273	SAMN30813856	SRS15086158	2022-09-15	2022-09-12	Panama	D1	l,v	1.5	Panama	9	l,v	1.5
SAL_OB2555AA	FA1335	SRR21535476;ILLUMINA;Paired;500;SRX17537721;;;SRA	SAL_OB2555AA	Environment	Water/River	Environmental-water; environmental-factory/production facility; irrigation canal	2021	4	15		South America	Chile								FDA			PRJNA560080	SRP227273	SAMN30813853	SRS15086149	2022-09-15	2022-09-12	Panama	D1	l,v	1.5	Panama	9	l,v	1.5
SAL_OB2557AA	FA1336	SRR21535474;ILLUMINA;Paired;500;SRX17537719;;;SRA	SAL_OB2557AA	Environment	Water/River	Environmental-factory/production facility| environmental-water; Irrigation Canal	2021	4	15		South America	Chile								FDA			PRJNA560080	SRP227273	SAMN30813850	SRS15086147	2022-09-15	2022-09-12	Panama	D1	l,v	1.5	Panama	9	l,v	1.5
SAL_OB2561AA	FA1300	SRR21535468;ILLUMINA;Paired;500;SRX17537713;;;SRA	SAL_OB2561AA	Environment	Water/River	Environmental-water; River	2021	4	14		South America	Chile								FDA			PRJNA560080	SRP227273	SAMN30813653	SRS15086141	2022-09-15	2022-09-12	Panama	D1	l,v	1.5	Panama	9	l,v	1.5
SAL_OB4077AA	FSIS12215093	SRR21649364;ILLUMINA;Paired;;SRX17649321;;;SRA	SAL_OB4077AA	Livestock	Caprine	Animal-Sheep-Lamb (cecal)	2022				North America	United States	New Jersey							United States Department of Agriculture, Food Safety and Inspection Service			PRJNA292666	SRP062916	SAMN30941611	SRS15182692	2022-09-21	2022-09-20	Panama	D1	l,v	1.5	Panama	9	l,v	1.5
SAL_OB5563AA	C5132RVXL2	SRR21770952;ILLUMINA;Paired;500;SRX17765942;;;SRA	SAL_OB5563AA	Environment	Water/River	Environmental-water; environmental-factory/production facility; dam water	2021				South America	Brazil								FDA			PRJNA186035	SRP018785	SAMN31111063	SRS15293222	2022-10-01	2022-09-30	Panama	D1	l,v	1.5	Panama	9	l,v	1.5
SAL_OB5572AA	C5132RVHT1	SRR21770859;ILLUMINA;Paired;500;SRX17765849;;;SRA	SAL_OB5572AA	Environment	Water/River	Environmental-water; environmental-factory/production facility; dam water	2021				South America	Brazil								FDA			PRJNA186035	SRP018785	SAMN31111041	SRS15293129	2022-10-01	2022-09-30	Panama	D1	l,v	1.5	Panama	9	l,v	1.5
SAL_OB5598AA	C5132RVBS1	SRR21770833;ILLUMINA;Paired;500;SRX17765823;;;SRA	SAL_OB5598AA	Environment	Water/River	Environmental-water; environmental-factory/production facility; dam water	2021				South America	Brazil								FDA			PRJNA186035	SRP018785	SAMN31110841	SRS15293103	2022-10-01	2022-09-30	Panama	D1	l,v	1.5	Panama	9	l,v	1.5
SAL_OB6052AA	I-MAP-44-3	SRR21789769;ILLUMINA;Paired;500;SRX17783775;;;SRA	SAL_OB6052AA	Environment	Water/River	Environmental-water; Canal	2021	4	21		South America	Chile								FDA			PRJNA186035	SRP018785	SAMN31140673	SRS15309807	2022-10-04	2022-10-03	Panama	D1	l,v	1.5	Panama	9	l,v	1.5
SAL_OB6104AA	I-MAP-42-3	SRR25428943;ILLUMINA;Paired;500;SRX21163428;;;SRA,SRR21789632;ILLUMINA;Paired;500;SRX17783638;;;SRA	SAL_OB6104AA	Environment	Water/River	Environmental; Creek	2021	4	21		South America	Chile								FDA			PRJNA186035	SRP018785	SAMN31140666	SRS15309670	2022-10-04	2022-10-03	Panama	D1	l,v	1.5	Panama	9	l,v	1.5
SAL_OB6106AA	I-MAP-44-2	SRR21789630;ILLUMINA;Paired;500;SRX17783636;;;SRA	SAL_OB6106AA	Environment	Water/River	Environmental-water; Canal	2021	4	21		South America	Chile								FDA			PRJNA186035	SRP018785	SAMN31140668	SRS15309668	2022-10-04	2022-10-03	Panama	D1	l,v	1.5	Panama	9	l,v	1.5
SAL_OB6107AA	I-MAP-44-1	SRR21789629;ILLUMINA;Paired;500;SRX17783635;;;SRA	SAL_OB6107AA	Environment	Water/River	Environmental-water; Canal	2021	4	21		South America	Chile								FDA			PRJNA186035	SRP018785	SAMN31140667	SRS15309667	2022-10-04	2022-10-03	Panama	D1	l,v	1.5	Panama	9	l,v	1.5
SAL_OB6208AA	I-MAP-16-2	SRR21788100;ILLUMINA;Paired;500;SRX17782205;;;SRA,SRR25429080;ILLUMINA;Paired;500;SRX21163565;;;SRA	SAL_OB6208AA	Environment	Water/River	Environmental-water; Canal	2021	4	21		South America	Chile								FDA			PRJNA186035	SRP018785	SAMN31139280	SRS15308252	2022-10-04	2022-10-03	Panama	D1	l,v	1.5	Panama	9	l,v	1.5
SAL_OB6209AA	I-MAP-40-3	SRR21788099;ILLUMINA;Paired;500;SRX17782204;;;SRA	SAL_OB6209AA	Environment	Water/River	Environmental; Creek	2021	4	21		South America	Chile								FDA			PRJNA186035	SRP018785	SAMN31139279	SRS15308253	2022-10-04	2022-10-03	Panama	D1	l,v	1.5	Panama	9	l,v	1.5
SAL_OB6210AA	I-MAP-40-2	SRR21788098;ILLUMINA;Paired;500;SRX17782203;;;SRA	SAL_OB6210AA	Environment	Water/River	Environmental; Creek	2021	4	21		South America	Chile								FDA			PRJNA186035	SRP018785	SAMN31139278	SRS15308251	2022-10-04	2022-10-03	Panama	D1	l,v	1.5	Panama	9	l,v	1.5
SAL_OB6341AA	MPSPSA2081-3	SRR21786784;ILLUMINA;Paired;500;SRX17781025;;;SRA	SAL_OB6341AA	Environment	Water/River	Environmental-water; River	2021	5	16		North America	Mexico								FDA			PRJNA186035	SRP018785	SAMN31137322	SRS15307082	2022-10-04	2022-10-03	Panama	D1	l,v	1.5	Panama	9	l,v	1.5
SAL_OB6355AA	MPSPSA2048-1	SRR21786707;ILLUMINA;Paired;500;SRX17780979;;;SRA	SAL_OB6355AA	Environment	Water/River	Environmental-water; River	2020	11	15		North America	Mexico								FDA			PRJNA186035	SRP018785	SAMN31137302	SRS15307036	2022-10-04	2022-10-03	Panama	D1	l,v	1.5	Panama	9	l,v	1.5
SAL_OB6386AA	FA1304	SRR21796812;ILLUMINA;Paired;500;SRX17790796;;;SRA	SAL_OB6386AA	Environment	Water/River	Environmental-water; environmental-factory/production facility; irrigation canal	2021	4	16		South America	Chile								FDA			PRJNA560080	SRP227273	SAMN31143050	SRS15316703	2022-10-04	2022-10-03	Panama	D1	l,v	1.5	Panama	9	l,v	1.5
SAL_OB6418AA	FA1436	SRR21796734;ILLUMINA;Paired;500;SRX17790718;;;SRA	SAL_OB6418AA	Environment	Water/River	Environmental-water; environmental-factory/production facility; irrigation canal	2021	6	24		South America	Chile								FDA			PRJNA560080	SRP227273	SAMN31143000	SRS15316625	2022-10-04	2022-10-03	Panama	D1	l,v	1.5	Panama	9	l,v	1.5
SAL_OB6424AA	FA1465	SRR21796728;ILLUMINA;Paired;500;SRX17790712;;;SRA	SAL_OB6424AA	Environment	Water/River	environmental-factory/production facility| environmental-water; Irrigation Canal	2021	6	24		South America	Chile								FDA			PRJNA560080	SRP227273	SAMN31142999	SRS15316619	2022-10-04	2022-10-03	Panama	D1	l,v	1.5	Panama	9	l,v	1.5
SAL_OB6425AA	FA1437	SRR21796727;ILLUMINA;Paired;500;SRX17790711;;;SRA	SAL_OB6425AA	Environment	Water/River	environmental-factory/production facility| environmental-water; Irrigation Canal	2021	6	24		South America	Chile								FDA			PRJNA560080	SRP227273	SAMN31142994	SRS15316618	2022-10-04	2022-10-03	Panama	D1	l,v	1.5	Panama	9	l,v	1.5
SAL_OB6481AA	FA1338	SRR21796466;ILLUMINA;Paired;500;SRX17790450;;;SRA	SAL_OB6481AA	Environment	Water/River	environmental-factory/production facility| environmental-water; Irrigation Canal	2021	4	15		South America	Chile								FDA			PRJNA560080	SRP227273	SAMN31142869	SRS15316375	2022-10-04	2022-10-03	Panama	D1	l,v	1.5	Panama	9	l,v	1.5
SAL_OB6661AA	7-MAP-08-7	SRR21790039;ILLUMINA;Paired;500;SRX17784028;;;SRA	SAL_OB6661AA	Environment	Water/River	environmental-water; River	2022	1	4		South America	Chile								FDA			PRJNA186035	SRP018785	SAMN31142184	SRS15310061	2022-10-04	2022-10-03	Panama	D1	l,v	1.5	Panama	9	l,v	1.5
SAL_OB6673AA	7-MAP-08-5	SRR21790027;ILLUMINA;Paired;500;SRX17784016;;;SRA	SAL_OB6673AA	Environment	Water/River	environmental-water; River	2022	1	4		South America	Chile								FDA			PRJNA186035	SRP018785	SAMN31142172	SRS15310049	2022-10-04	2022-10-03	Panama	D1	l,v	1.5	Panama	9	l,v	1.5
SAL_OB6679AA	7-MAP-08-4	SRR21790021;ILLUMINA;Paired;500;SRX17784010;;;SRA	SAL_OB6679AA	Environment	Water/River	environmental-water; River	2022	1	4		South America	Chile								FDA			PRJNA186035	SRP018785	SAMN31142168	SRS15310043	2022-10-04	2022-10-03	Panama	D1	l,v	1.5	Panama	9	l,v	1.5
SAL_OB6690AA	7-MAP-08-3	SRR21789971;ILLUMINA;Paired;500;SRX17783960;;;SRA	SAL_OB6690AA	Environment	Water/River	environmental-water; River	2022	1	4		South America	Chile								FDA			PRJNA186035	SRP018785	SAMN31141799	SRS15309993	2022-10-04	2022-10-03	Panama	D1	l,v	1.5	Panama	9	l,v	1.5
SAL_PB1314AA	FSIS32208019	SRR22070790;ILLUMINA;Paired;;SRX18051190;;;SRA	SAL_PB1314AA	Livestock	Swine	Product-Raw-Intact-Pork	2022				North America	United States	Rhode Island							United States Department of Agriculture, Food Safety and Inspection Service			PRJNA242847	SRP040648	SAMN31494217	SRS15557502	2022-10-28	2022-10-28	Panama	D1	l,v	1.5	Panama	9	l,v	1.5
SAL_PB1855AA	MPSPSA2097-4	SRR22114021;ILLUMINA;Paired;500;SRX18093757;;;SRA	SAL_PB1855AA	Environment	Water/River	environmental-water; river	2021	5	30		North America	Mexico								FDA			PRJNA186035	SRP018785	SAMN31537918	SRS15596755	2022-11-01	2022-10-31	Panama	D1	l,v	1.5	Panama	9	l,v	1.5
SAL_PB1859AA	MPSPSA2097-3	SRR22114017;ILLUMINA;Paired;500;SRX18093753;;;SRA	SAL_PB1859AA	Environment	Water/River	environmental-water; river	2021	5	30		North America	Mexico								FDA			PRJNA186035	SRP018785	SAMN31537895	SRS15596751	2022-11-01	2022-10-31	Panama	D1	l,v	1.5	Panama	9	l,v	1.5
SAL_PB2343AA	1739182	SRR22133736;ILLUMINA;Paired;;SRX18113288;;;SRA	SAL_PB2343AA	Human	Human	Homo sapiens; human	2022	10			Europe	United Kingdom								Gastrointestinal Bacteria Reference Unit, Public Health England			PRJNA248792	SRP042645	SAMN31560874	SRS15615635	2022-11-02	2022-11-02	Panama	D1	l,v	1.5	Panama	9	l,v	1.5
SAL_PB4174AA	IV-MAP-36-2	SRR22175778;ILLUMINA;Paired;500;SRX18154594;;;SRA	SAL_PB4174AA	Environment	Water/River	environmental; Creek	2021	6	30		South America	Chile								FDA			PRJNA186035	SRP018785	SAMN31581823	SRS15655773	2022-11-04	2022-11-03	Panama	D1	l,v	1.5	Panama	9	l,v	1.5
SAL_PB4193AA	W081-5-1	SRR22175743;ILLUMINA;Paired;500;SRX18154559;;;SRA	SAL_PB4193AA	Environment	Water/River	environmental-water; fresh water stream	2021	2	28		South America	Brazil								FDA			PRJNA186035	SRP018785	SAMN31581807	SRS15655748	2022-11-04	2022-11-03	Panama	D1	l,v	1.5	Panama	9	l,v	1.5
SAL_PB4208AA	III-MAP-19-3	SRR22175722;ILLUMINA;Paired;500;SRX18154538;;;SRA	SAL_PB4208AA	Environment	Water/River	environmental-water; Canal	2021	6	14		South America	Chile								FDA			PRJNA186035	SRP018785	SAMN31581759	SRS15655733	2022-11-04	2022-11-03	Panama	D1	l,v	1.5	Panama	9	l,v	1.5
SAL_PB4209AA	IV-MAP-36-1	SRR22175721;ILLUMINA;Paired;500;SRX18154537;;;SRA	SAL_PB4209AA	Environment	Water/River	environmental; Creek	2021	6	30		South America	Chile								FDA			PRJNA186035	SRP018785	SAMN31581763	SRS15655732	2022-11-04	2022-11-03	Panama	D1	l,v	1.5	Panama	9	l,v	1.5
SAL_PB4210AA	III-MAP-19-2	SRR22175716;ILLUMINA;Paired;500;SRX18154532;;;SRA	SAL_PB4210AA	Environment	Water/River	environmental-water; Canal	2021	6	14		South America	Chile								FDA			PRJNA186035	SRP018785	SAMN31581754	SRS15655731	2022-11-04	2022-11-03	Panama	D1	l,v	1.5	Panama	9	l,v	1.5
SAL_PB4228AA	W165-24-1	SRR22175666;ILLUMINA;Paired;500;SRX18154482;;;SRA	SAL_PB4228AA	Environment	Water/River	environmental-water; fresh water stream	2021	10	23		South America	Brazil								FDA			PRJNA186035	SRP018785	SAMN31581728	SRS15655696	2022-11-04	2022-11-03	Panama	D1	l,v	1.5	Panama	9	l,v	1.5
SAL_PB4238AA	W081-10-1	SRR22175649;ILLUMINA;Paired;500;SRX18154465;;;SRA	SAL_PB4238AA	Environment	Water/River	environmental-water; fresh water stream	2021	2	28		South America	Brazil								FDA			PRJNA186035	SRP018785	SAMN31581709	SRS15655684	2022-11-04	2022-11-03	Panama	D1	l,v	1.5	Panama	9	l,v	1.5
SAL_PB4241AA	III-MAP-19-1	SRR22175646;ILLUMINA;Paired;500;SRX18154462;;;SRA	SAL_PB4241AA	Environment	Water/River	environmental-water; Canal	2021	6	14		South America	Chile								FDA			PRJNA186035	SRP018785	SAMN31581710	SRS15655681	2022-11-04	2022-11-03	Panama	D1	l,v	1.5	Panama	9	l,v	1.5
SAL_PB4278AA	W176-45-1	SRR22175521;ILLUMINA;Paired;500;SRX18154337;;;SRA	SAL_PB4278AA	Environment	Water/River	environmental-water; fresh water stream	2021	11	10		South America	Brazil								FDA			PRJNA186035	SRP018785	SAMN31581594	SRS15655560	2022-11-04	2022-11-03	Panama	D1	l,v	1.5	Panama	9	l,v	1.5
SAL_PB4295AA	IV-MAP-36-4	SRR22175497;ILLUMINA;Paired;500;SRX18154313;;;SRA	SAL_PB4295AA	Environment	Water/River	environmental; Creek	2021	6	30		South America	Chile								FDA			PRJNA186035	SRP018785	SAMN31581544	SRS15655542	2022-11-04	2022-11-03	Panama	D1	l,v	1.5	Panama	9	l,v	1.5
SAL_PB4309AA	IV-MAP-36-5	SRR22175477;ILLUMINA;Paired;500;SRX18154293;;;SRA	SAL_PB4309AA	Environment	Water/River	environmental; Creek	2021	6	30		South America	Chile								FDA			PRJNA186035	SRP018785	SAMN31581538	SRS15655529	2022-11-04	2022-11-03	Panama	D1	l,v	1.5	Panama	9	l,v	1.5
SAL_PB4329AA	W176-57-1	SRR22175368;ILLUMINA;Paired;500;SRX18154184;;;SRA	SAL_PB4329AA	Environment	Water/River	environmental-water; fresh water stream	2021	11	10		South America	Brazil								FDA			PRJNA186035	SRP018785	SAMN31581506	SRS15655427	2022-11-04	2022-11-03	Panama	D1	l,v	1.5	Panama	9	l,v	1.5
SAL_PB4332AA	W176-21-1	SRR22175363;ILLUMINA;Paired;500;SRX18154179;;;SRA	SAL_PB4332AA	Environment	Water/River	environmental-water; fresh water stream	2021	11	10		South America	Brazil								FDA			PRJNA186035	SRP018785	SAMN31581511	SRS15655423	2022-11-04	2022-11-03	Panama	D1	l,v	1.5	Panama	9	l,v	1.5
SAL_PB4337AA	W176-22-1	SRR22175353;ILLUMINA;Paired;500;SRX18154169;;;SRA	SAL_PB4337AA	Environment	Water/River	environmental-water; fresh water stream	2021	11	10		South America	Brazil								FDA			PRJNA186035	SRP018785	SAMN31581414	SRS15655417	2022-11-04	2022-11-03	Panama	D1	l,v	1.5	Panama	9	l,v	1.5
SAL_PB4347AA	W176-23-1	SRR22175275;ILLUMINA;Paired;500;SRX18154091;;;SRA	SAL_PB4347AA	Environment	Water/River	environmental-water; fresh water stream	2021	11	10		South America	Brazil								FDA			PRJNA186035	SRP018785	SAMN31581409	SRS15655342	2022-11-04	2022-11-03	Panama	D1	l,v	1.5	Panama	9	l,v	1.5
SAL_PB4414AA	W165-17-1	SRR22175039;ILLUMINA;Paired;500;SRX18153855;;;SRA	SAL_PB4414AA	Environment	Water/River	environmental-water; fresh water stream	2021	10	23		South America	Brazil								FDA			PRJNA186035	SRP018785	SAMN31581126	SRS15655122	2022-11-04	2022-11-03	Panama	D1	l,v	1.5	Panama	9	l,v	1.5
SAL_PB4415AA	W176-57-1	SRR22175038;ILLUMINA;Paired;500;SRX18153854;;;SRA	SAL_PB4415AA	Environment	Water/River	environmental-water; fresh water stream	2021	11	10		South America	Brazil								FDA			PRJNA186035	SRP018785	SAMN31581116	SRS15655123	2022-11-04	2022-11-03	Panama	D1	l,v	1.5	Panama	9	l,v	1.5
SAL_PB4442AA	1740823	SRR22179646;ILLUMINA;Paired;;SRX18158284;;;SRA	SAL_PB4442AA	Human	Human	Homo sapiens; human	2022	10			Europe	United Kingdom								Gastrointestinal Bacteria Reference Unit, Public Health England			PRJNA248792	SRP042645	SAMN31592589	SRS15658457	2022-11-04	2022-11-04	Panama	D1	l,v	1.5	Panama	9	l,v	1.5
SAL_PB4678AA	PNUSAS314720	SRR22190033;ILLUMINA;Paired;;SRX18168514;;;SRA	SAL_PB4678AA	ND			2022				North America	United States								PulseNet Next Generation Subtyping Methods Unit			PRJNA230403	SRP040281	SAMN31604369	SRS15668270	2022-11-06	2022-11-04	Panama	D1	l,v	1.5	Panama	9	l,v	1.5
SAL_PB5173AA	CFSAN102466	SRR22230411;ILLUMINA;Paired;500;SRX18207689;;;SRA	SAL_PB5173AA	Environment	Water/River	Environmental-water; water pond	2019	10	6		North America	Mexico								FDA			PRJNA560080	SRP227273	SAMN31661916	SRS15704822	2022-11-09	2022-11-08	Panama	D1	l,v	1.5	Panama	9	l,v	1.5
SAL_PB5183AA	CFSAN102449	SRR22230401;ILLUMINA;Paired;500;SRX18207679;;;SRA	SAL_PB5183AA	Environment	Water/River	environmental-water; water canal	2019	10	5		North America	Mexico								FDA			PRJNA560080	SRP227273	SAMN31661598	SRS15704812	2022-11-09	2022-11-08	Panama	D1	l,v	1.5	Panama	9	l,v	1.5
SAL_PB5212AA	CFSAN102467	SRR22230365;ILLUMINA;Paired;500;SRX18207643;;;SRA	SAL_PB5212AA	Environment	Water/River	Environmental-water; water pond	2019	10	6		North America	Mexico								FDA			PRJNA560080	SRP227273	SAMN31661911	SRS15704774	2022-11-09	2022-11-08	Panama	D1	l,v	1.5	Panama	9	l,v	1.5
SAL_PB5308AA	CFSAN102473	SRR22230268;ILLUMINA;Paired;500;SRX18207546;;;SRA	SAL_PB5308AA	Environment	Water/River	environmental-water; water canal	2019	10	6		North America	Mexico								FDA			PRJNA560080	SRP227273	SAMN31661755	SRS15704677	2022-11-09	2022-11-08	Panama	D1	l,v	1.5	Panama	9	l,v	1.5
SAL_PB5312AA	MPSPSA2013-2	SRR22230264;ILLUMINA;Paired;500;SRX18207542;;;SRA	SAL_PB5312AA	Environment	Water/River	environmental-water; river	2020	1	26		North America	Mexico								FDA			PRJNA560080	SRP227273	SAMN31661745	SRS15704673	2022-11-09	2022-11-08	Panama	D1	l,v	1.5	Panama	9	l,v	1.5
SAL_PB5385AA	MPSPSA2136	SRR22230139;ILLUMINA;Paired;500;SRX18207417;;;SRA	SAL_PB5385AA	Environment	Water/River	Environmental-water; environmental-factory/production facility; irrigation canal	2021	11	28		North America	Mexico								FDA			PRJNA560080	SRP227273	SAMN31660213	SRS15704549	2022-11-09	2022-11-08	Panama	D1	l,v	1.5	Panama	9	l,v	1.5
SAL_PB5416AA	CFSAN102429	SRR22228977;ILLUMINA;Paired;500;SRX18206551;;;SRA	SAL_PB5416AA	Environment	Water/River	environmental-water; water canal	2019	9	29		North America	Mexico								FDA			PRJNA560080	SRP227273	SAMN31657608	SRS15703710	2022-11-09	2022-11-08	Panama	D1	l,v	1.5	Panama	9	l,v	1.5
SAL_PB5422AA	CFSAN102428	SRR22228948;ILLUMINA;Paired;500;SRX18206534;;;SRA	SAL_PB5422AA	Environment	Water/River	environmental-water; water canal	2019	9	29		North America	Mexico								FDA			PRJNA560080	SRP227273	SAMN31657610	SRS15703697	2022-11-09	2022-11-08	Panama	D1	l,v	1.5	Panama	9	l,v	1.5
SAL_PB5437AA	MPSPSA208-3	SRR22228123;ILLUMINA;Paired;500;SRX18205713;;;SRA	SAL_PB5437AA	Environment	Water/River	environmental-water; river	2020	1	19		North America	Mexico								FDA			PRJNA560080	SRP227273	SAMN31657290	SRS15702893	2022-11-09	2022-11-08	Panama	D1	l,v	1.5	Panama	9	l,v	1.5
SAL_PB5446AA	CFSAN102420	SRR22228018;ILLUMINA;Paired;500;SRX18205608;;;SRA	SAL_PB5446AA	Environment	Water/River	environmental-water; river water	2019	9	24		North America	Mexico								FDA			PRJNA560080	SRP227273	SAMN31656938	SRS15702793	2022-11-09	2022-11-08	Panama	D1	l,v	1.5	Panama	9	l,v	1.5
SAL_PB5483AA	CFSAN102364	SRR22234164;ILLUMINA;Paired;500;SRX18211163;;;SRA	SAL_PB5483AA	Environment	Water/River	environmental-water; river water	2019	9	10		North America	Mexico								FDA			PRJNA560080	SRP227273	SAMN31663186	SRS15708211	2022-11-09	2022-11-08	Panama	D1	l,v	1.5	Panama	9	l,v	1.5
SAL_PB5558AA	MPSPSA2029-5	SRR22231178;ILLUMINA;Paired;500;SRX18208374;;;SRA	SAL_PB5558AA	Environment	Water/River	environmental-water; river	2020	2	9		North America	Mexico								FDA			PRJNA560080	SRP227273	SAMN31663294	SRS15705434	2022-11-09	2022-11-08	Panama	D1	l,v	1.5	Panama	9	l,v	1.5
SAL_PB5561AA	MPSPSA205-2	SRR22231145;ILLUMINA;Paired;500;SRX18208341;;;SRA	SAL_PB5561AA	Environment	Water/River	environmental-water; river	2020	1	19		North America	Mexico								FDA			PRJNA560080	SRP227273	SAMN31663287	SRS15705429	2022-11-09	2022-11-08	Panama	D1	l,v	1.5	Panama	9	l,v	1.5
SAL_PB5635AA	CFSAN102475	SRR22230655;ILLUMINA;Paired;500;SRX18207915;;;SRA	SAL_PB5635AA	Environment	Water/River	environmental-water; water canal	2019	10	6		North America	Mexico								FDA			PRJNA560080	SRP227273	SAMN31662126	SRS15705050	2022-11-09	2022-11-08	Panama	D1	l,v	1.5	Panama	9	l,v	1.5
SAL_PB6101AA	202211695	traces-0xjOSrf;ILLUMINA;Paired;;NA;;;Uploaded	SAL_PB6101AA	Human	Human		2022				Europe	France								F.X.Weill, Institut Pasteur							2022-11-14	2023-11-21	Panama	D1	l,v	1.5	Panama	9	l,v	1.5
SAL_PB7086AA	PNUSAS317010	SRR22322384;ILLUMINA;Paired;;SRX18295573;;;SRA	SAL_PB7086AA	ND			2022				North America	United States								PulseNet Next Generation Subtyping Methods Unit			PRJNA230403	SRP040281	SAMN31774369	SRS15786936	2022-11-18	2022-11-17	Panama	D1	l,v	1.5	Panama	9	l,v	1.5
SAL_PB7680AA	1755867	SRR22361031;ILLUMINA;Paired;;SRX18331893;;;SRA	SAL_PB7680AA	Human	Human	Homo sapiens; human	2022	11			Europe	United Kingdom								Gastrointestinal Bacteria Reference Unit, Public Health England			PRJNA248792	SRP042645	SAMN31819631	SRS15820958	2022-11-22	2022-11-22	Panama	D1	l,v	1.5	Panama	9	l,v	1.5
SAL_PB7700AA	1760421	SRR22360976;ILLUMINA;Paired;;SRX18331873;;;SRA	SAL_PB7700AA	Human	Human	Homo sapiens; human	2022	11			Europe	United Kingdom								Gastrointestinal Bacteria Reference Unit, Public Health England			PRJNA248792	SRP042645	SAMN31819603	SRS15820938	2022-11-22	2022-11-22	Panama	D1	l,v	1.5	Panama	9	l,v	1.5
SAL_PB8203AA	1766228	SRR22409623;ILLUMINA;Paired;;SRX18379205;;;SRA	SAL_PB8203AA	Human	Human	Homo sapiens; human	2022	11			Europe	United Kingdom								Gastrointestinal Bacteria Reference Unit, Public Health England			PRJNA248792	SRP042645	SAMN31873546	SRS15865080	2022-11-27	2022-11-26	Panama	D1	l,v	1.5	Panama	9	l,v	1.5
SAL_PB8204AA	1766245	SRR22409622;ILLUMINA;Paired;;SRX18379204;;;SRA	SAL_PB8204AA	Human	Human	Homo sapiens; human	2022	11			Europe	United Kingdom								Gastrointestinal Bacteria Reference Unit, Public Health England			PRJNA248792	SRP042645	SAMN31873559	SRS15865079	2022-11-27	2022-11-26	Panama	D1	l,v	1.5	Panama	9	l,v	1.5
SAL_PB8522AA	1768140	SRR22434564;ILLUMINA;Paired;;SRX18403411;;;SRA	SAL_PB8522AA	Human	Human	Homo sapiens; human	2022	11			Europe	United Kingdom								Gastrointestinal Bacteria Reference Unit, Public Health England			PRJNA248792	SRP042645	SAMN31896805	SRS15887246	2022-11-30	2022-11-29	Panama	D1	l,v	1.5	Panama	9	l,v	1.5
SAL_PB8839AA	1769802	SRR22447393;ILLUMINA;Paired;;SRX18416253;;;SRA	SAL_PB8839AA	Human	Human	Homo sapiens; human	2022	11			Europe	United Kingdom								Gastrointestinal Bacteria Reference Unit, Public Health England			PRJNA248792	SRP042645	SAMN31929769	SRS15899206	2022-11-30	2022-11-30	Panama	D1	l,v	1.5	Panama	9	l,v	1.5
SAL_PB9736AA	PNUSAS320647	SRR22547487;ILLUMINA;Paired;;SRX18511458;;;SRA	SAL_PB9736AA	ND			2022				North America	United States								PulseNet Next Generation Subtyping Methods Unit			PRJNA230403	SRP040281	SAMN32069979	SRS15977620	2022-12-08	2022-12-06	Panama	D1	l,v	1.5	Panama	9	l,v	1.5
SAL_QB0531AA	1782387	SRR22666469;ILLUMINA;Paired;;SRX18629451;;;SRA	SAL_QB0531AA	Human	Human	Homo sapiens; human	2022	12			Europe	United Kingdom								Gastrointestinal Bacteria Reference Unit, Public Health England			PRJNA248792	SRP042645	SAMN32132107	SRS16075770	2022-12-11	2022-12-10	Panama	D1	l,v	1.5	Panama	9	l,v	1.5
SAL_QB0921AA	202213316	traces-0HGkKtv;ILLUMINA;Paired;;NA;;;Uploaded	SAL_QB0921AA	Human	Human		2022				Europe	France								F.X.Weill, Institut Pasteur							2022-12-19	2023-12-26	Panama	D1	l,v	1.5	Panama	9	l,v	1.5
SAL_QB1552AA	1788214	SRR22814826;ILLUMINA;Paired;;SRX18774390;;;SRA	SAL_QB1552AA	Human	Human	Homo sapiens; human	2022	12			Europe	United Kingdom								Gastrointestinal Bacteria Reference Unit, Public Health England			PRJNA248792	SRP042645	SAMN32314224	SRS16208585	2022-12-21	2022-12-20	Panama	D1	l,v	1.5	Panama	9	l,v	1.5
SAL_QB3582AA	1798765	SRR22909354;ILLUMINA;Paired;;SRX18866788;;;SRA	SAL_QB3582AA	Human	Human	Homo sapiens; human	2022	12			Europe	United Kingdom								Gastrointestinal Bacteria Reference Unit, Public Health England			PRJNA248792	SRP042645	SAMN32475089	SRS16296612	2022-12-29	2022-12-29	Panama	D1	l,v	1.5	Panama	9	l,v	1.5
SAL_QB4810AA	PNUSAS325979	SRR22996325;ILLUMINA;Paired;;SRX18952416;;;SRA	SAL_QB4810AA	ND			2022				North America	United States								PulseNet Next Generation Subtyping Methods Unit			PRJNA230403	SRP040281	SAMN32610338	SRS16375751	2023-01-07	2023-01-06	Panama	D1	l,v	1.5	Panama	9	l,v	1.5
SAL_QB4967AA	1805659	SRR23000219;ILLUMINA;Paired;;SRX18956057;;;SRA	SAL_QB4967AA	Human	Human	Homo sapiens; human	2022	12			Europe	United Kingdom								Gastrointestinal Bacteria Reference Unit, Public Health England			PRJNA248792	SRP042645	SAMN32618477	SRS16379160	2023-01-09	2023-01-07	Panama	D1	l,v	1.5	Panama	9	l,v	1.5
SAL_QB5329AA	PNUSAS326196	SRR23025083;ILLUMINA;Paired;;SRX18980566;;;SRA	SAL_QB5329AA	ND			2022				North America	United States								PulseNet Next Generation Subtyping Methods Unit			PRJNA230403	SRP040281	SAMN32643995	SRS16401708	2023-01-11	2023-01-09	Panama	D1	l,v	1.5	Panama	9	l,v	1.5
SAL_QB5334AA	202201644	traces-0IikXtr;ILLUMINA;Paired;;NA;;;Uploaded	SAL_QB5334AA	Human	Human		2022				Europe	France								F.X.Weill, Institut Pasteur							2023-01-11	2024-01-18	Panama	D1	l,v	1.5	Panama	9	l,v	1.5
SAL_QB5340AA	202200004	traces-0dUOPMm;ILLUMINA;Paired;;NA;;;Uploaded	SAL_QB5340AA	Human	Human		2022				Europe	France								F.X.Weill, Institut Pasteur							2023-01-11	2024-01-18	Panama	D1	l,v	1.5	Panama	9	l,v	1.5
SAL_QB5342AA	202200985	traces-0QlpHQl;ILLUMINA;Paired;;NA;;;Uploaded	SAL_QB5342AA	Human	Human		2022				Europe	France								F.X.Weill, Institut Pasteur							2023-01-11	2024-01-18	Panama	D1	l,v	1.5	Panama	9	l,v	1.5
SAL_QB5347AA	202200988	traces-0IXOlwI;ILLUMINA;Paired;;NA;;;Uploaded	SAL_QB5347AA	Human	Human		2022				Europe	France								F.X.Weill, Institut Pasteur							2023-01-11	2024-01-18	Panama	D1	l,v	1.5	Panama	9	l,v	1.5
SAL_QB5350AA	202200439	traces-0vqeTlK;ILLUMINA;Paired;;NA;;;Uploaded	SAL_QB5350AA	Human	Human		2022				Europe	France								F.X.Weill, Institut Pasteur							2023-01-11	2024-01-18	Panama	D1	l,v	1.5	Panama	9	l,v	1.5
SAL_QB5352AA	202202358	traces-0mVStgv;ILLUMINA;Paired;;NA;;;Uploaded	SAL_QB5352AA	Human	Human		2022				Europe	France								F.X.Weill, Institut Pasteur							2023-01-11	2024-01-18	Panama	D1	l,v	1.5	Panama	9	l,v	1.5
SAL_QB5362AA	202204407	traces-0sGHKmV;ILLUMINA;Paired;;NA;;;Uploaded	SAL_QB5362AA	Human	Human		2022				Europe	France								F.X.Weill, Institut Pasteur							2023-01-11	2024-01-18	Panama	D1	l,v	1.5	Panama	9	l,v	1.5
SAL_QB5363AA	202203818	traces-0zheyqJ;ILLUMINA;Paired;;NA;;;Uploaded	SAL_QB5363AA	Human	Human		2022				Europe	France								F.X.Weill, Institut Pasteur							2023-01-11	2024-01-18	Panama	D1	l,v	1.5	Panama	9	l,v	1.5
SAL_QB5370AA	202204808	traces-0pAyKGj;ILLUMINA;Paired;;NA;;;Uploaded	SAL_QB5370AA	Human	Human		2022				Europe	France								F.X.Weill, Institut Pasteur							2023-01-11	2024-01-18	Panama	D1	l,v	1.5	Panama	9	l,v	1.5
SAL_QB5371AA	202202995	traces-0GeKwkd;ILLUMINA;Paired;;NA;;;Uploaded	SAL_QB5371AA	Human	Human		2022				Europe	France								F.X.Weill, Institut Pasteur							2023-01-11	2024-01-18	Panama	D1	l,v	1.5	Panama	9	l,v	1.5
SAL_QB5375AA	202210432	traces-0OdpUUY;ILLUMINA;Paired;;NA;;;Uploaded	SAL_QB5375AA	Human	Human		2022				Europe	France								F.X.Weill, Institut Pasteur							2023-01-11	2024-01-18	Panama	D1	l,v	1.5	Panama	9	l,v	1.5
SAL_QB5383AA	202206549	traces-0wVppIh;ILLUMINA;Paired;;NA;;;Uploaded	SAL_QB5383AA	Human	Human		2022				Europe	France								F.X.Weill, Institut Pasteur							2023-01-11	2024-01-18	Panama	D1	l,v	1.5	Panama	9	l,v	1.5
SAL_QB5384AA	202206885	traces-0TOEmgm;ILLUMINA;Paired;;NA;;;Uploaded	SAL_QB5384AA	Human	Human		2022				Europe	France								F.X.Weill, Institut Pasteur							2023-01-11	2024-01-18	Panama	D1	l,v	1.5	Panama	9	l,v	1.5
SAL_QB5386AA	202204840	traces-0SooxUX;ILLUMINA;Paired;;NA;;;Uploaded	SAL_QB5386AA	Human	Human		2022				Europe	France								F.X.Weill, Institut Pasteur							2023-01-11	2024-01-18	Panama	D1	l,v	1.5	Panama	9	l,v	1.5
SAL_QB5387AA	202208506	traces-0JfmtmI;ILLUMINA;Paired;;NA;;;Uploaded	SAL_QB5387AA	Human	Human		2022				Europe	France								F.X.Weill, Institut Pasteur							2023-01-11	2024-01-18	Panama	D1	l,v	1.5	Panama	9	l,v	1.5
SAL_QB5389AA	202207602	traces-0Bmvuwv;ILLUMINA;Paired;;NA;;;Uploaded	SAL_QB5389AA	Human	Human		2022				Europe	France								F.X.Weill, Institut Pasteur							2023-01-11	2024-01-18	Panama	D1	l,v	1.5	Panama	9	l,v	1.5
SAL_QB5391AA	202208880	traces-0aqElgZ;ILLUMINA;Paired;;NA;;;Uploaded	SAL_QB5391AA	Human	Human		2022				Europe	France								F.X.Weill, Institut Pasteur							2023-01-11	2024-01-18	Panama	D1	l,v	1.5	Panama	9	l,v	1.5
SAL_QB5393AA	202208632	traces-0JsqWLR;ILLUMINA;Paired;;NA;;;Uploaded	SAL_QB5393AA	Human	Human		2022				Europe	France								F.X.Weill, Institut Pasteur							2023-01-11	2024-01-18	Panama	D1	l,v	1.5	Panama	9	l,v	1.5
SAL_QB5394AA	202209724	traces-0NXLlWs;ILLUMINA;Paired;;NA;;;Uploaded	SAL_QB5394AA	Human	Human		2022				Europe	France								F.X.Weill, Institut Pasteur							2023-01-11	2024-01-18	Panama	D1	l,v	1.5	Panama	9	l,v	1.5
SAL_QB5395AA	202206209	traces-0gYcaMX;ILLUMINA;Paired;;NA;;;Uploaded	SAL_QB5395AA	Human	Human		2022				Europe	France								F.X.Weill, Institut Pasteur							2023-01-11	2024-01-18	Panama	D1	l,v	1.5	Panama	9	l,v	1.5
SAL_QB5397AA	202209047	traces-0NkhhNR;ILLUMINA;Paired;;NA;;;Uploaded	SAL_QB5397AA	Human	Human		2022				Europe	France								F.X.Weill, Institut Pasteur							2023-01-11	2024-01-18	Panama	D1	l,v	1.5	Panama	9	l,v	1.5
SAL_QB5400AA	202208941	traces-0zrDDec;ILLUMINA;Paired;;NA;;;Uploaded	SAL_QB5400AA	Human	Human		2022				Europe	France								F.X.Weill, Institut Pasteur							2023-01-11	2024-01-18	Panama	D1	l,v	1.5	Panama	9	l,v	1.5
SAL_QB5401AA	202209725	traces-0PSaBNG;ILLUMINA;Paired;;NA;;;Uploaded	SAL_QB5401AA	Human	Human		2022				Europe	France								F.X.Weill, Institut Pasteur							2023-01-11	2024-01-18	Panama	D1	l,v	1.5	Panama	9	l,v	1.5
SAL_QB5402AA	202208911	traces-0ODyLHh;ILLUMINA;Paired;;NA;;;Uploaded	SAL_QB5402AA	Human	Human		2022				Europe	France								F.X.Weill, Institut Pasteur							2023-01-11	2024-01-18	Panama	D1	l,v	1.5	Panama	9	l,v	1.5
SAL_QB5404AA	202207655	traces-0vLQaup;ILLUMINA;Paired;;NA;;;Uploaded	SAL_QB5404AA	Human	Human		2022				Europe	France								F.X.Weill, Institut Pasteur							2023-01-11	2024-01-18	Panama	D1	l,v	1.5	Panama	9	l,v	1.5
SAL_QB5405AA	202208246	traces-0epAbtY;ILLUMINA;Paired;;NA;;;Uploaded	SAL_QB5405AA	Human	Human		2022				Europe	France								F.X.Weill, Institut Pasteur							2023-01-11	2024-01-18	Panama	D1	l,v	1.5	Panama	9	l,v	1.5
SAL_QB5407AA	202208738	traces-0QsTtrQ;ILLUMINA;Paired;;NA;;;Uploaded	SAL_QB5407AA	Human	Human		2022				Europe	France								F.X.Weill, Institut Pasteur							2023-01-11	2024-01-18	Panama	D1	l,v	1.5	Panama	9	l,v	1.5
SAL_QB5408AA	202205569	traces-0IhGmpO;ILLUMINA;Paired;;NA;;;Uploaded	SAL_QB5408AA	Human	Human		2022				Europe	France								F.X.Weill, Institut Pasteur							2023-01-11	2024-01-18	Panama	D1	l,v	1.5	Panama	9	l,v	1.5
SAL_QB5413AA	202210360	traces-0QqWlMY;ILLUMINA;Paired;;NA;;;Uploaded	SAL_QB5413AA	Human	Human		2022				Europe	France								F.X.Weill, Institut Pasteur							2023-01-11	2024-01-18	Panama	D1	l,v	1.5	Panama	9	l,v	1.5
SAL_QB7283AA	PNUSAS328509	SRR23153339;ILLUMINA;Paired;;SRX19103966;;;SRA	SAL_QB7283AA	ND			2023				North America	United States								PulseNet Next Generation Subtyping Methods Unit			PRJNA230403	SRP040281	SAMN32812866	SRS16516276	2023-01-21	2023-01-20	Panama	D1	l,v	1.5	Panama	9	l,v	1.5
SAL_QB9359AA	PNUSAS331654	SRR23363040;ILLUMINA;Paired;;SRX19304080;;;SRA	SAL_QB9359AA	ND			2023				North America	United States	South Carolina							PulseNet Next Generation Subtyping Methods Unit			PRJNA230403	SRP040281	SAMN33191352	SRS16703761	2023-02-08	2023-02-07	Panama	D1	l,v	1.5	Panama	9	l,v	1.5
SAL_QB9844AA	PNUSAS332265	SRR23445344;ILLUMINA;Paired;;SRX19354725;;;SRA	SAL_QB9844AA	ND			2023				North America	United States								PulseNet Next Generation Subtyping Methods Unit			PRJNA230403	SRP040281	SAMN33272369	SRS16751731	2023-02-14	2023-02-13	Panama	D1	l,v	1.5	Panama	9	l,v	1.5
SAL_RB0530AA	PNUSAS333808	SRR23566226;ILLUMINA;Paired;;SRX19453039;;;SRA	SAL_RB0530AA	ND			2023				North America	United States								PulseNet Next Generation Subtyping Methods Unit			PRJNA230403	SRP040281	SAMN33393497	SRS16845721	2023-02-22	2023-02-21	Panama	D1	l,v	1.5	Panama	9	l,v	1.5
SAL_RB1365AA	PNUSAS334778	SRR23638716;ILLUMINA;Paired;;SRX19521461;;;SRA	SAL_RB1365AA	ND			2023				North America	United States								PulseNet Next Generation Subtyping Methods Unit			PRJNA230403	SRP040281	SAMN33457402	SRS16908229	2023-03-01	2023-02-28	Panama	D1	l,v	1.5	Panama	9	l,v	1.5
SAL_RB1658AA	PNUSAS335875	SRR23696852;ILLUMINA;Paired;;SRX19559004;;;SRA	SAL_RB1658AA	ND			2023				North America	United States								PulseNet Next Generation Subtyping Methods Unit			PRJNA230403	SRP040281	SAMN33578931	SRS16943487	2023-03-06	2023-03-03	Panama	D1	l,v	1.5	Panama	9	l,v	1.5
SAL_RB2014AA	202301153	traces-0ZYvEpD;ILLUMINA;Paired;;NA;;;Uploaded	SAL_RB2014AA	Human	Human		2023				Europe	France								F.X.Weill, Institut Pasteur							2023-03-10	2024-03-16	Panama	D1	l,v	1.5	Panama	9	l,v	1.5
SAL_RB2926AA	PNUSAS337194	SRR23854158;ILLUMINA;Paired;;SRX19666846;;;SRA	SAL_RB2926AA	ND			2023				North America	United States								PulseNet Next Generation Subtyping Methods Unit			PRJNA230403	SRP040281	SAMN33750079	SRS17037120	2023-03-19	2023-03-16	Panama	D1	l,v	1.5	Panama	9	l,v	1.5
SAL_RB5451AA	FSIS32309073	SRR23907570;ILLUMINA;Paired;;SRX19719190;;;SRA	SAL_RB5451AA	Livestock	Swine	Product-Raw-Ground, Comminuted or Otherwise Nonintact-Pork	2023				North America	United States	Wisconsin							United States Department of Agriculture, Food Safety and Inspection Service			PRJNA242847	SRP040648	SAMN33818945	SRS17086333	2023-03-20	2023-03-19	Panama	D1	l,v	1.5	Panama	9	l,v	1.5
SAL_RB5461AA	FSIS32309081	SRR23907560;ILLUMINA;Paired;;SRX19719180;;;SRA	SAL_RB5461AA	Livestock	Swine	Product-Raw-Ground, Comminuted or Otherwise Nonintact-Pork	2023				North America	United States								United States Department of Agriculture, Food Safety and Inspection Service			PRJNA242847	SRP040648	SAMN33818923	SRS17086323	2023-03-20	2023-03-19	Panama	D1	l,v	1.5	Panama	9	l,v	1.5
SAL_RB5584AA	sal-k-21	DRR452370;ILLUMINA;Paired;;DRX437460;;;SRA	SAL_RB5584AA	Livestock	Bovine	Bos taurus; feaces	2020				Asia	Japan		Ashoro	Ashoro					DBCLS			PRJDB15431	DRP009737	SAMD00586432	DRS284945	2023-03-21	2023-03-20	Panama	D1	l,v	1.5	Panama	9	l,v	1.5
SAL_RB5585AA	sal-k-20	DRR452369;ILLUMINA;Paired;;DRX437459;;;SRA	SAL_RB5585AA	Livestock	Bovine	Equus caballus; abscess	2017				Asia	Japan		Ashoro	Ashoro					DBCLS			PRJDB15431	DRP009737	SAMD00586431	DRS284944	2023-03-21	2023-03-20	Panama	D1	l,v	1.5	Panama	9	l,v	1.5
SAL_RB5586AA	sal-k-19	DRR452368;ILLUMINA;Paired;;DRX437458;;;SRA	SAL_RB5586AA	Livestock	Bovine	Bos taurus; feaces	2016				Asia	Japan		Ashoro	Ashoro					DBCLS			PRJDB15431	DRP009737	SAMD00586430	DRS284943	2023-03-21	2023-03-20	Panama	D1	l,v	1.5	Panama	9	l,v	1.5
SAL_RB5587AA	sal-k-18	DRR452367;ILLUMINA;Paired;;DRX437457;;;SRA	SAL_RB5587AA	Livestock	Equine	Equus caballus; feaces	2016				Asia	Japan		Ashoro	Ashoro					DBCLS			PRJDB15431	DRP009737	SAMD00586429	DRS284942	2023-03-21	2023-03-20	Panama	D1	l,v	1.5	Panama	9	l,v	1.5
SAL_RB5588AA	sal-k-17	DRR452366;ILLUMINA;Paired;;DRX437456;;;SRA	SAL_RB5588AA	Livestock	Bovine	Bos taurus; feaces	2016				Asia	Japan		Ashoro	Ashoro					DBCLS			PRJDB15431	DRP009737	SAMD00586428	DRS284941	2023-03-21	2023-03-20	Panama	D1	l,v	1.5	Panama	9	l,v	1.5
SAL_RB5727AA	FSIS12320592	SRR23929930;ILLUMINA;Paired;;SRX19740068;;;SRA	SAL_RB5727AA	Livestock	Swine	Product-Raw-Ground, Comminuted or Otherwise Nonintact-Pork	2023				North America	United States								United States Department of Agriculture, Food Safety and Inspection Service			PRJNA242847	SRP040648	SAMN33843839	SRS17106142	2023-03-22	2023-03-21	Panama	D1	l,v	1.5	Panama	9	l,v	1.5
SAL_RB5875AA	202301548	traces-0hesAUB;ILLUMINA;Paired;;NA;;;Uploaded	SAL_RB5875AA	Human	Human		2023				Europe	France								F.X.Weill, Institut Pasteur							2023-03-23	2024-03-29	Panama	D1	l,v	1.5	Panama	9	l,v	1.5
SAL_RB5962AA	PNUSAS339081	SRR23939585;ILLUMINA;Paired;;SRX19748919;;;SRA	SAL_RB5962AA	ND			2023				North America	United States								PulseNet Next Generation Subtyping Methods Unit			PRJNA230403	SRP040281	SAMN33862636	SRS17114616	2023-03-23	2023-03-22	Panama	D1	l,v	1.5	Panama	9	l,v	1.5
SAL_RB6040AA	YA00433880	ERR11201609;ILLUMINA;Paired;;ERX10631042;;;Uploaded	SAL_RB6040AA	Human	Human	Stool	2023	1	10		Africa	South Africa	KwaZulu-Natal							Anthony Smith, NICD			PRJEB39546	ERP123079	SAMEA112879457	ERS14886045	2023-03-24	2023-03-24	Panama	D1	l,v	1.5	Panama	9	l,v	1.5
SAL_RB6132AA	PSU-5374	SRR23956629;ILLUMINA;Paired;;SRX19765377;;;SRA	SAL_RB6132AA	Environment	Water/River	Wastewater	2022				North America	United States	Pennsylvania							DudleyLab|PennStateUniversity			PRJNA357723	SRP106794	SAMN33902329	SRS17129874	2023-03-25	2023-03-24	Panama	D1	l,v	1.5	Panama	9	l,v	1.5
SAL_RB6133AA	PSU-5373	SRR23956630;ILLUMINA;Paired;;SRX19765376;;;SRA	SAL_RB6133AA	Environment	Water/River	Wastewater	2022				North America	United States	Pennsylvania							DudleyLab|PennStateUniversity			PRJNA357723	SRP106794	SAMN33902328	SRS17129873	2023-03-25	2023-03-24	Panama	D1	l,v	1.5	Panama	9	l,v	1.5
SAL_RB6138AA	PSU-5392	SRR23956635;ILLUMINA;Paired;;SRX19765371;;;SRA	SAL_RB6138AA	Environment	Water/River	Wastewater	2022				North America	United States	Pennsylvania							DudleyLab|PennStateUniversity			PRJNA357723	SRP106794	SAMN33902347	SRS17129868	2023-03-25	2023-03-24	Panama	D1	l,v	1.5	Panama	9	l,v	1.5
SAL_RB6139AA	PSU-5391	SRR23956636;ILLUMINA;Paired;;SRX19765370;;;SRA	SAL_RB6139AA	Environment	Water/River	Wastewater	2022				North America	United States	Pennsylvania							DudleyLab|PennStateUniversity			PRJNA357723	SRP106794	SAMN33902346	SRS17129867	2023-03-25	2023-03-24	Panama	D1	l,v	1.5	Panama	9	l,v	1.5
SAL_RB6140AA	PSU-5390	SRR23956637;ILLUMINA;Paired;;SRX19765369;;;SRA	SAL_RB6140AA	Environment	Water/River	Wastewater	2022				North America	United States	Pennsylvania							DudleyLab|PennStateUniversity			PRJNA357723	SRP106794	SAMN33902345	SRS17129866	2023-03-25	2023-03-24	Panama	D1	l,v	1.5	Panama	9	l,v	1.5
SAL_RB6141AA	PSU-5389	SRR23956638;ILLUMINA;Paired;;SRX19765368;;;SRA	SAL_RB6141AA	Environment	Water/River	Wastewater	2022				North America	United States	Pennsylvania							DudleyLab|PennStateUniversity			PRJNA357723	SRP106794	SAMN33902344	SRS17129865	2023-03-25	2023-03-24	Panama	D1	l,v	1.5	Panama	9	l,v	1.5
SAL_RB6143AA	PSU-5388	SRR23956640;ILLUMINA;Paired;;SRX19765366;;;SRA	SAL_RB6143AA	Environment	Water/River	Wastewater	2022				North America	United States	Pennsylvania							DudleyLab|PennStateUniversity			PRJNA357723	SRP106794	SAMN33902343	SRS17129863	2023-03-25	2023-03-24	Panama	D1	l,v	1.5	Panama	9	l,v	1.5
SAL_RB6145AA	PSU-5386	SRR23956642;ILLUMINA;Paired;;SRX19765364;;;SRA	SAL_RB6145AA	Environment	Water/River	Wastewater	2022				North America	United States	Pennsylvania							DudleyLab|PennStateUniversity			PRJNA357723	SRP106794	SAMN33902341	SRS17129861	2023-03-25	2023-03-24	Panama	D1	l,v	1.5	Panama	9	l,v	1.5
SAL_RB6146AA	PSU-5385	SRR23956643;ILLUMINA;Paired;;SRX19765363;;;SRA	SAL_RB6146AA	Environment	Water/River	Wastewater	2022				North America	United States	Pennsylvania							DudleyLab|PennStateUniversity			PRJNA357723	SRP106794	SAMN33902340	SRS17129860	2023-03-25	2023-03-24	Panama	D1	l,v	1.5	Panama	9	l,v	1.5
SAL_RB6148AA	PSU-5383	SRR23956645;ILLUMINA;Paired;;SRX19765361;;;SRA	SAL_RB6148AA	Environment	Water/River	Wastewater	2022				North America	United States	Pennsylvania							DudleyLab|PennStateUniversity			PRJNA357723	SRP106794	SAMN33902338	SRS17129858	2023-03-25	2023-03-24	Panama	D1	l,v	1.5	Panama	9	l,v	1.5
SAL_RB6149AA	PSU-5382	SRR23956646;ILLUMINA;Paired;;SRX19765360;;;SRA	SAL_RB6149AA	Environment	Water/River	Wastewater	2022				North America	United States	Pennsylvania							DudleyLab|PennStateUniversity			PRJNA357723	SRP106794	SAMN33902337	SRS17129857	2023-03-25	2023-03-24	Panama	D1	l,v	1.5	Panama	9	l,v	1.5
SAL_RB6150AA	PSU-5381	SRR23956647;ILLUMINA;Paired;;SRX19765359;;;SRA	SAL_RB6150AA	Environment	Water/River	Wastewater	2022				North America	United States	Pennsylvania							DudleyLab|PennStateUniversity			PRJNA357723	SRP106794	SAMN33902336	SRS17129856	2023-03-25	2023-03-24	Panama	D1	l,v	1.5	Panama	9	l,v	1.5
SAL_RB6151AA	PSU-5380	SRR23956648;ILLUMINA;Paired;;SRX19765358;;;SRA	SAL_RB6151AA	Environment	Water/River	Wastewater	2022				North America	United States	Pennsylvania							DudleyLab|PennStateUniversity			PRJNA357723	SRP106794	SAMN33902335	SRS17129855	2023-03-25	2023-03-24	Panama	D1	l,v	1.5	Panama	9	l,v	1.5
SAL_RB6304AA	PNUSAS339655	SRR23981617;ILLUMINA;Paired;;SRX19785678;;;SRA	SAL_RB6304AA	ND			2023				North America	United States								PulseNet Next Generation Subtyping Methods Unit			PRJNA230403	SRP040281	SAMN33939717	SRS17148743	2023-03-28	2023-03-27	Panama	D1	l,v	1.5	Panama	9	l,v	1.5
SAL_RB6367AA	TTU220138	SRR23976750;ILLUMINA;Paired;;SRX19780978;;;SRA	SAL_RB6367AA	Livestock	Swine	Pork	2021				North America	United States	Texas							PulseNet Next Generation Subtyping Methods Unit			PRJNA284276	SRP059203	SAMN33925630	SRS17144148	2023-03-28	2023-03-27	Panama	D1	l,v	1.5	Panama	9	l,v	1.5
SAL_RB6508AA	202301742	traces-0nSrAHI;ILLUMINA;Paired;;NA;;;Uploaded	SAL_RB6508AA	Human	Human		2023				Europe	France								F.X.Weill, Institut Pasteur							2023-03-29	2024-04-04	Panama	D1	l,v	1.5	Panama	9	l,v	1.5
SAL_RB7598AA	PNUSAS341936	SRR24119964;ILLUMINA;Paired;;SRX19919046;;;SRA	SAL_RB7598AA	ND			2023				North America	United States								PulseNet Next Generation Subtyping Methods Unit			PRJNA230403	SRP040281	SAMN34130480	SRS17271836	2023-04-11	2023-04-10	Panama	D1	l,v	1.5	Panama	9	l,v	1.5
SAL_RB7712AA	020613RB3	SRR24121682;ILLUMINA;Paired;500;SRX19920756;;;SRA	SAL_RB7712AA	Environment	Water/River	environmental-water; dam water	2021	3	17		South America	Brazil								FDA			PRJNA560080	SRP227273	SAMN34132961	SRS17273542	2023-04-11	2023-04-10	Panama	D1	l,v	1.5	Panama	9	l,v	1.5
SAL_RB7716AA	020613RX1	SRR24121666;ILLUMINA;Paired;500;SRX19920740;;;SRA	SAL_RB7716AA	Environment	Water/River	environmental-water; dam water	2021	3	17		South America	Brazil								FDA			PRJNA560080	SRP227273	SAMN34132954	SRS17273527	2023-04-11	2023-04-10	Panama	D1	l,v	1.5	Panama	9	l,v	1.5
SAL_RB7760AA	202000211	traces-0OTDulP;ILLUMINA;Paired;;NA;;;Uploaded	SAL_RB7760AA	Human	Human		2020				Europe	France								F.X.Weill, Institut Pasteur							2023-04-11	2024-04-17	Panama	D1	l,v	1.5	Panama	9	l,v	1.5
SAL_RB7795AA	202007060	traces-0vXnYGi;ILLUMINA;Paired;;NA;;;Uploaded	SAL_RB7795AA	Human	Human		2020				Europe	France								F.X.Weill, Institut Pasteur							2023-04-11	2024-04-17	Panama	D1	l,v	1.5	Panama	9	l,v	1.5
SAL_RB7797AA	202002207	traces-0kbvxsG;ILLUMINA;Paired;;NA;;;Uploaded	SAL_RB7797AA	Human	Human		2020				Europe	France								F.X.Weill, Institut Pasteur							2023-04-11	2024-04-17	Panama	D1	l,v	1.5	Panama	9	l,v	1.5
SAL_RB7798AA	202002205	traces-0LQRRTO;ILLUMINA;Paired;;NA;;;Uploaded	SAL_RB7798AA	Human	Human		2020				Europe	France								F.X.Weill, Institut Pasteur							2023-04-11	2024-04-17	Panama	D1	l,v	1.5	Panama	9	l,v	1.5
SAL_RB7799AA	202002180	traces-0KgRQYm;ILLUMINA;Paired;;NA;;;Uploaded	SAL_RB7799AA	Human	Human		2020				Europe	France								F.X.Weill, Institut Pasteur							2023-04-11	2024-04-17	Panama	D1	l,v	1.5	Panama	9	l,v	1.5
SAL_RB7825AA	202109499	traces-0lDCByM;ILLUMINA;Paired;;NA;;;Uploaded	SAL_RB7825AA	Human	Human		2021				Europe	France								F.X.Weill, Institut Pasteur							2023-04-11	2024-04-17	Panama	D1	l,v	1.5	Panama	9	l,v	1.5
SAL_RB7829AA	202109553	traces-0iNOclR;ILLUMINA;Paired;;NA;;;Uploaded	SAL_RB7829AA	Human	Human		2021				Europe	France								F.X.Weill, Institut Pasteur							2023-04-11	2024-04-17	Panama	D1	l,v	1.5	Panama	9	l,v	1.5
SAL_RB7832AA	202104987	traces-0ooPqPI;ILLUMINA;Paired;;NA;;;Uploaded	SAL_RB7832AA	Human	Human		2021				Europe	France								F.X.Weill, Institut Pasteur							2023-04-11	2024-04-17	Panama	D1	l,v	1.5	Panama	9	l,v	1.5
SAL_RB7835AA	202105348	traces-0mSYlUU;ILLUMINA;Paired;;NA;;;Uploaded	SAL_RB7835AA	Human	Human		2021				Europe	France								F.X.Weill, Institut Pasteur							2023-04-11	2024-04-17	Panama	D1	l,v	1.5	Panama	9	l,v	1.5
SAL_RB7839AA	202105667	traces-0VVzTGo;ILLUMINA;Paired;;NA;;;Uploaded	SAL_RB7839AA	Human	Human		2021				Europe	France								F.X.Weill, Institut Pasteur							2023-04-11	2024-04-17	Panama	D1	l,v	1.5	Panama	9	l,v	1.5
SAL_RB7859AA	202102714	traces-0qawyBR;ILLUMINA;Paired;;NA;;;Uploaded	SAL_RB7859AA	Human	Human		2021				Europe	France								F.X.Weill, Institut Pasteur							2023-04-11	2024-04-17	Panama	D1	l,v	1.5	Panama	9	l,v	1.5
SAL_RB7860AA	202104120	traces-0MwoBHe;ILLUMINA;Paired;;NA;;;Uploaded	SAL_RB7860AA	Human	Human		2021				Europe	France								F.X.Weill, Institut Pasteur							2023-04-11	2024-04-17	Panama	D1	l,v	1.5	Panama	9	l,v	1.5
SAL_RB7862AA	202104788	traces-0uvcTIF;ILLUMINA;Paired;;NA;;;Uploaded	SAL_RB7862AA	Human	Human		2021				Europe	France								F.X.Weill, Institut Pasteur							2023-04-11	2024-04-17	Panama	D1	l,v	1.5	Panama	9	l,v	1.5
SAL_RB7868AA	202101491-redeposit	traces-0GHJMKT;ILLUMINA;Paired;;NA;;;Uploaded	SAL_RB7868AA	Human	Human		2021				Europe	France								F.X.Weill, Institut Pasteur							2023-04-11	2024-04-17	Panama	D1	l,v	1.5	Panama	9	l,v	1.5
SAL_RB8125AA	202302054	traces-0xSGaFL;ILLUMINA;Paired;;NA;;;Uploaded	SAL_RB8125AA	Human	Human		2023				Europe	France								F.X.Weill, Institut Pasteur							2023-04-13	2024-04-19	Panama	D1	l,v	1.5	Panama	9	l,v	1.5
SAL_RB8143AA	PNUSAS342599	SRR24154946;ILLUMINA;Paired;;SRX19952998;;;SRA	SAL_RB8143AA	ND			2023				North America	United States								PulseNet Next Generation Subtyping Methods Unit			PRJNA230403	SRP040281	SAMN34167861	SRS17300721	2023-04-14	2023-04-13	Panama	D1	l,v	1.5	Panama	9	l,v	1.5
SAL_RB8340AA	6-MAP-12-1	SRR24165892;ILLUMINA;Paired;500;SRX19963735;;;SRA	SAL_RB8340AA	Environment	Water/River	environmental-water; Canal	2021	12	8		South America	Chile								FDA			PRJNA560080	SRP227273	SAMN34178822	SRS17310621	2023-04-14	2023-04-14	Panama	D1	l,v	1.5	Panama	9	l,v	1.5
SAL_RB8346AA	5-MAP-19-1	SRR24165886;ILLUMINA;Paired;500;SRX19963729;;;SRA	SAL_RB8346AA	Environment	Water/River	environmental-water; Canal	2021	11	18		South America	Chile								FDA			PRJNA560080	SRP227273	SAMN34178814	SRS17310615	2023-04-14	2023-04-14	Panama	D1	l,v	1.5	Panama	9	l,v	1.5
SAL_RB8386AA	5-MAP-15-1	SRR24165813;ILLUMINA;Paired;500;SRX19963656;;;SRA	SAL_RB8386AA	Environment	Water/River	environmental-water; River	2021	11	18		South America	Chile								FDA			PRJNA560080	SRP227273	SAMN34178658	SRS17310543	2023-04-14	2023-04-14	Panama	D1	l,v	1.5	Panama	9	l,v	1.5
SAL_RB8390AA	5-MAP-15-2	SRR24165809;ILLUMINA;Paired;500;SRX19963652;;;SRA	SAL_RB8390AA	Environment	Water/River	environmental-water; River	2021	11	18		South America	Chile								FDA			PRJNA560080	SRP227273	SAMN34178650	SRS17310539	2023-04-14	2023-04-14	Panama	D1	l,v	1.5	Panama	9	l,v	1.5
SAL_RB8624AA	6-MAP-12-2	SRR24172417;ILLUMINA;Paired;500;SRX19970256;;;SRA	SAL_RB8624AA	Environment	Water/River	environmental-water; Canal	2021	12	8		South America	Chile								FDA			PRJNA560080	SRP227273	SAMN34178812	SRS17317048	2023-04-15	2023-04-14	Panama	D1	l,v	1.5	Panama	9	l,v	1.5
SAL_RB8670AA	6-MAP-12-3	SRR24171762;ILLUMINA;Paired;500;SRX19969601;;;SRA	SAL_RB8670AA	Environment	Water/River	environmental-water; Canal	2021	12	8		South America	Chile								FDA			PRJNA560080	SRP227273	SAMN34178821	SRS17316417	2023-04-15	2023-04-14	Panama	D1	l,v	1.5	Panama	9	l,v	1.5
SAL_RB9633AA	PNUSAS344285	SRR24284303;ILLUMINA;Paired;;SRX20079812;;;SRA	SAL_RB9633AA	ND			2023				North America	United States								PulseNet Next Generation Subtyping Methods Unit			PRJNA230403	SRP040281	SAMN34351218	SRS17413672	2023-04-24	2023-04-24	Panama	D1	l,v	1.5	Panama	9	l,v	1.5
SAL_SB1226AA	PNUSAS345745	SRR24339382;ILLUMINA;Paired;;SRX20132216;;;SRA	SAL_SB1226AA	ND			2023				North America	United States								PulseNet Next Generation Subtyping Methods Unit			PRJNA230403	SRP040281	SAMN34423118	SRS17460783	2023-05-02	2023-04-28	Panama	D1	l,v	1.5	Panama	9	l,v	1.5
SAL_SB2401AA	PNUSAS347898	SRR24498117;ILLUMINA;Paired;;SRX20283033;;;SRA	SAL_SB2401AA	ND			2023				North America	United States								PulseNet Next Generation Subtyping Methods Unit			PRJNA230403	SRP040281	SAMN35028492	SRS17610052	2023-05-12	2023-05-10	Panama	D1	l,v	1.5	Panama	9	l,v	1.5
SAL_SB2455AA	PNUSAS348177	SRR24510231;ILLUMINA;Paired;;SRX20294728;;;SRA	SAL_SB2455AA	ND			2023				North America	United States								PulseNet Next Generation Subtyping Methods Unit			PRJNA230403	SRP040281	SAMN35047785	SRS17620870	2023-05-13	2023-05-11	Panama	D1	l,v	1.5	Panama	9	l,v	1.5
SAL_SB2475AA	PNUSAS346975	SRR24508324;ILLUMINA;Paired;;SRX20292831;;;SRA	SAL_SB2475AA	ND			2023				North America	United States								PulseNet Next Generation Subtyping Methods Unit			PRJNA230403	SRP040281	SAMN35042138	SRS17619473	2023-05-13	2023-05-11	Panama	D1	l,v	1.5	Panama	9	l,v	1.5
SAL_SB3120AA	FSIS12321978	SRR24564985;ILLUMINA;Paired;;SRX20348603;;;SRA	SAL_SB3120AA	Livestock	Swine	Product-Raw-Ground, Comminuted or Otherwise Nonintact-Pork	2023				North America	United States	Nebraska							United States Department of Agriculture, Food Safety and Inspection Service			PRJNA242847	SRP040648	SAMN35090344	SRS17663961	2023-05-16	2023-05-15	Panama	D1	l,v	1.5	Panama	9	l,v	1.5
SAL_SB3250AA	W073-29-1	SRR23748866;ILLUMINA;Paired;500;SRX19600284;;;SRA	SAL_SB3250AA	Environment	Water/River	environmental-water; fresh water stream	2021	1	25		South America	Brazil								FDA			PRJNA560080	SRP227273	SAMN31581333	SRS16981075	2023-05-17	2023-03-08	Panama	D1	l,v	1.5	Panama	9	l,v	1.5
SAL_SB3572AA	SMG-23-1132	traces-0dIqQCv;ILLUMINA;Paired;;NA;;;Uploaded	SAL_SB3572AA	ND							Europe	United Kingdom	Scotland							D. Brown (Scotland)							2023-05-22	2023-05-22	Panama	D1	l,v	1.5	Panama	9	l,v	1.5
SAL_SB3923AA	PNUSAS351883	SRR24749656;ILLUMINA;Paired;;SRX20525945;;;SRA	SAL_SB3923AA	ND			2023				North America	United States								PulseNet Next Generation Subtyping Methods Unit			PRJNA230403	SRP040281	SAMN35440232	SRS17835348	2023-05-29	2023-05-26	Panama	D1	l,v	1.5	Panama	9	l,v	1.5
SAL_SB4235AA	PNUSAS350514	SRR24696564;ILLUMINA;Paired;;SRX20475237;;;SRA	SAL_SB4235AA	ND			2023				North America	United States								PulseNet Next Generation Subtyping Methods Unit			PRJNA230403	SRP040281	SAMN35327508	SRS17787434	2023-05-29	2023-05-23	Panama	D1	l,v	1.5	Panama	9	l,v	1.5
SAL_SB4296AA	FSIS32309605	SRR24709492;ILLUMINA;Paired;;SRX20488154;;;SRA	SAL_SB4296AA	Livestock	Swine	Product-Raw-Intact-Pork	2023				North America	United States	Hawaii							United States Department of Agriculture, Food Safety and Inspection Service			PRJNA242847	SRP040648	SAMN35340345	SRS17798901	2023-05-29	2023-05-23	Panama	D1	l,v	1.5	Panama	9	l,v	1.5
SAL_SB4948AA	PNUSAS352181	SRR24770572;ILLUMINA;Paired;;SRX20545572;;;SRA	SAL_SB4948AA	ND			2023				North America	United States								PulseNet Next Generation Subtyping Methods Unit			PRJNA230403	SRP040281	SAMN35538680	SRS17852495	2023-06-02	2023-05-31	Panama	D1	l,v	1.5	Panama	9	l,v	1.5
SAL_SB5071AA	FSIS12322280	SRR24764836;ILLUMINA;Paired;;SRX20540102;;;SRA	SAL_SB5071AA	Livestock	Swine	Animal-Swine-Sow (cecal)	2023				North America	United States	New Jersey							United States Department of Agriculture, Food Safety and Inspection Service			PRJNA292666	SRP062916	SAMN35529557	SRS17847266	2023-06-02	2023-05-30	Panama	D1	l,v	1.5	Panama	9	l,v	1.5
SAL_SB5295AA	PNUSAS353377	SRR24826110;ILLUMINA;Paired;;SRX20591202;;;SRA	SAL_SB5295AA	ND			2023				North America	United States								PulseNet Next Generation Subtyping Methods Unit			PRJNA230403	SRP040281	SAMN35619888	SRS17891735	2023-06-06	2023-06-05	Panama	D1	l,v	1.5	Panama	9	l,v	1.5
SAL_SB5507AA	202303508	traces-0ibOkZu;ILLUMINA;Paired;;NA;;;Uploaded	SAL_SB5507AA	Human	Human		2023				Europe	France								F.X.Weill, Institut Pasteur							2023-06-08	2024-06-14	Panama	D1	l,v	1.5	Panama	9	l,v	1.5
SAL_SB5716AA	PNUSAS353549	SRR24828833;ILLUMINA;Paired;;SRX20593741;;;SRA	SAL_SB5716AA	ND			2023				North America	United States								PulseNet Next Generation Subtyping Methods Unit			PRJNA230403	SRP040281	SAMN35623778	SRS17894232	2023-06-08	2023-06-05	Panama	D1	l,v	1.5	Panama	9	l,v	1.5
SAL_SB6228AA	202303793	traces-0cXtuTE;ILLUMINA;Paired;;NA;;;Uploaded	SAL_SB6228AA	Human	Human		2023				Europe	France								F.X.Weill, Institut Pasteur							2023-06-12	2024-06-18	Panama	D1	l,v	1.5	Panama	9	l,v	1.5
SAL_SB6230AA	202303792	traces-0xbmhxX;ILLUMINA;Paired;;NA;;;Uploaded	SAL_SB6230AA	Human	Human		2023				Europe	France								F.X.Weill, Institut Pasteur							2023-06-12	2024-06-18	Panama	D1	l,v	1.5	Panama	9	l,v	1.5
SAL_SB6325AA	202303859	traces-0rGhjmu;ILLUMINA;Paired;;NA;;;Uploaded	SAL_SB6325AA	Human	Human		2023				Europe	France								F.X.Weill, Institut Pasteur							2023-06-12	2024-06-18	Panama	D1	l,v	1.5	Panama	9	l,v	1.5
SAL_SB6783AA	202303783_redeposit	traces-0axBaPx;ILLUMINA;Paired;;NA;;;Uploaded	SAL_SB6783AA	Human	Human		2023				Europe	France								F.X.Weill, Institut Pasteur							2023-06-19	2024-06-25	Panama	D1	l,v	1.5	Panama	9	l,v	1.5
SAL_SB7065AA	SMG-23-1368	traces-0aaOVcG;ILLUMINA;Paired;;NA;;;Uploaded	SAL_SB7065AA	ND							Europe	United Kingdom	Scotland							D. Brown (Scotland)							2023-06-26	2023-06-26	Panama	D1	l,v	1.5	Panama	9	l,v	1.5
SAL_SB7143AA	202304199	traces-0wTpvSa;ILLUMINA;Paired;;NA;;;Uploaded	SAL_SB7143AA	Human	Human		2023				Europe	France								F.X.Weill, Institut Pasteur							2023-06-26	2024-07-02	Panama	D1	l,v	1.5	Panama	9	l,v	1.5
SAL_SB7384AA	YA00455611	ERR12067499;ILLUMINA;Paired;;ERX11450668;;;Uploaded	SAL_SB7384AA	Human	Human	Stool	2023	2	17		Africa	South Africa	KwaZulu-Natal							Anthony Smith, NICD			PRJEB39546	ERP123079	SAMEA114401869	ERS16390568	2023-06-27	2023-06-27	Panama	D1	l,v	1.5	Panama	9	l,v	1.5
SAL_SB7385AA	YA00455560	ERR12067429;ILLUMINA;Paired;;ERX11450598;;;Uploaded	SAL_SB7385AA	Human	Human	Stool	2023	3	15		Africa	South Africa	KwaZulu-Natal							Anthony Smith, NICD			PRJEB39546	ERP123079	SAMEA114401799	ERS16390498	2023-06-27	2023-06-27	Panama	D1	l,v	1.5	Panama	9	l,v	1.5
SAL_SB7579AA	B113	SRR24987572;ILLUMINA;Paired;;SRX20743623;;;SRA	SAL_SB7579AA	Food	ND/Others	Food	2018	10			Europe	United Kingdom	England	Norfolk	Norwich		526293	12979		Quadram Institute Bioscience			PRJNA986296	SRP445278	SAMN35823517	SRS18033225	2023-06-28	2023-06-22	Panama	D1	l,v	1.5	Panama	9	l,v	1.5
SAL_SB7623AA	PNUSAS357572	SRR24980111;ILLUMINA;Paired;;SRX20737034;;;SRA	SAL_SB7623AA	ND			2023				North America	United States								PulseNet Next Generation Subtyping Methods Unit			PRJNA230403	SRP040281	SAMN35819145	SRS18027718	2023-06-28	2023-06-21	Panama	D1	l,v	1.5	Panama	9	l,v	1.5
SAL_SB8646AA	PNUSAS360566	SRR25117314;ILLUMINA;Paired;;SRX20869481;;;SRA	SAL_SB8646AA	ND			2023				North America	United States								PulseNet Next Generation Subtyping Methods Unit			PRJNA230403	SRP040281	SAMN36275131	SRS18149552	2023-07-04	2023-07-03	Panama	D1	l,v	1.5	Panama	9	l,v	1.5
SAL_SB8667AA	FSIS12323136	SRR25116175;ILLUMINA;Paired;;SRX20869125;;;SRA	SAL_SB8667AA	Livestock	Bovine	Animal-Cattle-Heifer (cecal)	2023				North America	United States	Texas							United States Department of Agriculture, Food Safety and Inspection Service			PRJNA292666	SRP062916	SAMN36274898	SRS18149200	2023-07-04	2023-07-03	Panama	D1	l,v	1.5	Panama	9	l,v	1.5
SAL_SB8711AA	202304392_redeposit	traces-0ULFJyH;ILLUMINA;Paired;;NA;;;Uploaded	SAL_SB8711AA	Human	Human		2023				Europe	France								F.X.Weill, Institut Pasteur							2023-07-05	2024-07-11	Panama	D1	l,v	1.5	Panama	9	l,v	1.5
SAL_SB9087AA	202304856	traces-0HnYPEa;ILLUMINA;Paired;;NA;;;Uploaded	SAL_SB9087AA	Human	Human		2023				Europe	France								F.X.Weill, Institut Pasteur							2023-07-10	2024-07-16	Panama	D1	l,v	1.5	Panama	9	l,v	1.5
SAL_SB9120AA	202304866	traces-0FvqkqO;ILLUMINA;Paired;;NA;;;Uploaded	SAL_SB9120AA	Human	Human		2023				Europe	France								F.X.Weill, Institut Pasteur							2023-07-10	2024-07-16	Panama	D1	l,v	1.5	Panama	9	l,v	1.5
SAL_SB9440AA	PNUSAS361886	SRR25213947;ILLUMINA;Paired;;SRX20960595;;;SRA	SAL_SB9440AA	ND			2023				North America	United States								PulseNet Next Generation Subtyping Methods Unit			PRJNA230403	SRP040281	SAMN36383035	SRS18236797	2023-07-12	2023-07-10	Panama	D1	l,v	1.5	Panama	9	l,v	1.5
SAL_SB9449AA	PNUSAS361780	SRR25213907;ILLUMINA;Paired;;SRX20960555;;;SRA	SAL_SB9449AA	ND			2023				North America	United States								PulseNet Next Generation Subtyping Methods Unit			PRJNA230403	SRP040281	SAMN36382151	SRS18236717	2023-07-12	2023-07-10	Panama	D1	l,v	1.5	Panama	9	l,v	1.5
SAL_SB9758AA	PNUSAS362624	SRR25265490;ILLUMINA;Paired;;SRX21011452;;;SRA	SAL_SB9758AA	ND			2023				North America	United States								PulseNet Next Generation Subtyping Methods Unit			PRJNA230403	SRP040281	SAMN36438627	SRS18284410	2023-07-14	2023-07-13	Panama	D1	l,v	1.5	Panama	9	l,v	1.5
SAL_SB9784AA	PNUSAS362665	SRR25258153;ILLUMINA;Paired;;SRX21004152;;;SRA	SAL_SB9784AA	ND			2023				North America	United States								PulseNet Next Generation Subtyping Methods Unit			PRJNA230403	SRP040281	SAMN36430008	SRS18277248	2023-07-14	2023-07-13	Panama	D1	l,v	1.5	Panama	9	l,v	1.5
SAL_TB0225AA	PNUSAS363996	SRR25320299;ILLUMINA;Paired;;SRX21062530;;;SRA	SAL_TB0225AA	ND			2023				North America	United States								PulseNet Next Generation Subtyping Methods Unit			PRJNA230403	SRP040281	SAMN36514654	SRS18332798	2023-07-19	2023-07-18	Panama	D1	l,v	1.5	Panama	9	l,v	1.5
SAL_TB0352AA	PNUSAS363512	SRR25304675;ILLUMINA;Paired;;SRX21048169;;;SRA	SAL_TB0352AA	ND			2023				North America	United States	South Carolina							PulseNet Next Generation Subtyping Methods Unit			PRJNA230403	SRP040281	SAMN36501249	SRS18319099	2023-07-19	2023-07-17	Panama	D1	l,v	1.5	Panama	9	l,v	1.5
SAL_TB0631AA	PNUSAS364287	SRR25338951;ILLUMINA;Paired;;SRX21078428;;;SRA	SAL_TB0631AA	ND			2023				North America	United States								PulseNet Next Generation Subtyping Methods Unit			PRJNA230403	SRP040281	SAMN36614924	SRS18348029	2023-07-20	2023-07-19	Panama	D1	l,v	1.5	Panama	9	l,v	1.5
SAL_TB0723AA	SMG-23-1551	traces-0qUTRPB;ILLUMINA;Paired;;NA;;;Uploaded	SAL_TB0723AA	ND							Europe	United Kingdom	Scotland							D. Brown (Scotland)							2023-07-21	2023-07-21	Panama	D1	l,v	1.5	Panama	9	l,v	1.5
SAL_TB0925AA	PNUSAS364703	SRR25374497;ILLUMINA;Paired;;SRX21113537;;;SRA	SAL_TB0925AA	ND			2023				North America	United States								PulseNet Next Generation Subtyping Methods Unit			PRJNA230403	SRP040281	SAMN36660583	SRS18382131	2023-07-22	2023-07-20	Panama	D1	l,v	1.5	Panama	9	l,v	1.5
SAL_TB0943AA	PNUSAS364704	SRR25368472;ILLUMINA;Paired;;SRX21107802;;;SRA	SAL_TB0943AA	ND			2023				North America	United States								PulseNet Next Generation Subtyping Methods Unit			PRJNA230403	SRP040281	SAMN36660576	SRS18376396	2023-07-22	2023-07-20	Panama	D1	l,v	1.5	Panama	9	l,v	1.5
SAL_TB0983AA	SMG-23-1563	traces-0tLLOuH;ILLUMINA;Paired;;NA;;;Uploaded	SAL_TB0983AA	ND							Europe	United Kingdom	Scotland							D. Brown (Scotland)							2023-07-24	2023-07-24	Panama	D1	l,v	1.5	Panama	9	l,v	1.5
SAL_TB1127AA	PNUSAS365872	SRR25412067;ILLUMINA;Paired;;SRX21147661;;;SRA	SAL_TB1127AA	ND			2023				North America	United States								PulseNet Next Generation Subtyping Methods Unit			PRJNA230403	SRP040281	SAMN36701785	SRS18410698	2023-07-26	2023-07-25	Panama	D1	l,v	1.5	Panama	9	l,v	1.5
SAL_TB1146AA	PNUSAS365880	SRR25411768;ILLUMINA;Paired;;SRX21147362;;;SRA	SAL_TB1146AA	ND			2023				North America	United States								PulseNet Next Generation Subtyping Methods Unit			PRJNA230403	SRP040281	SAMN36701770	SRS18410398	2023-07-26	2023-07-25	Panama	D1	l,v	1.5	Panama	9	l,v	1.5
SAL_TB1206AA	PNUSAS365480	SRR25403557;ILLUMINA;Paired;;SRX21139816;;;SRA	SAL_TB1206AA	ND			2023				North America	United States								PulseNet Next Generation Subtyping Methods Unit			PRJNA230403	SRP040281	SAMN36696263	SRS18404283	2023-07-26	2023-07-24	Panama	D1	l,v	1.5	Panama	9	l,v	1.5
SAL_TB1419AA	202305550	traces-0ZsUnGr;ILLUMINA;Paired;;NA;;;Uploaded	SAL_TB1419AA	Human	Human		2023				Europe	France								F.X.Weill, Institut Pasteur							2023-07-26	2024-08-01	Panama	D1	l,v	1.5	Panama	9	l,v	1.5
SAL_TB1938AA	PNUSAS367785	SRR25490222;ILLUMINA;Paired;;SRX21221637;;;SRA	SAL_TB1938AA	ND			2023				North America	United States								PulseNet Next Generation Subtyping Methods Unit			PRJNA230403	SRP040281	SAMN36797519	SRS18478570	2023-08-03	2023-08-02	Panama	D1	l,v	1.5	Panama	9	l,v	1.5
SAL_TB2134AA	PNUSAS367744	SRR25474882;ILLUMINA;Paired;;SRX21207121;;;SRA	SAL_TB2134AA	ND			2023				North America	United States								PulseNet Next Generation Subtyping Methods Unit			PRJNA230403	SRP040281	SAMN36781194	SRS18464590	2023-08-03	2023-08-01	Panama	D1	l,v	1.5	Panama	9	l,v	1.5
SAL_TB2410AA	PNUSAS366968	SRR25436646;ILLUMINA;Paired;;SRX21170561;;;SRA	SAL_TB2410AA	ND			2023				North America	United States								PulseNet Next Generation Subtyping Methods Unit			PRJNA230403	SRP040281	SAMN36726048	SRS18432017	2023-08-03	2023-07-27	Panama	D1	l,v	1.5	Panama	9	l,v	1.5
SAL_TB2472AA	W210-12-1	SRR25431165;ILLUMINA;Paired;500;SRX21165437;;;SRA	SAL_TB2472AA	Environment	Water/River	environmental-water; fresh water stream	2022	2	24		South America	Brazil								FDA			PRJNA560080	SRP227273	SAMN36717400	SRS18427321	2023-08-03	2023-07-26	Panama	D1	l,v	1.5	Panama	9	l,v	1.5
SAL_TB2475AA	W210-17-1	SRR25431162;ILLUMINA;Paired;500;SRX21165434;;;SRA	SAL_TB2475AA	Environment	Water/River	environmental-water; fresh water stream	2022	2	24		South America	Brazil								FDA			PRJNA560080	SRP227273	SAMN36717403	SRS18427319	2023-08-03	2023-07-26	Panama	D1	l,v	1.5	Panama	9	l,v	1.5
SAL_TB2481AA	MPSPSA2186-2	SRR25431065;ILLUMINA;Paired;500;SRX21165343;;;SRA	SAL_TB2481AA	Environment	Water/River	environmental-water; River	2022	5	23		North America	Mexico								FDA			PRJNA560080	SRP227273	SAMN36717406	SRS18427228	2023-08-03	2023-07-26	Panama	D1	l,v	1.5	Panama	9	l,v	1.5
SAL_TB2483AA	W217-21-1	SRR25431063;ILLUMINA;Paired;500;SRX21165341;;;SRA	SAL_TB2483AA	Environment	Water/River	environmental-water; fresh water stream	2022	2	24		South America	Brazil								FDA			PRJNA560080	SRP227273	SAMN36717408	SRS18427226	2023-08-03	2023-07-26	Panama	D1	l,v	1.5	Panama	9	l,v	1.5
SAL_TB2484AA	W212-11-1	SRR25431062;ILLUMINA;Paired;500;SRX21165340;;;SRA	SAL_TB2484AA	Environment	Water/River	environmental-water; fresh water stream	2022	2	24		South America	Brazil								FDA			PRJNA560080	SRP227273	SAMN36717404	SRS18427225	2023-08-03	2023-07-26	Panama	D1	l,v	1.5	Panama	9	l,v	1.5
SAL_TB2525AA	W204-18-1	SRR25430910;ILLUMINA;Paired;500;SRX21165228;;;SRA	SAL_TB2525AA	Environment	Water/River	environmental-water; fresh water stream	2022	2	24		South America	Brazil								FDA			PRJNA560080	SRP227273	SAMN36717203	SRS18427113	2023-08-03	2023-07-26	Panama	D1	l,v	1.5	Panama	9	l,v	1.5
SAL_TB2535AA	W204-17-1	SRR25430899;ILLUMINA;Paired;500;SRX21165217;;;SRA	SAL_TB2535AA	Environment	Water/River	environmental-water; fresh water stream	2022	2	24		South America	Brazil								FDA			PRJNA560080	SRP227273	SAMN36717191	SRS18427102	2023-08-03	2023-07-26	Panama	D1	l,v	1.5	Panama	9	l,v	1.5
SAL_TB2591AA	W195-21-1	SRR25430781;ILLUMINA;Paired;500;SRX21165099;;;SRA	SAL_TB2591AA	Environment	Water/River	environmental-water; fresh water stream	2021	11	28		South America	Brazil								FDA			PRJNA560080	SRP227273	SAMN36716690	SRS18426983	2023-08-03	2023-07-26	Panama	D1	l,v	1.5	Panama	9	l,v	1.5
SAL_TB2599AA	W195-26-1	SRR25430713;ILLUMINA;Paired;500;SRX21165043;;;SRA	SAL_TB2599AA	Environment	Water/River	environmental-water; fresh water stream	2021	11	28		South America	Brazil								FDA			PRJNA560080	SRP227273	SAMN36716638	SRS18426926	2023-08-03	2023-07-26	Panama	D1	l,v	1.5	Panama	9	l,v	1.5
SAL_TB2603AA	W194-24-1	SRR25430681;ILLUMINA;Paired;500;SRX21165011;;;SRA	SAL_TB2603AA	Environment	Water/River	environmental-water; fresh water stream	2021	11	28		South America	Brazil								FDA			PRJNA560080	SRP227273	SAMN36716635	SRS18426895	2023-08-03	2023-07-26	Panama	D1	l,v	1.5	Panama	9	l,v	1.5
SAL_TB2604AA	W195-27-1	SRR25430680;ILLUMINA;Paired;500;SRX21165010;;;SRA	SAL_TB2604AA	Environment	Water/River	environmental-water; fresh water stream	2021	11	28		South America	Brazil								FDA			PRJNA560080	SRP227273	SAMN36716631	SRS18426894	2023-08-03	2023-07-26	Panama	D1	l,v	1.5	Panama	9	l,v	1.5
SAL_TB2608AA	W196-18-1	SRR25430635;ILLUMINA;Paired;500;SRX21164965;;;SRA	SAL_TB2608AA	Environment	Water/River	environmental-water; fresh water stream	2021	11	28		South America	Brazil								FDA			PRJNA560080	SRP227273	SAMN36716593	SRS18426849	2023-08-03	2023-07-26	Panama	D1	l,v	1.5	Panama	9	l,v	1.5
SAL_TB2615AA	W185-21-1	SRR25430628;ILLUMINA;Paired;500;SRX21164958;;;SRA	SAL_TB2615AA	Environment	Water/River	environmental-water; fresh water stream	2021	11	28		South America	Brazil								FDA			PRJNA560080	SRP227273	SAMN36716590	SRS18426842	2023-08-03	2023-07-26	Panama	D1	l,v	1.5	Panama	9	l,v	1.5
SAL_TB2617AA	W197-25-1	SRR25430505;ILLUMINA;Paired;500;SRX21164835;;;SRA	SAL_TB2617AA	Environment	Water/River	environmental-water; fresh water stream	2021	11	28		South America	Brazil								FDA			PRJNA560080	SRP227273	SAMN36716548	SRS18426719	2023-08-03	2023-07-26	Panama	D1	l,v	1.5	Panama	9	l,v	1.5
SAL_TB2618AA	W198-23-1	SRR25430504;ILLUMINA;Paired;500;SRX21164834;;;SRA	SAL_TB2618AA	Environment	Water/River	environmental-water; fresh water stream	2022	2	24		South America	Brazil								FDA			PRJNA560080	SRP227273	SAMN36716547	SRS18426718	2023-08-03	2023-07-26	Panama	D1	l,v	1.5	Panama	9	l,v	1.5
SAL_TB2621AA	W197-17-1	SRR25430477;ILLUMINA;Paired;500;SRX21164807;;;SRA	SAL_TB2621AA	Environment	Water/River	environmental-water; fresh water stream	2021	11	28		South America	Brazil								FDA			PRJNA560080	SRP227273	SAMN36716545	SRS18426692	2023-08-03	2023-07-26	Panama	D1	l,v	1.5	Panama	9	l,v	1.5
SAL_TB2623AA	W196-22-1	SRR25430465;ILLUMINA;Paired;500;SRX21164797;;;SRA	SAL_TB2623AA	Environment	Water/River	environmental-water; fresh water stream	2021	11	28		South America	Brazil								FDA			PRJNA560080	SRP227273	SAMN36716539	SRS18426682	2023-08-03	2023-07-26	Panama	D1	l,v	1.5	Panama	9	l,v	1.5
SAL_TB2634AA	W197-27-1	SRR25430416;ILLUMINA;Paired;500;SRX21164748;;;SRA	SAL_TB2634AA	Environment	Water/River	environmental-water; fresh water stream	2021	11	28		South America	Brazil								FDA			PRJNA560080	SRP227273	SAMN36716509	SRS18426633	2023-08-03	2023-07-26	Panama	D1	l,v	1.5	Panama	9	l,v	1.5
SAL_TB2646AA	W204-12-1	SRR25430202;ILLUMINA;Paired;500;SRX21164590;;;SRA	SAL_TB2646AA	Environment	Water/River	environmental-water; fresh water stream	2022	2	24		South America	Brazil								FDA			PRJNA560080	SRP227273	SAMN36716208	SRS18426479	2023-08-03	2023-07-26	Panama	D1	l,v	1.5	Panama	9	l,v	1.5
SAL_TB2652AA	MPSPSA2174-3	SRR25430194;ILLUMINA;Paired;500;SRX21164582;;;SRA	SAL_TB2652AA	Environment	Water/River	environmental-water; River	2022	3	21		North America	Mexico								FDA			PRJNA560080	SRP227273	SAMN36716207	SRS18426471	2023-08-03	2023-07-26	Panama	D1	l,v	1.5	Panama	9	l,v	1.5
SAL_TB2654AA	W185-30-1	SRR25430152;ILLUMINA;Paired;500;SRX21164543;;;SRA	SAL_TB2654AA	Environment	Water/River	environmental-water; fresh water stream	2021	11	28		South America	Brazil								FDA			PRJNA560080	SRP227273	SAMN36716154	SRS18426431	2023-08-03	2023-07-26	Panama	D1	l,v	1.5	Panama	9	l,v	1.5
SAL_TB2656AA	W231-12-1	SRR25430149;ILLUMINA;Paired;500;SRX21164540;;;SRA	SAL_TB2656AA	Environment	Water/River	environmental-water; fresh water stream	2022	3	24		South America	Brazil								FDA			PRJNA560080	SRP227273	SAMN36716149	SRS18426429	2023-08-03	2023-07-26	Panama	D1	l,v	1.5	Panama	9	l,v	1.5
SAL_TB2660AA	W230-11-1	SRR25430140;ILLUMINA;Paired;500;SRX21164531;;;SRA	SAL_TB2660AA	Environment	Water/River	environmental-water; fresh water stream	2022	3	24		South America	Brazil								FDA			PRJNA560080	SRP227273	SAMN36716142	SRS18426423	2023-08-03	2023-07-26	Panama	D1	l,v	1.5	Panama	9	l,v	1.5
SAL_TB2676AA	W231-1-1	SRR25429829;ILLUMINA;Paired;500;SRX21164298;;;SRA	SAL_TB2676AA	Environment	Water/River	environmental-water; fresh water stream	2022	3	24		South America	Brazil								FDA			PRJNA560080	SRP227273	SAMN36715896	SRS18426188	2023-08-03	2023-07-26	Panama	D1	l,v	1.5	Panama	9	l,v	1.5
SAL_TB2685AA	W194-14-1	SRR25429785;ILLUMINA;Paired;500;SRX21164254;;;SRA	SAL_TB2685AA	Environment	Water/River	environmental-water; fresh water stream	2021	11	28		South America	Brazil								FDA			PRJNA560080	SRP227273	SAMN36715887	SRS18426144	2023-08-03	2023-07-26	Panama	D1	l,v	1.5	Panama	9	l,v	1.5
SAL_TB2707AA	W232-6-1	SRR25429763;ILLUMINA;Paired;500;SRX21164232;;;SRA	SAL_TB2707AA	Environment	Water/River	environmental-water; fresh water stream	2022	3	24		South America	Brazil								FDA			PRJNA560080	SRP227273	SAMN36715838	SRS18426122	2023-08-03	2023-07-26	Panama	D1	l,v	1.5	Panama	9	l,v	1.5
SAL_TB2767AA	W230-3-1	SRR25428886;ILLUMINA;Paired;500;SRX21163371;;;SRA	SAL_TB2767AA	Environment	Water/River	environmental-water; fresh water stream	2022	3	24		South America	Brazil								FDA			PRJNA560080	SRP227273	SAMN36715144	SRS18425306	2023-08-03	2023-07-26	Panama	D1	l,v	1.5	Panama	9	l,v	1.5
SAL_TB2835AA	PNUSAS366189	SRR25426687;ILLUMINA;Paired;;SRX21161269;;;SRA	SAL_TB2835AA	ND			2023				North America	United States								PulseNet Next Generation Subtyping Methods Unit			PRJNA230403	SRP040281	SAMN36714293	SRS18423264	2023-08-03	2023-07-26	Panama	D1	l,v	1.5	Panama	9	l,v	1.5
SAL_TB2909AA	W196-13-1	SRR25506729;ILLUMINA;Paired;500;SRX21237550;;;SRA	SAL_TB2909AA	Environment	Water/River	environmental-water; fresh water stream	2021	11	28		South America	Brazil								FDA			PRJNA560080	SRP227273	SAMN36716544	SRS18492569	2023-08-04	2023-08-03	Panama	D1	l,v	1.5	Panama	9	l,v	1.5
SAL_TB3039AA	202306040	traces-0lrCDqe;ILLUMINA;Paired;;NA;;;Uploaded	SAL_TB3039AA	Human	Human		2023				Europe	France								F.X.Weill, Institut Pasteur							2023-08-04	2024-08-10	Panama	D1	l,v	1.5	Panama	9	l,v	1.5
SAL_TB3615AA	YA00466797	ERR11829677;ILLUMINA;Paired;;ERX11227875;;;Uploaded	SAL_TB3615AA	Human	Human	Blood culture	2023	3	25		Africa	South Africa	Gauteng							Anthony Smith, NICD			PRJEB39546	ERP123079	SAMEA114260321	ERS16248019	2023-08-11	2023-08-11	Panama	D1	l,v	1.5	Panama	9	l,v	1.5
SAL_TB3885AA	PNUSAS372105	SRR25630025;ILLUMINA;Paired;;SRX21356840;;;SRA	SAL_TB3885AA	ND			2023				North America	United States								PulseNet Next Generation Subtyping Methods Unit			PRJNA230403	SRP040281	SAMN36978816	SRS18601361	2023-08-15	2023-08-14	Panama	D1	l,v	1.5	Panama	9	l,v	1.5
SAL_TB4250AA	PNUSAS370827	SRR25570662;ILLUMINA;Paired;;SRX21299325;;;SRA	SAL_TB4250AA	ND			2023				North America	United States								PulseNet Next Generation Subtyping Methods Unit			PRJNA230403	SRP040281	SAMN36891397	SRS18548259	2023-08-15	2023-08-08	Panama	D1	l,v	1.5	Panama	9	l,v	1.5
SAL_TB4284AA	PNUSAS370576	SRR25570307;ILLUMINA;Paired;;SRX21299019;;;SRA	SAL_TB4284AA	ND			2023				North America	United States								PulseNet Next Generation Subtyping Methods Unit			PRJNA230403	SRP040281	SAMN36890772	SRS18547954	2023-08-15	2023-08-08	Panama	D1	l,v	1.5	Panama	9	l,v	1.5
SAL_TB4291AA	PNUSAS370577	SRR25570300;ILLUMINA;Paired;;SRX21299012;;;SRA	SAL_TB4291AA	ND			2023				North America	United States								PulseNet Next Generation Subtyping Methods Unit			PRJNA230403	SRP040281	SAMN36890771	SRS18547947	2023-08-15	2023-08-08	Panama	D1	l,v	1.5	Panama	9	l,v	1.5
SAL_TB4315AA	PNUSAS370596	SRR25570234;ILLUMINA;Paired;;SRX21298946;;;SRA	SAL_TB4315AA	ND			2023				North America	United States								PulseNet Next Generation Subtyping Methods Unit			PRJNA230403	SRP040281	SAMN36890749	SRS18547917	2023-08-15	2023-08-08	Panama	D1	l,v	1.5	Panama	9	l,v	1.5
SAL_TB4351AA	PNUSAS370340	SRR25569684;ILLUMINA;Paired;;SRX21298420;;;SRA	SAL_TB4351AA	ND			2023				North America	United States								PulseNet Next Generation Subtyping Methods Unit			PRJNA230403	SRP040281	SAMN36889967	SRS18547455	2023-08-15	2023-08-08	Panama	D1	l,v	1.5	Panama	9	l,v	1.5
SAL_TB4464AA	PNUSAS370207	SRR25551894;ILLUMINA;Paired;;SRX21280990;;;SRA	SAL_TB4464AA	ND			2023				North America	United States								PulseNet Next Generation Subtyping Methods Unit			PRJNA230403	SRP040281	SAMN36873151	SRS18531276	2023-08-15	2023-08-07	Panama	D1	l,v	1.5	Panama	9	l,v	1.5
SAL_TB4909AA	202306452	traces-0XdsZAg;ILLUMINA;Paired;;NA;;;Uploaded	SAL_TB4909AA	Human	Human		2023				Europe	France								F.X.Weill, Institut Pasteur							2023-08-16	2024-08-22	Panama	D1	l,v	1.5	Panama	9	l,v	1.5
SAL_TB5103AA	PNUSAS373446	SRR25663596;ILLUMINA;Paired;;SRX21389281;;;SRA	SAL_TB5103AA	ND			2023				North America	United States								PulseNet Next Generation Subtyping Methods Unit			PRJNA230403	SRP040281	SAMN37028009	SRS18629791	2023-08-18	2023-08-17	Panama	D1	l,v	1.5	Panama	9	l,v	1.5
SAL_TB5529AA	202306611	traces-0BgkGzm;ILLUMINA;Paired;;NA;;;Uploaded	SAL_TB5529AA	Human	Human		2023				Europe	France								F.X.Weill, Institut Pasteur							2023-08-21	2024-08-27	Panama	D1	l,v	1.5	Panama	9	l,v	1.5
SAL_TB5536AA	202306650	traces-0qeyfGd;ILLUMINA;Paired;;NA;;;Uploaded	SAL_TB5536AA	Human	Human		2023				Europe	France								F.X.Weill, Institut Pasteur							2023-08-21	2024-08-27	Panama	D1	l,v	1.5	Panama	9	l,v	1.5
SAL_TB5847AA	PNUSAS374260	SRR25711605;ILLUMINA;Paired;;SRX21436012;;;SRA	SAL_TB5847AA	ND			2023				North America	United States								PulseNet Next Generation Subtyping Methods Unit			PRJNA230403	SRP040281	SAMN37094907	SRS18673173	2023-08-22	2023-08-21	Panama	D1	l,v	1.5	Panama	9	l,v	1.5
SAL_TB6404AA	PNUSAS367244	SRR25755626;ILLUMINA;Paired;;SRX21478711;;;SRA	SAL_TB6404AA	ND			2023				North America	United States								PulseNet Next Generation Subtyping Methods Unit			PRJNA230403	SRP040281	SAMN37141935	SRS18711291	2023-08-24	2023-08-24	Panama	D1	l,v	1.5	Panama	9	l,v	1.5
SAL_TB6883AA	PNUSAS376496	SRR25763693;ILLUMINA;Paired;;SRX21486370;;;SRA	SAL_TB6883AA	ND			2023				North America	United States								PulseNet Next Generation Subtyping Methods Unit			PRJNA230403	SRP040281	SAMN37161883	SRS18718669	2023-08-29	2023-08-28	Panama	D1	l,v	1.5	Panama	9	l,v	1.5
SAL_TB7318AA	PNUSAS376817	SRR25805096;ILLUMINA;Paired;;SRX21527239;;;SRA	SAL_TB7318AA	ND			2023				North America	United States								PulseNet Next Generation Subtyping Methods Unit			PRJNA230403	SRP040281	SAMN37199748	SRS18745230	2023-08-31	2023-08-30	Panama	D1	l,v	1.5	Panama	9	l,v	1.5
SAL_TB7393AA	FSIS32310008	SRR25818135;ILLUMINA;Paired;;SRX21540230;;;SRA	SAL_TB7393AA	Livestock	Swine	Product-Raw-Ground, Comminuted or Otherwise Nonintact-Pork	2023				North America	United States	Tennessee							United States Department of Agriculture, Food Safety and Inspection Service			PRJNA242847	SRP040648	SAMN37203601	SRS18749644	2023-08-31	2023-08-30	Panama	D1	l,v	1.5	Panama	9	l,v	1.5
SAL_TB8154AA	1721369	SRR25872734;ILLUMINA;Paired;;SRX21593378;;;SRA	SAL_TB8154AA	Human	Human	Homo sapiens; human	2022	9			Europe	United Kingdom								Public Health England			PRJNA248792	SRP042645	SAMN31209076	SRS18770886	2023-09-03	2023-09-01	Panama	D1	l,v	1.5	Panama	9	l,v	1.5
SAL_TB8249AA	1718555	SRR25872621;ILLUMINA;Paired;;SRX21593265;;;SRA	SAL_TB8249AA	Human	Human	Homo sapiens; human	2022	9			Europe	United Kingdom								Public Health England			PRJNA248792	SRP042645	SAMN31169288	SRS18770775	2023-09-03	2023-09-01	Panama	D1	l,v	1.5	Panama	9	l,v	1.5
SAL_TB8255AA	1708607	SRR25872615;ILLUMINA;Paired;;SRX21593259;;;SRA	SAL_TB8255AA	Human	Human	Homo sapiens; human	2022	9			Europe	United Kingdom								Public Health England			PRJNA248792	SRP042645	SAMN31004941	SRS18770768	2023-09-03	2023-09-01	Panama	D1	l,v	1.5	Panama	9	l,v	1.5
SAL_TB8259AA	1716133	SRR25872611;ILLUMINA;Paired;;SRX21593255;;;SRA	SAL_TB8259AA	Human	Human	Homo sapiens; human	2022	9			Europe	United Kingdom								Public Health England			PRJNA248792	SRP042645	SAMN31141609	SRS18770765	2023-09-03	2023-09-01	Panama	D1	l,v	1.5	Panama	9	l,v	1.5
SAL_TB8439AA	1711646	SRR25872376;ILLUMINA;Paired;;SRX21593020;;;SRA	SAL_TB8439AA	Human	Human	Homo sapiens; human	2022	9			Europe	United Kingdom								Public Health England			PRJNA248792	SRP042645	SAMN31096271	SRS18770531	2023-09-03	2023-09-01	Panama	D1	l,v	1.5	Panama	9	l,v	1.5
SAL_TB9302AA	202307699	traces-0XSZubc;ILLUMINA;Paired;;NA;;;Uploaded	SAL_TB9302AA	Human	Human		2023				Europe	France								F.X.Weill, Institut Pasteur							2023-09-06	2024-09-12	Panama	D1	l,v	1.5	Panama	9	l,v	1.5
SAL_TB9318AA	202307703	traces-0IynysR;ILLUMINA;Paired;;NA;;;Uploaded	SAL_TB9318AA	Human	Human		2023				Europe	France								F.X.Weill, Institut Pasteur							2023-09-06	2024-09-12	Panama	D1	l,v	1.5	Panama	9	l,v	1.5
SAL_TB9321AA	202307700	traces-0GsoUun;ILLUMINA;Paired;;NA;;;Uploaded	SAL_TB9321AA	Human	Human		2023				Europe	France								F.X.Weill, Institut Pasteur							2023-09-06	2024-09-12	Panama	D1	l,v	1.5	Panama	9	l,v	1.5
SAL_TB9325AA	202307701	traces-0SZKuwR;ILLUMINA;Paired;;NA;;;Uploaded	SAL_TB9325AA	Human	Human		2023				Europe	France								F.X.Weill, Institut Pasteur							2023-09-06	2024-09-12	Panama	D1	l,v	1.5	Panama	9	l,v	1.5
SAL_TB9553AA	PNUSAS379571	SRR25927758;ILLUMINA;Paired;;SRX21647347;;;SRA	SAL_TB9553AA	ND			2023				North America	United States								PulseNet Next Generation Subtyping Methods Unit			PRJNA230403	SRP040281	SAMN37301116	SRS18815863	2023-09-07	2023-09-06	Panama	D1	l,v	1.5	Panama	9	l,v	1.5
SAL_UB0120AA	PNUSAS380178	SRR25951706;ILLUMINA;Paired;;SRX21670259;;;SRA	SAL_UB0120AA	ND			2023				North America	United States								PulseNet Next Generation Subtyping Methods Unit			PRJNA230403	SRP040281	SAMN37323980	SRS18836445	2023-09-09	2023-09-08	Panama	D1	l,v	1.5	Panama	9	l,v	1.5
SAL_UB0826AA	NMSU_W230814S-2	SRR26049959;ILLUMINA;Paired;;SRX21766329;;;SRA	SAL_UB0826AA	Environment	Water/River	Aquatic ecosystem; surface water	2023	8	14		North America	United States	New Mexico				32092353	-106650638		New Mexico State University Food Safety Laboratory GenomeTrakr submission group			PRJNA312217	SRP071657	SAMN37380038	SRS18872735	2023-09-14	2023-09-13	Panama	D1	l,v	1.5	Panama	9	l,v	1.5
SAL_UB0954AA	202307986	traces-0YvZoSX;ILLUMINA;Paired;;NA;;;Uploaded	SAL_UB0954AA	Human	Human		2023				Europe	France								F.X.Weill, Institut Pasteur							2023-09-14	2024-09-20	Panama	D1	l,v	1.5	Panama	9	l,v	1.5
SAL_UB1023AA	202308070	traces-0FeQKiQ;ILLUMINA;Paired;;NA;;;Uploaded	SAL_UB1023AA	Human	Human		2023				Europe	France								F.X.Weill, Institut Pasteur							2023-09-14	2024-09-20	Panama	D1	l,v	1.5	Panama	9	l,v	1.5
SAL_UB1036AA	202308069	traces-0rKnTqd;ILLUMINA;Paired;;NA;;;Uploaded	SAL_UB1036AA	Human	Human		2023				Europe	France								F.X.Weill, Institut Pasteur							2023-09-14	2024-09-20	Panama	D1	l,v	1.5	Panama	9	l,v	1.5
SAL_UB1216AA	202307903_redeposit	traces-0dTVjPr;ILLUMINA;Paired;;NA;;;Uploaded	SAL_UB1216AA	Human	Human		2023				Europe	France								F.X.Weill, Institut Pasteur							2023-09-15	2024-09-21	Panama	D1	l,v	1.5	Panama	9	l,v	1.5
SAL_UB1734AA	202308238	traces-0OJAkST;ILLUMINA;Paired;;NA;;;Uploaded	SAL_UB1734AA	Human	Human		2023				Europe	France								F.X.Weill, Institut Pasteur							2023-09-18	2024-09-24	Panama	D1	l,v	1.5	Panama	9	l,v	1.5
SAL_UB1808AA	202308229_redeposit	traces-0rPwVOk;ILLUMINA;Paired;;NA;;;Uploaded	SAL_UB1808AA	Human	Human		2023				Europe	France								F.X.Weill, Institut Pasteur							2023-09-18	2024-09-24	Panama	D1	l,v	1.5	Panama	9	l,v	1.5
SAL_UB1812AA	202308232_redeposit	traces-0vtwdJv;ILLUMINA;Paired;;NA;;;Uploaded	SAL_UB1812AA	Human	Human		2023				Europe	France								F.X.Weill, Institut Pasteur							2023-09-18	2024-09-24	Panama	D1	l,v	1.5	Panama	9	l,v	1.5
SAL_UB1878AA	202308374	traces-0tcXBKo;ILLUMINA;Paired;;NA;;;Uploaded	SAL_UB1878AA	Human	Human		2023				Europe	France								F.X.Weill, Institut Pasteur							2023-09-18	2024-09-24	Panama	D1	l,v	1.5	Panama	9	l,v	1.5
SAL_UB2258AA	PNUSAS382406	SRR26106849;ILLUMINA;Paired;;SRX21821098;;;SRA	SAL_UB2258AA	ND			2023				North America	United States								PulseNet Next Generation Subtyping Methods Unit			PRJNA230403	SRP040281	SAMN37453327	SRS18921657	2023-09-19	2023-09-19	Panama	D1	l,v	1.5	Panama	9	l,v	1.5
SAL_UB2448AA	PNUSAS382892	SRR26107492;ILLUMINA;Paired;;SRX21821741;;;SRA	SAL_UB2448AA	ND			2023				North America	United States								PulseNet Next Generation Subtyping Methods Unit			PRJNA230403	SRP040281	SAMN37453808	SRS18922228	2023-09-20	2023-09-19	Panama	D1	l,v	1.5	Panama	9	l,v	1.5
SAL_UB2711AA	FDA1235147-C002-012	SRR26125703;ILLUMINA;Paired;500;SRX21839271;;;SRA	SAL_UB2711AA	Food	Plant	Cheese green plantains	2023	8	29		Central America	El Salvador								FDA			PRJNA186035	SRP018785	SAMN37481385	SRS18937635	2023-09-21	2023-09-20	Panama	D1	l,v	1.5	Panama	9	l,v	1.5
SAL_UB2812AA	202308138_redeposit	traces-0chjHun;ILLUMINA;Paired;;NA;;;Uploaded	SAL_UB2812AA	Human	Human		2023				Europe	France								F.X.Weill, Institut Pasteur							2023-09-21	2024-09-27	Panama	D1	l,v	1.5	Panama	9	l,v	1.5
SAL_UB2836AA	202308456	traces-0HGnWrP;ILLUMINA;Paired;;NA;;;Uploaded	SAL_UB2836AA	Human	Human		2023				Europe	France								F.X.Weill, Institut Pasteur							2023-09-21	2024-09-27	Panama	D1	l,v	1.5	Panama	9	l,v	1.5
SAL_UB2868AA	202308485	traces-0iuCtsu;ILLUMINA;Paired;;NA;;;Uploaded	SAL_UB2868AA	Human	Human		2023				Europe	France								F.X.Weill, Institut Pasteur							2023-09-21	2024-09-27	Panama	D1	l,v	1.5	Panama	9	l,v	1.5
SAL_UB2930AA	PNUSAS384495	SRR26128037;ILLUMINA;Paired;;SRX21841568;;;SRA	SAL_UB2930AA	ND			2023				North America	United States	South Carolina							PulseNet Next Generation Subtyping Methods Unit			PRJNA230403	SRP040281	SAMN37480826	SRS18939762	2023-09-21	2023-09-21	Panama	D1	l,v	1.5	Panama	9	l,v	1.5
SAL_UB2942AA	FSIS12325059	SRR26127942;ILLUMINA;Paired;;SRX21841480;;;SRA	SAL_UB2942AA	Livestock	Swine	Animal-Swine-Sow (cecal)	2023				North America	United States	Pennsylvania							United States Department of Agriculture, Food Safety and Inspection Service			PRJNA292666	SRP062916	SAMN37481292	SRS18939725	2023-09-21	2023-09-21	Panama	D1	l,v	1.5	Panama	9	l,v	1.5
SAL_UB3080AA	202308692	traces-0UExCra;ILLUMINA;Paired;;NA;;;Uploaded	SAL_UB3080AA	Human	Human		2023				Europe	France								F.X.Weill, Institut Pasteur							2023-09-22	2024-09-28	Panama	D1	l,v	1.5	Panama	9	l,v	1.5
SAL_UB3204AA	PSU-5408	SRR26146457;ILLUMINA;Paired;;SRX21859045;;;SRA	SAL_UB3204AA	Environment	Water/River	Wastewater	2022	6	20		North America	United States	Pennsylvania							DudleyLab|PennStateUniversity			PRJNA357723	SRP106794	SAMN37513831	SRS18954248	2023-09-23	2023-09-22	Panama	D1	l,v	1.5	Panama	9	l,v	1.5
SAL_UB3206AA	PSU-5406	SRR26146459;ILLUMINA;Paired;;SRX21859043;;;SRA	SAL_UB3206AA	Environment	Water/River	Wastewater	2022	6	20		North America	United States	Pennsylvania							DudleyLab|PennStateUniversity			PRJNA357723	SRP106794	SAMN37513829	SRS18954246	2023-09-23	2023-09-22	Panama	D1	l,v	1.5	Panama	9	l,v	1.5
SAL_UB3331AA	202308702	traces-0mwBkag;ILLUMINA;Paired;;NA;;;Uploaded	SAL_UB3331AA	Human	Human		2023				Europe	France								F.X.Weill, Institut Pasteur							2023-09-25	2024-10-01	Panama	D1	l,v	1.5	Panama	9	l,v	1.5
SAL_UB3357AA	202308573	traces-0GVGsfQ;ILLUMINA;Paired;;NA;;;Uploaded	SAL_UB3357AA	Human	Human		2023				Europe	France								F.X.Weill, Institut Pasteur							2023-09-25	2024-10-01	Panama	D1	l,v	1.5	Panama	9	l,v	1.5
SAL_UB3418AA	202308661	traces-0sFXDHC;ILLUMINA;Paired;;NA;;;Uploaded	SAL_UB3418AA	Human	Human		2023				Europe	France								F.X.Weill, Institut Pasteur							2023-09-25	2024-10-01	Panama	D1	l,v	1.5	Panama	9	l,v	1.5
SAL_UB3452AA	PNUSAS376010	SRR26162745;ILLUMINA;Paired;;SRX21874887;;;SRA	SAL_UB3452AA	ND			2023				North America	United States								PulseNet Next Generation Subtyping Methods Unit			PRJNA230403	SRP040281	SAMN37529109	SRS18966324	2023-09-26	2023-09-25	Panama	D1	l,v	1.5	Panama	9	l,v	1.5
SAL_UB3508AA	PNUSAS386121	SRR26166071;ILLUMINA;Paired;;SRX21878194;;;SRA	SAL_UB3508AA	ND			2023				North America	United States								PulseNet Next Generation Subtyping Methods Unit			PRJNA230403	SRP040281	SAMN37531728	SRS18969589	2023-09-26	2023-09-25	Panama	D1	l,v	1.5	Panama	9	l,v	1.5
SAL_UB3667AA	PNUSAS376008	SRR26162750;ILLUMINA;Paired;;SRX21874892;;;SRA	SAL_UB3667AA	ND			2023				North America	United States								PulseNet Next Generation Subtyping Methods Unit			PRJNA230403	SRP040281	SAMN37529111	SRS18966329	2023-09-26	2023-09-25	Panama	D1	l,v	1.5	Panama	9	l,v	1.5
SAL_UB3886AA	202308792	traces-0EeXOqX;ILLUMINA;Paired;;NA;;;Uploaded	SAL_UB3886AA	Human	Human		2023				Europe	France								F.X.Weill, Institut Pasteur							2023-09-27	2024-10-03	Panama	D1	l,v	1.5	Panama	9	l,v	1.5
SAL_UB4068AA	PNUSAS371285	SRR26190449;ILLUMINA;Paired;;SRX21902111;;;SRA	SAL_UB4068AA	ND			2023				North America	United States								PulseNet Next Generation Subtyping Methods Unit			PRJNA230403	SRP040281	SAMN37558076	SRS18989041	2023-09-27	2023-09-27	Panama	D1	l,v	1.5	Panama	9	l,v	1.5
SAL_UB4575AA	PNUSAS387718	SRR26222783;ILLUMINA;Paired;;SRX21933147;;;SRA	SAL_UB4575AA	ND			2023				North America	United States								PulseNet Next Generation Subtyping Methods Unit			PRJNA230403	SRP040281	SAMN37608982	SRS19015285	2023-09-30	2023-09-29	Panama	D1	l,v	1.5	Panama	9	l,v	1.5
SAL_UB4795AA	202309081	traces-0kEPsPJ;ILLUMINA;Paired;;NA;;;Uploaded	SAL_UB4795AA	Human	Human		2023				Europe	France								F.X.Weill, Institut Pasteur							2023-10-02	2024-10-08	Panama	D1	l,v	1.5	Panama	9	l,v	1.5
SAL_UB4878AA	PNUSAS387918	SRR26253679;ILLUMINA;Paired;;SRX21963703;;;SRA	SAL_UB4878AA	ND			2023				North America	United States								PulseNet Next Generation Subtyping Methods Unit			PRJNA230403	SRP040281	SAMN37643299	SRS19040199	2023-10-03	2023-10-02	Panama	D1	l,v	1.5	Panama	9	l,v	1.5
SAL_UB4930AA	PNUSAS387604	SRR26252484;ILLUMINA;Paired;;SRX21962707;;;SRA	SAL_UB4930AA	ND			2023				North America	United States								PulseNet Next Generation Subtyping Methods Unit			PRJNA230403	SRP040281	SAMN37642096	SRS19039523	2023-10-03	2023-10-02	Panama	D1	l,v	1.5	Panama	9	l,v	1.5
SAL_UB5150AA	PNUSAS388486	SRR26269692;ILLUMINA;Paired;;SRX21979191;;;SRA	SAL_UB5150AA	ND			2023				North America	United States								PulseNet Next Generation Subtyping Methods Unit			PRJNA230403	SRP040281	SAMN37664201	SRS19054947	2023-10-04	2023-10-04	Panama	D1	l,v	1.5	Panama	9	l,v	1.5
SAL_UB5364AA	PT_SE0349	traces-0QvZUol;ILLUMINA;Paired;;NA;;;Uploaded	SAL_UB5364AA	Other Animal	ND/Others	Animal	2008				Europe	Portugal								National Institute of Health Doutor Ricardo Jorge							2023-10-06	2023-10-06	Panama	D1	l,v	1.5	Panama	9	l,v	1.5
SAL_UB5513AA	202309520	traces-0bILcJr;ILLUMINA;Paired;;NA;;;Uploaded	SAL_UB5513AA	Human	Human		2023				Europe	France								F.X.Weill, Institut Pasteur							2023-10-09	2024-10-15	Panama	D1	l,v	1.5	Panama	9	l,v	1.5
SAL_UB6212AA	FSIS32310365	SRR26363631;ILLUMINA;Paired;;SRX22070951;;;SRA	SAL_UB6212AA	Livestock	Swine	Product-Raw-Ground, Comminuted or Otherwise Nonintact-Pork	2023				North America	United States	Missouri							United States Department of Agriculture, Food Safety and Inspection Service			PRJNA242847	SRP040648	SAMN37791995	SRS19139702	2023-10-13	2023-10-12	Panama	D1	l,v	1.5	Panama	9	l,v	1.5
SAL_UB6294AA	PNUSAS390774	SRR26379304;ILLUMINA;Paired;;SRX22086148;;;SRA	SAL_UB6294AA	ND			2023				North America	United States								PulseNet Next Generation Subtyping Methods Unit			PRJNA230403	SRP040281	SAMN37805967	SRS19152615	2023-10-14	2023-10-13	Panama	D1	l,v	1.5	Panama	9	l,v	1.5
SAL_UB6360AA	MPSPGB58-1_Sa_BL03	SRR26379194;ILLUMINA;Paired;;SRX22086074;;;SRA	SAL_UB6360AA	Livestock	Bovine	Bovine; ground beef	2021	11	20		North America	Mexico								SENASICA			PRJNA480281	SRP153090	SAMN37792010	SRS19152541	2023-10-14	2023-10-13	Panama	D1	l,v	1.5	Panama	9	l,v	1.5
SAL_UB8056AA	202309931	traces-0IyfGKl;ILLUMINA;Paired;;NA;;;Uploaded	SAL_UB8056AA	Human	Human		2023				Europe	France								F.X.Weill, Institut Pasteur							2023-10-18	2024-10-24	Panama	D1	l,v	1.5	Panama	9	l,v	1.5
SAL_UB8066AA	202309945	traces-0JPIvNN;ILLUMINA;Paired;;NA;;;Uploaded	SAL_UB8066AA	Human	Human		2023				Europe	France								F.X.Weill, Institut Pasteur							2023-10-18	2024-10-24	Panama	D1	l,v	1.5	Panama	9	l,v	1.5
SAL_UB8274AA	202309816	traces-0FRQyzV;ILLUMINA;Paired;;NA;;;Uploaded	SAL_UB8274AA	Human	Human		2023				Europe	France								F.X.Weill, Institut Pasteur							2023-10-19	2024-10-25	Panama	D1	l,v	1.5	Panama	9	l,v	1.5
SAL_UB8575AA	PNUSAS393783	SRR26448741;ILLUMINA;Paired;;SRX22153209;;;SRA	SAL_UB8575AA	ND			2023				North America	United States								PulseNet Next Generation Subtyping Methods Unit			PRJNA230403	SRP040281	SAMN37898905	SRS19212283	2023-10-20	2023-10-20	Panama	D1	l,v	1.5	Panama	9	l,v	1.5
SAL_UB8963AA	202310137	traces-0WdHnUT;ILLUMINA;Paired;;NA;;;Uploaded	SAL_UB8963AA	Human	Human		2023				Europe	France								F.X.Weill, Institut Pasteur							2023-10-23	2024-10-29	Panama	D1	l,v	1.5	Panama	9	l,v	1.5
SAL_UB9873AA	PNUSAS394423	SRR26494418;ILLUMINA;Paired;;SRX22198260;;;SRA	SAL_UB9873AA	ND			2023				North America	United States								PulseNet Next Generation Subtyping Methods Unit			PRJNA230403	SRP040281	SAMN37937583	SRS19253735	2023-10-25	2023-10-24	Panama	D1	l,v	1.5	Panama	9	l,v	1.5
SAL_UB9929AA	PNUSAS395095	SRR26500084;ILLUMINA;Paired;;SRX22203901;;;SRA	SAL_UB9929AA	ND			2023				North America	United States								PulseNet Next Generation Subtyping Methods Unit			PRJNA230403	SRP040281	SAMN37950006	SRS19259321	2023-10-25	2023-10-24	Panama	D1	l,v	1.5	Panama	9	l,v	1.5
SAL_UB9995AA	202310455	traces-0wfTRnx;ILLUMINA;Paired;;NA;;;Uploaded	SAL_UB9995AA	Human	Human		2023				Europe	France								F.X.Weill, Institut Pasteur							2023-10-25	2024-10-31	Panama	D1	l,v	1.5	Panama	9	l,v	1.5
SAL_VB0025AA	202310479	traces-0yKtPJX;ILLUMINA;Paired;;NA;;;Uploaded	SAL_VB0025AA	Human	Human		2023				Europe	France								F.X.Weill, Institut Pasteur							2023-10-25	2024-10-31	Panama	D1	l,v	1.5	Panama	9	l,v	1.5
SAL_VB0510AA	PNUSAS395954	SRR26546283;ILLUMINA;Paired;;SRX22248118;;;SRA	SAL_VB0510AA	ND			2023				North America	United States								PulseNet Next Generation Subtyping Methods Unit			PRJNA230403	SRP040281	SAMN38019402	SRS19301804	2023-10-28	2023-10-27	Panama	D1	l,v	1.5	Panama	9	l,v	1.5
SAL_VB2591AA	PNUSAS397158	SRR26625377;ILLUMINA;Paired;;SRX22325993;;;SRA	SAL_VB2591AA	ND			2023				North America	United States								PulseNet Next Generation Subtyping Methods Unit			PRJNA230403	SRP040281	SAMN38058047	SRS19376459	2023-11-02	2023-11-01	Panama	D1	l,v	1.5	Panama	9	l,v	1.5
SAL_VB2899AA	PNUSAS397342	SRR26638383;ILLUMINA;Paired;;SRX22338766;;;SRA	SAL_VB2899AA	ND			2023				North America	United States								PulseNet Next Generation Subtyping Methods Unit			PRJNA230403	SRP040281	SAMN38075354	SRS19388416	2023-11-03	2023-11-02	Panama	D1	l,v	1.5	Panama	9	l,v	1.5
SAL_VB2992AA	202304243	traces-0BTWDoy;ILLUMINA;Paired;;NA;;;Uploaded	SAL_VB2992AA	Human	Human		2023				Europe	France								F.X.Weill, Institut Pasteur							2023-11-03	2024-11-09	Panama	D1	l,v	1.5	Panama	9	l,v	1.5
SAL_VB3334AA	202110200	traces-0JSeNRx;ILLUMINA;Paired;;NA;;;Uploaded	SAL_VB3334AA	Human	Human		2021				Europe	France								F.X.Weill, Institut Pasteur							2023-11-07	2024-11-13	Panama	D1	l,v	1.5	Panama	9	l,v	1.5
SAL_VB3621AA	202307964bis	traces-0yQwHlJ;ILLUMINA;Paired;;NA;;;Uploaded	SAL_VB3621AA	Human	Human		2023				Europe	France								F.X.Weill, Institut Pasteur							2023-11-08	2024-11-14	Panama	D1	l,v	1.5	Panama	9	l,v	1.5
SAL_VB3875AA	202107774	traces-0BrVnDP;ILLUMINA;Paired;;NA;;;Uploaded	SAL_VB3875AA	Human	Human		2021				Europe	France								F.X.Weill, Institut Pasteur							2023-11-10	2024-11-16	Panama	D1	l,v	1.5	Panama	9	l,v	1.5
SAL_VB4092AA	2310W55917	traces-0NJJjqg;ILLUMINA;Paired;;NA;;;Uploaded	SAL_VB4092AA	Human	Human	Human	2023				Europe	Denmark								Statens Serum Institut							2023-11-13	2023-11-13	Panama	D1	l,v	1.5	Panama	9	l,v	1.5
SAL_VB4109AA	202105168	traces-0UIuvwU;ILLUMINA;Paired;;NA;;;Uploaded	SAL_VB4109AA	Human	Human		2021				Europe	France								F.X.Weill, Institut Pasteur							2023-11-13	2024-11-19	Panama	D1	l,v	1.5	Panama	9	l,v	1.5
SAL_VB4202AA	202104575	traces-0gbPSyT;ILLUMINA;Paired;;NA;;;Uploaded	SAL_VB4202AA	Human	Human		2021				Europe	France								F.X.Weill, Institut Pasteur							2023-11-13	2024-11-19	Panama	D1	l,v	1.5	Panama	9	l,v	1.5
SAL_VB5303AA	SAMEA114595680	ERR12253858;ILLUMINA;Paired;;ERX11664758;;;SRA	SAL_VB5303AA	ND			1958				Europe	France								Institut Pasteur			PRJEB68323	ERP153281	SAMEA114595680	ERS16772529	2023-11-16	2023-11-12	Panama	D1	l,v	1.5	Panama	9	l,v	1.5
SAL_VB5317AA	SAMEA114595549	ERR12253746;ILLUMINA;Paired;;ERX11664646;;;SRA	SAL_VB5317AA	ND			2018				Europe	France								Institut Pasteur			PRJEB68323	ERP153281	SAMEA114595549	ERS16771692	2023-11-16	2023-11-12	Panama	D1	l,v	1.5	Panama	9	l,v	1.5
SAL_VB5320AA	SAMEA114595682	ERR12253860;ILLUMINA;Paired;;ERX11664760;;;SRA	SAL_VB5320AA	ND			1963				Europe	France								Institut Pasteur			PRJEB68323	ERP153281	SAMEA114595682	ERS16772531	2023-11-16	2023-11-12	Panama	D1	l,v	1.5	Panama	9	l,v	1.5
SAL_VB5327AA	SAMEA114595532	ERR12253729;ILLUMINA;Paired;;ERX11664629;;;SRA	SAL_VB5327AA	ND			2018				Europe	France								Institut Pasteur			PRJEB68323	ERP153281	SAMEA114595532	ERS16771675	2023-11-16	2023-11-12	Panama	D1	l,v	1.5	Panama	9	l,v	1.5
SAL_VB5328AA	SAMEA114595683	ERR12253861;ILLUMINA;Paired;;ERX11664761;;;SRA	SAL_VB5328AA	ND			1966				Europe	France								Institut Pasteur			PRJEB68323	ERP153281	SAMEA114595683	ERS16772532	2023-11-16	2023-11-12	Panama	D1	l,v	1.5	Panama	9	l,v	1.5
SAL_VB5337AA	SAMEA114595569	ERR12253766;ILLUMINA;Paired;;ERX11664666;;;SRA	SAL_VB5337AA	ND			2018				Europe	France								Institut Pasteur			PRJEB68323	ERP153281	SAMEA114595569	ERS16771712	2023-11-16	2023-11-12	Panama	D1	l,v	1.5	Panama	9	l,v	1.5
SAL_VB5338AA	SAMEA114595542	ERR12253739;ILLUMINA;Paired;;ERX11664639;;;SRA	SAL_VB5338AA	ND			2018				Europe	France								Institut Pasteur			PRJEB68323	ERP153281	SAMEA114595542	ERS16771685	2023-11-16	2023-11-12	Panama	D1	l,v	1.5	Panama	9	l,v	1.5
SAL_VB5339AA	SAMEA114595469	ERR12253666;ILLUMINA;Paired;;ERX11664566;;;SRA	SAL_VB5339AA	ND			2017				Europe	France								Institut Pasteur			PRJEB68323	ERP153281	SAMEA114595469	ERS16771612	2023-11-16	2023-11-12	Panama	D1	l,v	1.5	Panama	9	l,v	1.5
SAL_VB5340AA	SAMEA114595479	ERR12253676;ILLUMINA;Paired;;ERX11664576;;;SRA	SAL_VB5340AA	ND			2017				Europe	France								Institut Pasteur			PRJEB68323	ERP153281	SAMEA114595479	ERS16771622	2023-11-16	2023-11-12	Panama	D1	l,v	1.5	Panama	9	l,v	1.5
SAL_VB5357AA	SAMEA114595566	ERR12253763;ILLUMINA;Paired;;ERX11664663;;;SRA	SAL_VB5357AA	ND			2018				Europe	France								Institut Pasteur			PRJEB68323	ERP153281	SAMEA114595566	ERS16771709	2023-11-16	2023-11-12	Panama	D1	l,v	1.5	Panama	9	l,v	1.5
SAL_VB5358AA	SAMEA114595729	ERR12253907;ILLUMINA;Paired;;ERX11664807;;;SRA	SAL_VB5358AA	ND			1974				Europe	France								Institut Pasteur			PRJEB68323	ERP153281	SAMEA114595729	ERS16772578	2023-11-16	2023-11-12	Panama	D1	l,v	1.5	Panama	9	l,v	1.5
SAL_VB5381AA	SAMEA114595681	ERR12253859;ILLUMINA;Paired;;ERX11664759;;;SRA	SAL_VB5381AA	ND			1962				Europe	France								Institut Pasteur			PRJEB68323	ERP153281	SAMEA114595681	ERS16772530	2023-11-16	2023-11-12	Panama	D1	l,v	1.5	Panama	9	l,v	1.5
SAL_VB5400AA	SAMEA114595560	ERR12253757;ILLUMINA;Paired;;ERX11664657;;;SRA	SAL_VB5400AA	ND			2018				Europe	France								Institut Pasteur			PRJEB68323	ERP153281	SAMEA114595560	ERS16771703	2023-11-16	2023-11-12	Panama	D1	l,v	1.5	Panama	9	l,v	1.5
SAL_VB5402AA	SAMEA114595727	ERR12253905;ILLUMINA;Paired;;ERX11664805;;;SRA	SAL_VB5402AA	ND			1966				Europe	France								Institut Pasteur			PRJEB68323	ERP153281	SAMEA114595727	ERS16772576	2023-11-16	2023-11-12	Panama	D1	l,v	1.5	Panama	9	l,v	1.5
SAL_VB5423AA	SAMEA114595694	ERR12253872;ILLUMINA;Paired;;ERX11664772;;;SRA	SAL_VB5423AA	ND			1963				Europe	France								Institut Pasteur			PRJEB68323	ERP153281	SAMEA114595694	ERS16772543	2023-11-16	2023-11-12	Panama	D1	l,v	1.5	Panama	9	l,v	1.5
SAL_VB5447AA	SAMEA114595543	ERR12253740;ILLUMINA;Paired;;ERX11664640;;;SRA	SAL_VB5447AA	ND			2018				Europe	France								Institut Pasteur			PRJEB68323	ERP153281	SAMEA114595543	ERS16771686	2023-11-16	2023-11-12	Panama	D1	l,v	1.5	Panama	9	l,v	1.5
SAL_VB5474AA	SAMEA114595721	ERR12253899;ILLUMINA;Paired;;ERX11664799;;;SRA	SAL_VB5474AA	ND			1965				Europe	France								Institut Pasteur			PRJEB68323	ERP153281	SAMEA114595721	ERS16772570	2023-11-16	2023-11-12	Panama	D1	l,v	1.5	Panama	9	l,v	1.5
SAL_VB5475AA	SAMEA114595540	ERR12253737;ILLUMINA;Paired;;ERX11664637;;;SRA	SAL_VB5475AA	ND			2018				Europe	France								Institut Pasteur			PRJEB68323	ERP153281	SAMEA114595540	ERS16771683	2023-11-16	2023-11-12	Panama	D1	l,v	1.5	Panama	9	l,v	1.5
SAL_VB5479AA	SAMEA114595511	ERR12253708;ILLUMINA;Paired;;ERX11664608;;;SRA	SAL_VB5479AA	ND			2017				Europe	France								Institut Pasteur			PRJEB68323	ERP153281	SAMEA114595511	ERS16771654	2023-11-16	2023-11-12	Panama	D1	l,v	1.5	Panama	9	l,v	1.5
SAL_VB5481AA	SAMEA114595685	ERR12253863;ILLUMINA;Paired;;ERX11664763;;;SRA	SAL_VB5481AA	ND			1965				Europe	France								Institut Pasteur			PRJEB68323	ERP153281	SAMEA114595685	ERS16772534	2023-11-16	2023-11-12	Panama	D1	l,v	1.5	Panama	9	l,v	1.5
SAL_VB5485AA	SAMEA114595709	ERR12253887;ILLUMINA;Paired;;ERX11664787;;;SRA	SAL_VB5485AA	ND			1966				Europe	France								Institut Pasteur			PRJEB68323	ERP153281	SAMEA114595709	ERS16772558	2023-11-16	2023-11-12	Panama	D1	l,v	1.5	Panama	9	l,v	1.5
SAL_VB7087AA	202102130	traces-0QFMZZv;ILLUMINA;Paired;;NA;;;Uploaded	SAL_VB7087AA	Human	Human		2021				Europe	France								F.X.Weill, Institut Pasteur							2023-11-20	2024-11-26	Panama	D1	l,v	1.5	Panama	9	l,v	1.5
SAL_VB7182AA	202311736	traces-0VYynFm;ILLUMINA;Paired;;NA;;;Uploaded	SAL_VB7182AA	Human	Human		2023				Europe	France								F.X.Weill, Institut Pasteur							2023-11-20	2024-11-26	Panama	D1	l,v	1.5	Panama	9	l,v	1.5
SAL_VB7284AA	PNUSAS402432	SRR26889618;ILLUMINA;Paired;;SRX22583931;;;SRA	SAL_VB7284AA	ND			2023				North America	United States								PulseNet Next Generation Subtyping Methods Unit			PRJNA230403	SRP040281	SAMN38334214	SRS19590919	2023-11-21	2023-11-20	Panama	D1	l,v	1.5	Panama	9	l,v	1.5
SAL_VB7612AA	23_CP055	traces-0AsdMwQ;ILLUMINA;Paired;;NA;;;Uploaded	SAL_VB7612AA	Food	Food	Food	2005	2	1		Europe	United Kingdom	Northern Ireland							AFBI - Agri-Food and Biosciences Institute		PATH-SAFE_23_24					2023-11-22	2023-11-22	Panama	D1	l,v	1.5	Panama	9	l,v	1.5
SAL_VB7662AA	23_SE1030	traces-0EVyAFv;ILLUMINA;Paired;;NA;;;Uploaded	SAL_VB7662AA	Food	Food	Food	2010	7	7		Europe	United Kingdom	Northern Ireland							AFBI - Agri-Food and Biosciences Institute		PATH-SAFE_23_24					2023-11-22	2023-11-22	Panama	D1	l,v	1.5	Panama	9	l,v	1.5
SAL_VB7677AA	23_SE10169	traces-0HnkjqV;ILLUMINA;Paired;;NA;;;Uploaded	SAL_VB7677AA	Food	Food	Food	2011	2	9		Europe	United Kingdom	Northern Ireland							AFBI - Agri-Food and Biosciences Institute		PATH-SAFE_23_24					2023-11-22	2023-11-22	Panama	D1	l,v	1.5	Panama	9	l,v	1.5
SAL_VB8159AA	PT_SE0349	ERR12313940;ILLUMINA;Paired;;ERX11690851;;;SRA	SAL_VB8159AA	Other Animal	ND/Others	Animal	2008				Europe	Portugal								NATIONAL INSTITUTE OF HEALTH DR. RICARDO JORGE			PRJEB32515	ERP115212	SAMEA114703670	ERS17119715	2023-11-24	2023-11-24	Panama	D1	l,v	1.5	Panama	9	l,v	1.5
SAL_VB8283AA	202312065	traces-0hDnvqb;ILLUMINA;Paired;;NA;;;Uploaded	SAL_VB8283AA	Human	Human		2023				Europe	France								F.X.Weill, Institut Pasteur							2023-11-27	2024-12-03	Panama	D1	l,v	1.5	Panama	9	l,v	1.5
SAL_VB8294AA	202312072	traces-0GYwAFK;ILLUMINA;Paired;;NA;;;Uploaded	SAL_VB8294AA	Human	Human		2023				Europe	France								F.X.Weill, Institut Pasteur							2023-11-27	2024-12-03	Panama	D1	l,v	1.5	Panama	9	l,v	1.5
SAL_VB9204AA	202312134	traces-0LlTIrB;ILLUMINA;Paired;;NA;;;Uploaded	SAL_VB9204AA	Human	Human		2023				Europe	France								F.X.Weill, Institut Pasteur							2023-11-30	2024-12-06	Panama	D1	l,v	1.5	Panama	9	l,v	1.5
SAL_VB9659AA	FSIS12326807	SRR27020705;ILLUMINA;Paired;;SRX22713247;;;SRA	SAL_VB9659AA	Livestock	Bovine	Comminuted beef	2023				North America	United States	Minnesota							United States Department of Agriculture, Food Safety and Inspection Service			PRJNA242847	SRP040648	SAMN38578453	SRS19705370	2023-12-03	2023-12-01	Panama	D1	l,v	1.5	Panama	9	l,v	1.5
SAL_VB9760AA	202007864	traces-0TQcEdw;ILLUMINA;Paired;;NA;;;Uploaded	SAL_VB9760AA	Human	Human		2020				Europe	France								F.X.Weill, Institut Pasteur							2023-12-04	2024-12-10	Panama	D1	l,v	1.5	Panama	9	l,v	1.5
SAL_VB9821AA	202312401	traces-0BDzhsa;ILLUMINA;Paired;;NA;;;Uploaded	SAL_VB9821AA	Human	Human		2023				Europe	France								F.X.Weill, Institut Pasteur							2023-12-04	2024-12-10	Panama	D1	l,v	1.5	Panama	9	l,v	1.5
SAL_VB9841AA	202312552	traces-0OAPXoS;ILLUMINA;Paired;;NA;;;Uploaded	SAL_VB9841AA	Human	Human		2023				Europe	France								F.X.Weill, Institut Pasteur							2023-12-04	2024-12-10	Panama	D1	l,v	1.5	Panama	9	l,v	1.5
SAL_VB9868AA	202312466	traces-0DHapMB;ILLUMINA;Paired;;NA;;;Uploaded	SAL_VB9868AA	Human	Human		2023				Europe	France								F.X.Weill, Institut Pasteur							2023-12-04	2024-12-10	Panama	D1	l,v	1.5	Panama	9	l,v	1.5
SAL_VB9869AA	202312467	traces-0GLkzhI;ILLUMINA;Paired;;NA;;;Uploaded	SAL_VB9869AA	Human	Human		2023				Europe	France								F.X.Weill, Institut Pasteur							2023-12-04	2024-12-10	Panama	D1	l,v	1.5	Panama	9	l,v	1.5
SAL_VB9876AA	202312465	traces-0heRXkf;ILLUMINA;Paired;;NA;;;Uploaded	SAL_VB9876AA	Human	Human		2023				Europe	France								F.X.Weill, Institut Pasteur							2023-12-04	2024-12-10	Panama	D1	l,v	1.5	Panama	9	l,v	1.5
SAL_VB9889AA	202312496	traces-0uhLuly;ILLUMINA;Paired;;NA;;;Uploaded	SAL_VB9889AA	Human	Human		2023				Europe	France								F.X.Weill, Institut Pasteur							2023-12-04	2024-12-10	Panama	D1	l,v	1.5	Panama	9	l,v	1.5
SAL_WB0241AA	PNUSAS406113	SRR27078938;ILLUMINA;Paired;;SRX22768361;;;SRA	SAL_WB0241AA	ND			2023				North America	United States								PulseNet Next Generation Subtyping Methods Unit			PRJNA230403	SRP040281	SAMN38670432	SRS19755521	2023-12-06	2023-12-05	Panama	D1	l,v	1.5	Panama	9	l,v	1.5
SAL_WB0435AA	202004718	traces-0NNFqYQ;ILLUMINA;Paired;;NA;;;Uploaded	SAL_WB0435AA	Human	Human		2020				Europe	France								F.X.Weill, Institut Pasteur							2023-12-06	2024-12-12	Panama	D1	l,v	1.5	Panama	9	l,v	1.5
SAL_WB0493AA	PNUSAS406290	SRR27107147;ILLUMINA;Paired;;SRX22796221;;;SRA	SAL_WB0493AA	ND			2023				North America	United States								PulseNet Next Generation Subtyping Methods Unit			PRJNA230403	SRP040281	SAMN38691607	SRS19780217	2023-12-06	2023-12-06	Panama	D1	l,v	1.5	Panama	9	l,v	1.5
SAL_WB1676AA	202312497_redeposit	traces-0uBKJJY;ILLUMINA;Paired;;NA;;;Uploaded	SAL_WB1676AA	Human	Human		2023				Europe	France								F.X.Weill, Institut Pasteur							2023-12-11	2024-12-17	Panama	D1	l,v	1.5	Panama	9	l,v	1.5
SAL_WB2285AA	202312793	traces-0TUmXCE;ILLUMINA;Paired;;NA;;;Uploaded	SAL_WB2285AA	Human	Human		2023				Europe	France								F.X.Weill, Institut Pasteur							2023-12-13	2024-12-19	Panama	D1	l,v	1.5	Panama	9	l,v	1.5
SAL_WB2977AA	202313002	traces-0ZZdbAD;ILLUMINA;Paired;;NA;;;Uploaded	SAL_WB2977AA	Human	Human		2023				Europe	France								F.X.Weill, Institut Pasteur							2023-12-18	2024-12-24	Panama	D1	l,v	1.5	Panama	9	l,v	1.5
SAL_WB4638AA	PNUSAS411534	SRR27372507;ILLUMINA;Paired;;SRX23049018;;;SRA	SAL_WB4638AA	ND			2023				North America	United States								PulseNet Next Generation Subtyping Methods Unit			PRJNA230403	SRP040281	SAMN39173565	SRS20009558	2023-12-29	2023-12-28	Panama	D1	l,v	1.5	Panama	9	l,v	1.5
SAL_WB4701AA	PNUSAS411451	SRR27372392;ILLUMINA;Paired;;SRX23048903;;;SRA	SAL_WB4701AA	ND			2023				North America	United States								PulseNet Next Generation Subtyping Methods Unit			PRJNA230403	SRP040281	SAMN39172945	SRS20009448	2023-12-29	2023-12-28	Panama	D1	l,v	1.5	Panama	9	l,v	1.5
SAL_WB4798AA	PNUSAS411624	SRR27378648;ILLUMINA;Paired;;SRX23055025;;;SRA	SAL_WB4798AA	ND			2023				North America	United States								PulseNet Next Generation Subtyping Methods Unit			PRJNA230403	SRP040281	SAMN39192620	SRS20015060	2023-12-30	2023-12-29	Panama	D1	l,v	1.5	Panama	9	l,v	1.5
SAL_WB5950AA	202314371	traces-0WCJaft;ILLUMINA;Paired;;NA;;;Uploaded	SAL_WB5950AA	Human	Human		2023				Europe	France								F.X.Weill, Institut Pasteur							2024-01-12	2025-01-18	Panama	D1	l,v	1.5	Panama	9	l,v	1.5
SAL_WB6118AA	PNUSAS413540	SRR27488007;ILLUMINA;Paired;;SRX23159217;;;SRA	SAL_WB6118AA	ND			2023				North America	United States								PulseNet Next Generation Subtyping Methods Unit			PRJNA230403	SRP040281	SAMN39400019	SRS20109438	2024-01-12	2024-01-11	Panama	D1	l,v	1.5	Panama	9	l,v	1.5
SAL_WB6215AA	W245-22-1	SRR27481950;ILLUMINA;Paired;500;SRX23153289;;;SRA	SAL_WB6215AA	Environment	Water/River	Environmental-water; Stream	2022	4	10		South America	Brazil								FDA			PRJNA186035	SRP018785	SAMN39333691	SRS20103831	2024-01-12	2024-01-10	Panama	D1	l,v	1.5	Panama	9	l,v	1.5
SAL_WB6217AA	W376-2-1	SRR27481948;ILLUMINA;Paired;500;SRX23153287;;;SRA	SAL_WB6217AA	Environment	Water/River	Environmental-water; Stream	2023	2	27		South America	Brazil								FDA			PRJNA186035	SRP018785	SAMN39333703	SRS20103829	2024-01-12	2024-01-10	Panama	D1	l,v	1.5	Panama	9	l,v	1.5
SAL_WB6221AA	W373-17-1	SRR27481942;ILLUMINA;Paired;500;SRX23153281;;;SRA	SAL_WB6221AA	Environment	Water/River	Environmental-water; Stream	2023	2	27		South America	Brazil								FDA			PRJNA186035	SRP018785	SAMN39333733	SRS20103824	2024-01-12	2024-01-10	Panama	D1	l,v	1.5	Panama	9	l,v	1.5
SAL_WB6226AA	W390-1-1	SRR27481933;ILLUMINA;Paired;500;SRX23153272;;;SRA	SAL_WB6226AA	Environment	Water/River	Environmental-water; Stream	2023	3	7		South America	Brazil								FDA			PRJNA186035	SRP018785	SAMN39333709	SRS20103814	2024-01-12	2024-01-10	Panama	D1	l,v	1.5	Panama	9	l,v	1.5
SAL_WB6243AA	W264-35-1	SRR27481910;ILLUMINA;Paired;500;SRX23153249;;;SRA	SAL_WB6243AA	Environment	Water/River	Environmental-water; Stream	2022	4	10		South America	Brazil								FDA			PRJNA186035	SRP018785	SAMN39333735	SRS20103792	2024-01-12	2024-01-10	Panama	D1	l,v	1.5	Panama	9	l,v	1.5
SAL_WB6244AA	W337-2-1	SRR27481909;ILLUMINA;Paired;500;SRX23153248;;;SRA	SAL_WB6244AA	Environment	Water/River	Environmental-water; Stream	2022	12	7		South America	Brazil								FDA			PRJNA186035	SRP018785	SAMN39333737	SRS20103791	2024-01-12	2024-01-10	Panama	D1	l,v	1.5	Panama	9	l,v	1.5
SAL_WB6248AA	W390-6-1	SRR27481894;ILLUMINA;Paired;500;SRX23153233;;;SRA	SAL_WB6248AA	Environment	Water/River	Environmental-water; Stream	2023	3	7		South America	Brazil								FDA			PRJNA186035	SRP018785	SAMN39333719	SRS20103781	2024-01-12	2024-01-10	Panama	D1	l,v	1.5	Panama	9	l,v	1.5
SAL_WB6254AA	W337-8-1	SRR27481860;ILLUMINA;Paired;500;SRX23153199;;;SRA	SAL_WB6254AA	Environment	Water/River	Environmental-water; Stream	2022	12	7		South America	Brazil								FDA			PRJNA186035	SRP018785	SAMN39333713	SRS20103747	2024-01-12	2024-01-10	Panama	D1	l,v	1.5	Panama	9	l,v	1.5
SAL_WB6256AA	W329-16-1	SRR27481858;ILLUMINA;Paired;500;SRX23153197;;;SRA	SAL_WB6256AA	Environment	Water/River	Environmental-water; Stream	2022	12	6		South America	Brazil								FDA			PRJNA186035	SRP018785	SAMN39333708	SRS20103745	2024-01-12	2024-01-10	Panama	D1	l,v	1.5	Panama	9	l,v	1.5
SAL_WB6270AA	W336-5-1	SRR27481842;ILLUMINA;Paired;500;SRX23153181;;;SRA	SAL_WB6270AA	Environment	Water/River	Environmental-water; Stream	2022	12	7		South America	Brazil								FDA			PRJNA186035	SRP018785	SAMN39333696	SRS20103729	2024-01-12	2024-01-10	Panama	D1	l,v	1.5	Panama	9	l,v	1.5
SAL_WB6271AA	W351-12-1	SRR27481841;ILLUMINA;Paired;500;SRX23153180;;;SRA	SAL_WB6271AA	Environment	Water/River	Environmental-water; Stream	2023	2	14		South America	Brazil								FDA			PRJNA186035	SRP018785	SAMN39333666	SRS20103728	2024-01-12	2024-01-10	Panama	D1	l,v	1.5	Panama	9	l,v	1.5
SAL_WB6281AA	W376-7-1	SRR27481831;ILLUMINA;Paired;500;SRX23153170;;;SRA	SAL_WB6281AA	Environment	Water/River	Environmental-water; Stream	2023	2	27		South America	Brazil								FDA			PRJNA186035	SRP018785	SAMN39333690	SRS20103718	2024-01-12	2024-01-10	Panama	D1	l,v	1.5	Panama	9	l,v	1.5
SAL_WB6296AA	W255-13-1	SRR27481816;ILLUMINA;Paired;500;SRX23153155;;;SRA	SAL_WB6296AA	Environment	Water/River	Environmental-water; Stream	2022	4	10		South America	Brazil								FDA			PRJNA186035	SRP018785	SAMN39333659	SRS20103704	2024-01-12	2024-01-10	Panama	D1	l,v	1.5	Panama	9	l,v	1.5
SAL_WB6300AA	W253-29-1	SRR27481812;ILLUMINA;Paired;500;SRX23153151;;;SRA	SAL_WB6300AA	Environment	Water/River	Environmental-water; Stream	2022	4	10		South America	Brazil								FDA			PRJNA186035	SRP018785	SAMN39333084	SRS20103699	2024-01-12	2024-01-10	Panama	D1	l,v	1.5	Panama	9	l,v	1.5
SAL_WB6301AA	W263-21-1	SRR27481811;ILLUMINA;Paired;500;SRX23153150;;;SRA	SAL_WB6301AA	Environment	Water/River	Environmental-water; Stream	2022	4	10		South America	Brazil								FDA			PRJNA186035	SRP018785	SAMN39333097	SRS20103698	2024-01-12	2024-01-10	Panama	D1	l,v	1.5	Panama	9	l,v	1.5
SAL_WB6302AA	W373-14-1	SRR27481810;ILLUMINA;Paired;500;SRX23153149;;;SRA	SAL_WB6302AA	Environment	Water/River	Environmental-water; Stream	2023	2	27		South America	Brazil								FDA			PRJNA186035	SRP018785	SAMN39333085	SRS20103697	2024-01-12	2024-01-10	Panama	D1	l,v	1.5	Panama	9	l,v	1.5
SAL_WB6307AA	W337-7-1	SRR27481805;ILLUMINA;Paired;500;SRX23153144;;;SRA	SAL_WB6307AA	Environment	Water/River	Environmental-water; Stream	2022	12	7		South America	Brazil								FDA			PRJNA186035	SRP018785	SAMN39333089	SRS20103692	2024-01-12	2024-01-10	Panama	D1	l,v	1.5	Panama	9	l,v	1.5
SAL_WB6310AA	W264-21-1	SRR27481802;ILLUMINA;Paired;500;SRX23153141;;;SRA	SAL_WB6310AA	Environment	Water/River	Environmental-water; Stream	2022	4	10		South America	Brazil								FDA			PRJNA186035	SRP018785	SAMN39333086	SRS20103690	2024-01-12	2024-01-10	Panama	D1	l,v	1.5	Panama	9	l,v	1.5
SAL_WB6315AA	W261-25-1	SRR27481797;ILLUMINA;Paired;500;SRX23153136;;;SRA	SAL_WB6315AA	Environment	Water/River	Environmental-water; Stream	2022	4	10		South America	Brazil								FDA			PRJNA186035	SRP018785	SAMN39333072	SRS20103684	2024-01-12	2024-01-10	Panama	D1	l,v	1.5	Panama	9	l,v	1.5
SAL_WB6330AA	W263-23-1	SRR27481782;ILLUMINA;Paired;500;SRX23153121;;;SRA	SAL_WB6330AA	Environment	Water/River	Environmental-water; Stream	2022	4	10		South America	Brazil								FDA			PRJNA186035	SRP018785	SAMN39333082	SRS20103669	2024-01-12	2024-01-10	Panama	D1	l,v	1.5	Panama	9	l,v	1.5
SAL_WB6336AA	W261-23-1	SRR27481776;ILLUMINA;Paired;500;SRX23153115;;;SRA	SAL_WB6336AA	Environment	Water/River	Environmental-water; Stream	2022	4	10		South America	Brazil								FDA			PRJNA186035	SRP018785	SAMN39333073	SRS20103663	2024-01-12	2024-01-10	Panama	D1	l,v	1.5	Panama	9	l,v	1.5
SAL_WB6340AA	W373-1-1	SRR27481772;ILLUMINA;Paired;500;SRX23153111;;;SRA	SAL_WB6340AA	Environment	Water/River	Environmental-water; Stream	2023	2	27		South America	Brazil								FDA			PRJNA186035	SRP018785	SAMN39333058	SRS20103659	2024-01-12	2024-01-10	Panama	D1	l,v	1.5	Panama	9	l,v	1.5
SAL_WB6343AA	W261-29-1	SRR27481769;ILLUMINA;Paired;500;SRX23153108;;;SRA	SAL_WB6343AA	Environment	Water/River	Environmental-water; Stream	2022	4	10		South America	Brazil								FDA			PRJNA186035	SRP018785	SAMN39333057	SRS20103656	2024-01-12	2024-01-10	Panama	D1	l,v	1.5	Panama	9	l,v	1.5
SAL_WB6344AA	W261-30-1	SRR27481768;ILLUMINA;Paired;500;SRX23153107;;;SRA	SAL_WB6344AA	Environment	Water/River	Environmental-water; Stream	2022	4	10		South America	Brazil								FDA			PRJNA186035	SRP018785	SAMN39333053	SRS20103654	2024-01-12	2024-01-10	Panama	D1	l,v	1.5	Panama	9	l,v	1.5
SAL_WB6347AA	W337-1-1	SRR27481765;ILLUMINA;Paired;500;SRX23153104;;;SRA	SAL_WB6347AA	Environment	Water/River	Environmental-water; Stream	2022	12	7		South America	Brazil								FDA			PRJNA186035	SRP018785	SAMN39333049	SRS20103653	2024-01-12	2024-01-10	Panama	D1	l,v	1.5	Panama	9	l,v	1.5
SAL_WB6348AA	W244-24-1	SRR27481764;ILLUMINA;Paired;500;SRX23153103;;;SRA	SAL_WB6348AA	Environment	Water/River	Environmental-water; Stream	2022	4	10		South America	Brazil								FDA			PRJNA186035	SRP018785	SAMN39333047	SRS20103651	2024-01-12	2024-01-10	Panama	D1	l,v	1.5	Panama	9	l,v	1.5
SAL_WB6356AA	W373-9-1	SRR27481756;ILLUMINA;Paired;500;SRX23153095;;;SRA	SAL_WB6356AA	Environment	Water/River	Environmental-water; Stream	2023	2	27		South America	Brazil								FDA			PRJNA186035	SRP018785	SAMN39333046	SRS20103643	2024-01-12	2024-01-10	Panama	D1	l,v	1.5	Panama	9	l,v	1.5
SAL_WB6382AA	W252-27-1	SRR27481729;ILLUMINA;Paired;500;SRX23153068;;;SRA	SAL_WB6382AA	Environment	Water/River	Environmental-water; Stream	2022	4	10		South America	Brazil								FDA			PRJNA186035	SRP018785	SAMN39333004	SRS20103616	2024-01-12	2024-01-10	Panama	D1	l,v	1.5	Panama	9	l,v	1.5
SAL_WB6386AA	W365-18-1	SRR27481725;ILLUMINA;Paired;500;SRX23153064;;;SRA	SAL_WB6386AA	Environment	Water/River	Environmental-water; Stream	2023	2	14		South America	Brazil								FDA			PRJNA186035	SRP018785	SAMN39333021	SRS20103612	2024-01-12	2024-01-10	Panama	D1	l,v	1.5	Panama	9	l,v	1.5
SAL_WB6387AA	W365-3-1	SRR27481724;ILLUMINA;Paired;500;SRX23153063;;;SRA	SAL_WB6387AA	Environment	Water/River	Environmental-water; Stream	2023	2	14		South America	Brazil								FDA			PRJNA186035	SRP018785	SAMN39333010	SRS20103611	2024-01-12	2024-01-10	Panama	D1	l,v	1.5	Panama	9	l,v	1.5
SAL_WB6391AA	W324-1-1	SRR27481720;ILLUMINA;Paired;500;SRX23153059;;;SRA	SAL_WB6391AA	Environment	Water/River	Environmental-water; Stream	2022	12	10		South America	Brazil								FDA			PRJNA186035	SRP018785	SAMN39332972	SRS20103608	2024-01-12	2024-01-10	Panama	D1	l,v	1.5	Panama	9	l,v	1.5
SAL_WB6392AA	W324-11-1	SRR27481719;ILLUMINA;Paired;500;SRX23153058;;;SRA	SAL_WB6392AA	Environment	Water/River	Environmental-water; Stream	2022	12	6		South America	Brazil								FDA			PRJNA186035	SRP018785	SAMN39332988	SRS20103607	2024-01-12	2024-01-10	Panama	D1	l,v	1.5	Panama	9	l,v	1.5
SAL_WB6393AA	W355-8-1	SRR27481718;ILLUMINA;Paired;500;SRX23153057;;;SRA	SAL_WB6393AA	Environment	Water/River	Environmental-water; Stream	2023	2	14		South America	Brazil								FDA			PRJNA186035	SRP018785	SAMN39333012	SRS20103606	2024-01-12	2024-01-10	Panama	D1	l,v	1.5	Panama	9	l,v	1.5
SAL_WB6398AA	W354-17-1	SRR27481713;ILLUMINA;Paired;500;SRX23153052;;;SRA	SAL_WB6398AA	Environment	Water/River	Environmental-water; Stream	2023	2	14		South America	Brazil								FDA			PRJNA186035	SRP018785	SAMN39333001	SRS20103601	2024-01-12	2024-01-10	Panama	D1	l,v	1.5	Panama	9	l,v	1.5
SAL_WB6402AA	W324-7-1	SRR27481709;ILLUMINA;Paired;500;SRX23153048;;;SRA	SAL_WB6402AA	Environment	Water/River	Environmental-water; Stream	2022	12	6		South America	Brazil								FDA			PRJNA186035	SRP018785	SAMN39332983	SRS20103597	2024-01-12	2024-01-10	Panama	D1	l,v	1.5	Panama	9	l,v	1.5
SAL_WB6406AA	W324-5-1	SRR27481705;ILLUMINA;Paired;500;SRX23153044;;;SRA	SAL_WB6406AA	Environment	Water/River	Environmental-water; Stream	2022	12	6		South America	Brazil								FDA			PRJNA186035	SRP018785	SAMN39332989	SRS20103593	2024-01-12	2024-01-10	Panama	D1	l,v	1.5	Panama	9	l,v	1.5
SAL_WB6413AA	W343-1-1	SRR27481696;ILLUMINA;Paired;500;SRX23153035;;;SRA	SAL_WB6413AA	Environment	Water/River	Environmental-water; Stream	2022	12	7		South America	Brazil								FDA			PRJNA186035	SRP018785	SAMN39332945	SRS20103584	2024-01-12	2024-01-10	Panama	D1	l,v	1.5	Panama	9	l,v	1.5
SAL_WB6414AA	W255-26-1	SRR27481695;ILLUMINA;Paired;500;SRX23153034;;;SRA	SAL_WB6414AA	Environment	Water/River	Environmental-water; Stream	2022	4	10		South America	Brazil								FDA			PRJNA186035	SRP018785	SAMN39332914	SRS20103583	2024-01-12	2024-01-10	Panama	D1	l,v	1.5	Panama	9	l,v	1.5
SAL_WB6429AA	W376-17-1	SRR27481656;ILLUMINA;Paired;500;SRX23152995;;;SRA	SAL_WB6429AA	Environment	Water/River	Environmental-water; Stream	2023	2	27		South America	Brazil								FDA			PRJNA186035	SRP018785	SAMN39332908	SRS20103544	2024-01-12	2024-01-10	Panama	D1	l,v	1.5	Panama	9	l,v	1.5
SAL_WB6432AA	W258-21-1	SRR27481653;ILLUMINA;Paired;500;SRX23152992;;;SRA	SAL_WB6432AA	Environment	Water/River	Environmental-water; Stream	2022	4	10		South America	Brazil								FDA			PRJNA186035	SRP018785	SAMN39332948	SRS20103541	2024-01-12	2024-01-10	Panama	D1	l,v	1.5	Panama	9	l,v	1.5
SAL_WB6440AA	W379-1-1	SRR27481645;ILLUMINA;Paired;500;SRX23152984;;;SRA	SAL_WB6440AA	Environment	Water/River	Environmental-water; Stream	2023	2	27		South America	Brazil								FDA			PRJNA186035	SRP018785	SAMN39332937	SRS20103533	2024-01-12	2024-01-10	Panama	D1	l,v	1.5	Panama	9	l,v	1.5
SAL_WB6441AA	W258-26-1	SRR27481643;ILLUMINA;Paired;500;SRX23152982;;;SRA	SAL_WB6441AA	Environment	Water/River	Environmental-water; Stream	2022	4	10		South America	Brazil								FDA			PRJNA186035	SRP018785	SAMN39332917	SRS20103529	2024-01-12	2024-01-10	Panama	D1	l,v	1.5	Panama	9	l,v	1.5
SAL_WB6443AA	W258-23-1	SRR27481641;ILLUMINA;Paired;500;SRX23152980;;;SRA	SAL_WB6443AA	Environment	Water/River	Environmental-water; Stream	2022	4	10		South America	Brazil								FDA			PRJNA186035	SRP018785	SAMN39332918	SRS20103531	2024-01-12	2024-01-10	Panama	D1	l,v	1.5	Panama	9	l,v	1.5
SAL_WB6444AA	W331-1-1	SRR27481640;ILLUMINA;Paired;500;SRX23152979;;;SRA	SAL_WB6444AA	Environment	Water/River	Environmental-water; Stream	2022	12	6		South America	Brazil								FDA			PRJNA186035	SRP018785	SAMN39332913	SRS20103528	2024-01-12	2024-01-10	Panama	D1	l,v	1.5	Panama	9	l,v	1.5
SAL_WB6445AA	W343-14-1	SRR27481639;ILLUMINA;Paired;500;SRX23152978;;;SRA	SAL_WB6445AA	Environment	Water/River	Environmental-water; Stream	2022	12	7		South America	Brazil								FDA			PRJNA186035	SRP018785	SAMN39332927	SRS20103527	2024-01-12	2024-01-10	Panama	D1	l,v	1.5	Panama	9	l,v	1.5
SAL_WB6460AA	W376-14-1	SRR27481624;ILLUMINA;Paired;500;SRX23152963;;;SRA	SAL_WB6460AA	Environment	Water/River	Environmental-water; Stream	2023	2	27		South America	Brazil								FDA			PRJNA186035	SRP018785	SAMN39332915	SRS20103512	2024-01-12	2024-01-10	Panama	D1	l,v	1.5	Panama	9	l,v	1.5
SAL_WB6466AA	W331-2-1	SRR27481618;ILLUMINA;Paired;500;SRX23152957;;;SRA	SAL_WB6466AA	Environment	Water/River	Environmental-water; Stream	2022	12	6		South America	Brazil								FDA			PRJNA186035	SRP018785	SAMN39332898	SRS20103505	2024-01-12	2024-01-10	Panama	D1	l,v	1.5	Panama	9	l,v	1.5
SAL_WB6469AA	W331-16-1	SRR27481615;ILLUMINA;Paired;500;SRX23152954;;;SRA	SAL_WB6469AA	Environment	Water/River	Environmental-water; Stream	2022	12	6		South America	Brazil								FDA			PRJNA186035	SRP018785	SAMN39332904	SRS20103503	2024-01-12	2024-01-10	Panama	D1	l,v	1.5	Panama	9	l,v	1.5
SAL_WB6480AA	W244-4-1	SRR27481588;ILLUMINA;Paired;500;SRX23152927;;;SRA	SAL_WB6480AA	Environment	Water/River	Environmental-water; Stream	2022	4	10		South America	Brazil								FDA			PRJNA186035	SRP018785	SAMN39332880	SRS20103476	2024-01-12	2024-01-10	Panama	D1	l,v	1.5	Panama	9	l,v	1.5
SAL_WB6481AA	W253-22-1	SRR27481587;ILLUMINA;Paired;500;SRX23152926;;;SRA	SAL_WB6481AA	Environment	Water/River	Environmental-water; Stream	2022	4	10		South America	Brazil								FDA			PRJNA186035	SRP018785	SAMN39332759	SRS20103475	2024-01-12	2024-01-10	Panama	D1	l,v	1.5	Panama	9	l,v	1.5
SAL_WB6490AA	W333-9-1	SRR27481578;ILLUMINA;Paired;500;SRX23152917;;;SRA	SAL_WB6490AA	Environment	Water/River	Environmental-water; Stream	2022	12	6		South America	Brazil								FDA			PRJNA186035	SRP018785	SAMN39332742	SRS20103466	2024-01-12	2024-01-10	Panama	D1	l,v	1.5	Panama	9	l,v	1.5
SAL_WB6493AA	W333-11-1	SRR27481575;ILLUMINA;Paired;500;SRX23152914;;;SRA	SAL_WB6493AA	Environment	Water/River	Environmental-water; Stream	2022	12	6		South America	Brazil								FDA			PRJNA186035	SRP018785	SAMN39332745	SRS20103464	2024-01-12	2024-01-10	Panama	D1	l,v	1.5	Panama	9	l,v	1.5
SAL_WB6504AA	W333-1-1	SRR27481564;ILLUMINA;Paired;500;SRX23152903;;;SRA	SAL_WB6504AA	Environment	Water/River	Environmental-water; Stream	2022	12	6		South America	Brazil								FDA			PRJNA186035	SRP018785	SAMN39332741	SRS20103452	2024-01-12	2024-01-10	Panama	D1	l,v	1.5	Panama	9	l,v	1.5
SAL_WB6507AA	W355-13-1	SRR27481561;ILLUMINA;Paired;500;SRX23152900;;;SRA	SAL_WB6507AA	Environment	Water/River	Environmental-water; Stream	2023	2	14		South America	Brazil								FDA			PRJNA186035	SRP018785	SAMN39332881	SRS20103446	2024-01-12	2024-01-10	Panama	D1	l,v	1.5	Panama	9	l,v	1.5
SAL_WB6514AA	W333-8-1	SRR27481554;ILLUMINA;Paired;500;SRX23152893;;;SRA	SAL_WB6514AA	Environment	Water/River	Environmental-water; Stream	2022	12	7		South America	Brazil								FDA			PRJNA186035	SRP018785	SAMN39332747	SRS20103442	2024-01-12	2024-01-10	Panama	D1	l,v	1.5	Panama	9	l,v	1.5
SAL_WB6526AA	W351-16-1	SRR27481542;ILLUMINA;Paired;500;SRX23152881;;;SRA	SAL_WB6526AA	Environment	Water/River	Environmental-water; Stream	2023	2	14		South America	Brazil								FDA			PRJNA186035	SRP018785	SAMN39332726	SRS20103429	2024-01-12	2024-01-10	Panama	D1	l,v	1.5	Panama	9	l,v	1.5
SAL_WB6531AA	W351-17-1	SRR27481536;ILLUMINA;Paired;500;SRX23152875;;;SRA	SAL_WB6531AA	Environment	Water/River	Environmental-water; Stream	2023	2	14		South America	Brazil								FDA			PRJNA186035	SRP018785	SAMN39332709	SRS20103424	2024-01-12	2024-01-10	Panama	D1	l,v	1.5	Panama	9	l,v	1.5
SAL_WB6538AA	W331-23-1	SRR27481529;ILLUMINA;Paired;500;SRX23152868;;;SRA	SAL_WB6538AA	Environment	Water/River	Environmental-water; Stream	2022	12	6		South America	Brazil								FDA			PRJNA186035	SRP018785	SAMN39332725	SRS20103417	2024-01-12	2024-01-10	Panama	D1	l,v	1.5	Panama	9	l,v	1.5
SAL_WB6552AA	W285-5-1	SRR27481515;ILLUMINA;Paired;500;SRX23152854;;;SRA	SAL_WB6552AA	Environment	Water/River	Environmental-water; Stream	2022	5	25		South America	Brazil								FDA			PRJNA186035	SRP018785	SAMN39332704	SRS20103403	2024-01-12	2024-01-10	Panama	D1	l,v	1.5	Panama	9	l,v	1.5
SAL_WB6726AA	PNUSAS414084	SRR27504968;ILLUMINA;Paired;;SRX23175777;;;SRA	SAL_WB6726AA	ND			2023				North America	United States								PulseNet Next Generation Subtyping Methods Unit			PRJNA230403	SRP040281	SAMN39418974	SRS20125070	2024-01-13	2024-01-12	Panama	D1	l,v	1.5	Panama	9	l,v	1.5
SAL_WB6732AA	PNUSAS414044	SRR27504944;ILLUMINA;Paired;;SRX23175753;;;SRA	SAL_WB6732AA	ND			2023				North America	United States								PulseNet Next Generation Subtyping Methods Unit			PRJNA230403	SRP040281	SAMN39418982	SRS20125045	2024-01-13	2024-01-12	Panama	D1	l,v	1.5	Panama	9	l,v	1.5
SAL_WB6738AA	PNUSAS414032	SRR27504935;ILLUMINA;Paired;;SRX23175744;;;SRA	SAL_WB6738AA	ND			2023				North America	United States								PulseNet Next Generation Subtyping Methods Unit			PRJNA230403	SRP040281	SAMN39418960	SRS20125037	2024-01-13	2024-01-12	Panama	D1	l,v	1.5	Panama	9	l,v	1.5
SAL_WB6781AA	PNUSAS414178	SRR27504427;ILLUMINA;Paired;;SRX23175236;;;SRA	SAL_WB6781AA	ND			2023				North America	United States	South Carolina							PulseNet Next Generation Subtyping Methods Unit			PRJNA230403	SRP040281	SAMN39418439	SRS20124530	2024-01-13	2024-01-12	Panama	D1	l,v	1.5	Panama	9	l,v	1.5
SAL_WB6976AA	202314523	traces-0SEeNQx;ILLUMINA;Paired;;NA;;;Uploaded	SAL_WB6976AA	Human	Human		2023				Europe	France								F.X.Weill, Institut Pasteur							2024-01-15	2025-01-21	Panama	D1	l,v	1.5	Panama	9	l,v	1.5
SAL_WB7207AA	PNUSAS414439	SRR27560390;ILLUMINA;Paired;;SRX23229707;;;SRA	SAL_WB7207AA	ND			2023				North America	United States	South Carolina							PulseNet Next Generation Subtyping Methods Unit			PRJNA230403	SRP040281	SAMN39457888	SRS20152605	2024-01-17	2024-01-16	Panama	D1	l,v	1.5	Panama	9	l,v	1.5
SAL_WB7233AA	202313511	traces-0OcMsYN;ILLUMINA;Paired;;NA;;;Uploaded	SAL_WB7233AA	Human	Human		2023				Europe	France								F.X.Weill, Institut Pasteur							2024-01-17	2025-01-23	Panama	D1	l,v	1.5	Panama	9	l,v	1.5
SAL_WB7401AA	PNUSAS415013	SRR27589932;ILLUMINA;Paired;;SRX23258776;;;SRA	SAL_WB7401AA	ND			2023				North America	United States								PulseNet Next Generation Subtyping Methods Unit			PRJNA230403	SRP040281	SAMN39468580	SRS20160764	2024-01-18	2024-01-17	Panama	D1	l,v	1.5	Panama	9	l,v	1.5
SAL_WB7586AA	S24TYP008	traces-0pPuWMT;ILLUMINA;Paired;;NA;;;Uploaded	SAL_WB7586AA	ND							Europe	France								ANSES Ploufragan_HQPAP Unit							2024-01-18	2025-01-24	Panama	D1	l,v	1.5	Panama	9	l,v	1.5
SAL_WB7593AA	S24TYP009	traces-0FfCMyB;ILLUMINA;Paired;;NA;;;Uploaded	SAL_WB7593AA	ND							Europe	France								ANSES Ploufragan_HQPAP Unit							2024-01-18	2025-01-24	Panama	D1	l,v	1.5	Panama	9	l,v	1.5
SAL_WB7980AA	202315060	traces-0TAfxGd;ILLUMINA;Paired;;NA;;;Uploaded	SAL_WB7980AA	Human	Human		2023				Europe	France								F.X.Weill, Institut Pasteur							2024-01-22	2025-01-28	Panama	D1	l,v	1.5	Panama	9	l,v	1.5
SAL_WB8185AA	202315203	traces-0qfXUcZ;ILLUMINA;Paired;;NA;;;Uploaded	SAL_WB8185AA	Human	Human		2023				Europe	France								F.X.Weill, Institut Pasteur							2024-01-22	2025-01-28	Panama	D1	l,v	1.5	Panama	9	l,v	1.5
SAL_WB8190AA	202315194	traces-0sRTNMv;ILLUMINA;Paired;;NA;;;Uploaded	SAL_WB8190AA	Human	Human		2023				Europe	France								F.X.Weill, Institut Pasteur							2024-01-22	2025-01-28	Panama	D1	l,v	1.5	Panama	9	l,v	1.5
SAL_WB8192AA	202315191	traces-0gpMPel;ILLUMINA;Paired;;NA;;;Uploaded	SAL_WB8192AA	Human	Human		2023				Europe	France								F.X.Weill, Institut Pasteur							2024-01-22	2025-01-28	Panama	D1	l,v	1.5	Panama	9	l,v	1.5
SAL_WB8265AA	202315281	traces-0OGTdtY;ILLUMINA;Paired;;NA;;;Uploaded	SAL_WB8265AA	Human	Human		2023				Europe	France								F.X.Weill, Institut Pasteur							2024-01-22	2025-01-28	Panama	D1	l,v	1.5	Panama	9	l,v	1.5
SAL_WB8299AA	202315334	traces-0JswhTx;ILLUMINA;Paired;;NA;;;Uploaded	SAL_WB8299AA	Human	Human		2023				Europe	France								F.X.Weill, Institut Pasteur							2024-01-22	2025-01-28	Panama	D1	l,v	1.5	Panama	9	l,v	1.5
SAL_WB8461AA	202315487	traces-0mqJhCr;ILLUMINA;Paired;;NA;;;Uploaded	SAL_WB8461AA	Human	Human		2023				Europe	France								F.X.Weill, Institut Pasteur							2024-01-23	2025-01-29	Panama	D1	l,v	1.5	Panama	9	l,v	1.5
SAL_WB8560AA	202315519	traces-0YErefR;ILLUMINA;Paired;;NA;;;Uploaded	SAL_WB8560AA	Human	Human		2023				Europe	France								F.X.Weill, Institut Pasteur							2024-01-23	2025-01-29	Panama	D1	l,v	1.5	Panama	9	l,v	1.5
SAL_WB8580AA	202315512	traces-0DsUkDN;ILLUMINA;Paired;;NA;;;Uploaded	SAL_WB8580AA	Human	Human		2023				Europe	France								F.X.Weill, Institut Pasteur							2024-01-23	2025-01-29	Panama	D1	l,v	1.5	Panama	9	l,v	1.5
SAL_WB8699AA	PNUSAS415847	SRR27677554;ILLUMINA;Paired;;SRX23344899;;;SRA	SAL_WB8699AA	ND			2024				North America	United States								PulseNet Next Generation Subtyping Methods Unit			PRJNA230403	SRP040281	SAMN39528360	SRS20206188	2024-01-24	2024-01-22	Panama	D1	l,v	1.5	Panama	9	l,v	1.5
SAL_WB8895AA	PNUSAS416165	SRR27681804;ILLUMINA;Paired;;SRX23349051;;;SRA	SAL_WB8895AA	ND			2024				North America	United States								PulseNet Next Generation Subtyping Methods Unit			PRJNA230403	SRP040281	SAMN39538452	SRS20210433	2024-01-25	2024-01-22	Panama	D1	l,v	1.5	Panama	9	l,v	1.5
SAL_WB9129AA	S24TYP013	traces-0NieUot;ILLUMINA;Paired;;NA;;;Uploaded	SAL_WB9129AA	ND							Europe	France								ANSES Ploufragan_HQPAP Unit							2024-01-25	2025-01-31	Panama	D1	l,v	1.5	Panama	9	l,v	1.5
SAL_WB9322AA	202400221	traces-0Jkfjrj;ILLUMINA;Paired;;NA;;;Uploaded	SAL_WB9322AA	Human	Human		2024				Europe	France								F.X.Weill, Institut Pasteur							2024-01-29	2025-02-04	Panama	D1	l,v	1.5	Panama	9	l,v	1.5
SAL_WB9444AA	202400343	traces-0nJKemP;ILLUMINA;Paired;;NA;;;Uploaded	SAL_WB9444AA	Human	Human		2024				Europe	France								F.X.Weill, Institut Pasteur							2024-01-29	2025-02-04	Panama	D1	l,v	1.5	Panama	9	l,v	1.5
SAL_WB9800AA	PNUSAS418096	SRR27799756;ILLUMINA;Paired;;SRX23463351;;;SRA	SAL_WB9800AA	ND			2024				North America	United States								PulseNet Next Generation Subtyping Methods Unit			PRJNA230403	SRP040281	SAMN39693113	SRS20315852	2024-02-01	2024-01-31	Panama	D1	l,v	1.5	Panama	9	l,v	1.5
SAL_XB0193AA	PNUSAS418356	SRR27833273;ILLUMINA;Paired;;SRX23496621;;;SRA	SAL_XB0193AA	ND			2023				North America	United States								PulseNet Next Generation Subtyping Methods Unit			PRJNA230403	SRP040281	SAMN39726636	SRS20348555	2024-02-02	2024-02-01	Panama	D1	l,v	1.5	Panama	9	l,v	1.5
SAL_XB0233AA	SAL-23-VL-SD-MN-0028	SRR27831831;ILLUMINA;Paired;;SRX23495170;;;SRA	SAL_XB0233AA	Livestock	Swine	Sus scrofa domesticus; intestine	2023	7	15		North America	United States	Minnesota							Vet-LIRN Project: SDSU Veterinary & Biomedical Sciences/ DOH South Dakota			PRJNA316457	SRP125340	SAMN39724461	SRS20347027	2024-02-02	2024-02-01	Panama	D1	l,v	1.5	Panama	9	l,v	1.5
SAL_XB0374AA	202400583	traces-0xPYAQQ;ILLUMINA;Paired;;NA;;;Uploaded	SAL_XB0374AA	Human	Human		2024				Europe	France								F.X.Weill, Institut Pasteur							2024-02-05	2025-02-11	Panama	D1	l,v	1.5	Panama	9	l,v	1.5
SAL_XB0399AA	202400628	traces-0GQneie;ILLUMINA;Paired;;NA;;;Uploaded	SAL_XB0399AA	Human	Human		2024				Europe	France								F.X.Weill, Institut Pasteur							2024-02-05	2025-02-11	Panama	D1	l,v	1.5	Panama	9	l,v	1.5
SAL_XB0460AA	202400632	traces-0aYMPqT;ILLUMINA;Paired;;NA;;;Uploaded	SAL_XB0460AA	Human	Human		2024				Europe	France								F.X.Weill, Institut Pasteur							2024-02-05	2025-02-11	Panama	D1	l,v	1.5	Panama	9	l,v	1.5
SAL_XB0544AA	PNUSAS418748	SRR27872783;ILLUMINA;Paired;;SRX23534704;;;SRA	SAL_XB0544AA	ND			2024				North America	United States	South Carolina							PulseNet Next Generation Subtyping Methods Unit			PRJNA230403	SRP040281	SAMN39831282	SRS20383501	2024-02-06	2024-02-05	Panama	D1	l,v	1.5	Panama	9	l,v	1.5
SAL_XB0846AA	S24TYP008_redeposit	traces-0SpuAvJ;ILLUMINA;Paired;;NA;;;Uploaded	SAL_XB0846AA	ND							Europe	France								ANSES Ploufragan_HQPAP Unit							2024-02-07	2025-02-13	Panama	D1	l,v	1.5	Panama	9	l,v	1.5
SAL_XB0848AA	S24TYP017	traces-0LXyhvt;ILLUMINA;Paired;;NA;;;Uploaded	SAL_XB0848AA	ND							Europe	France								ANSES Ploufragan_HQPAP Unit							2024-02-07	2025-02-13	Panama	D1	l,v	1.5	Panama	9	l,v	1.5
SAL_XB0998AA	67677-3	SRR27902370;ILLUMINA;Paired;;SRX23562501;;;SRA	SAL_XB0998AA	Environment	Water/River	Waste water	2023	1	6		Europe	United Kingdom					55.79	-4.06		Cefas			PRJNA1073885	SRP488676	SAMN39843129	SRS20408237	2024-02-09	2024-02-08	Panama	D1	l,v	1.5	Panama	9	l,v	1.5
[truncated: 373 more rows]
